# Supplementary material for: Noncoding RNAs responsive to nitric oxide and their protein-coding gene targets shed light on root hair formation in Arabidopsis thaliana
Source: Front Genet. 2022 Sep 27;13:958641. doi: 10.3389/fgene.2022.958641 (PMC9551039; doi:10.3389/fgene.2022.958641)
Supplement: Supplementary file 1 [file DataSheet1.zip]

Archive with 20 entries (19 files):
- Data Sheet 1/
- __MACOSX/._Data Sheet 1
- Data Sheet 1/TableS7.xlsx
- __MACOSX/Data Sheet 1/._TableS7.xlsx
- Data Sheet 1/.DS_Store
- __MACOSX/Data Sheet 1/._.DS_Store
- Data Sheet 1/TableS6.xlsx
- __MACOSX/Data Sheet 1/._TableS6.xlsx
- Data Sheet 1/TableS3.xlsx
- __MACOSX/Data Sheet 1/._TableS3.xlsx
- Data Sheet 1/TableS2.xlsx
- __MACOSX/Data Sheet 1/._TableS2.xlsx
- Data Sheet 1/TableS5.xlsx
- __MACOSX/Data Sheet 1/._TableS5.xlsx
- Data Sheet 1/FigureS1.pdf
- __MACOSX/Data Sheet 1/._FigureS1.pdf
- Data Sheet 1/TableS1.docx
- __MACOSX/Data Sheet 1/._TableS1.docx
- Data Sheet 1/TableS4.xlsx
- __MACOSX/Data Sheet 1/._TableS4.xlsx
