# Supplementary material for: Noncoding RNAs responsive to nitric oxide and their protein-coding gene targets shed light on root hair formation in Arabidopsis thaliana
Source: Front Genet. 2022 Sep 27;13:958641. doi: 10.3389/fgene.2022.958641 (PMC9551039; doi:10.3389/fgene.2022.958641)
Supplement: Supplementary file 1 [file DataSheet1.zip › Data Sheet 1/TableS7.xlsx]

## Sheet: GSNO WS-2 vs IAA rhd6
NAME	RUNNING ES	CORE ENRICHMENT	log2FC
lncRNA_AT1G08697	-0.16132607	No			Up-regulated GSNO
lncRNA_AT3G03105	-0.19777767	No			Down-regulared GSNO
lncRNA_AT4G06835	-0.6329571	No
lncRNA_AT2G08750	-0.62086505	No
AT1G33415	-0.6178121	No
lncRNA_AT5G03875	-0.6448898	No
lncRNA_AT2G04805	-0.70946324	Yes	1,018578769
AT1G69252	-0.6866581	Yes	0,334725425
lncRNA_AT1G06687	-0.69230956	Yes	0.379048
lncRNA_AT3G07935	-0.6812218	Yes	2,65697891623419
AT2G05518	-0.6647775	Yes	1,260651259
sRNA_AT2G14878	-0.64900285	Yes	0,563123668
AT3G15353	-0.6292107	Yes	2,453449389
lncRNA_AT3G01795	-0.6054012	Yes	1,539148285
lncRNA_AT5G07905	-0.5856091	Yes	2,35711350634944
sRNA_AT5G48412	-0.56682134	Yes	0,600097114
AT1G70518	-0.54502046	Yes	0,430032394
lncRNA_AT4G09925_MIR5658_precursor	-0.52723706	Yes	4.88963
mir171a_AT1G62035	-0.50376236	Yes	2,198696885
AT4G02005	-0.48530936	Yes	0,757160594
AT1G31935	-0.46719116	Yes	1,810383001
AT1G09235	-0.44672948	Yes	1,233527599
AT3G07215	-0.42928085	Yes	0,439143729
AT3G06962	-0.40982354	Yes	1,374280014
lncRNA_AT3G06495	-0.38668355	Yes	1,435048711
AT2G18440	-0.3635436	Yes	0,526350286
lncRNA_AT4G06065	-0.341408	Yes	1,579267905
AT4G01533	-0.31994197	Yes	1,155669219
MSTRG.17591.1_novel_lncRNA	-0.29713678	Yes	2.73038
AT3G13277	-0.27332726	Yes	1,291831507
AT4G36648	-0.25386995	Yes	0,596043672
lncRNA_AT2G07525	-0.23106477	Yes	4,95634109
lncRNA_AT1G05383	-0.20792481	Yes	2.13911
AT3G44765	-0.18445008	Yes	1,502619883
AT5G14840_pseudogene	-0.16197969	Yes	1,150494296
AT3G06437_pseudogene	-0.13984409	Yes	0,708975483
MSTRG.15936.1_novel_lncRNA	-0.118043266	Yes	1.55433
sRNA_AT3G07635	-0.09423374	Yes	2,720896073
AT5G38005	-0.07142857	Yes	0,721291189
MSTRG.15935.1_novel_lncRNA	-0.04761904	Yes	1.36314
sRNA_AT1G18745	-0.023809519	Yes	1,2643177
AT3G25795	0.00631553	Yes	3,439914939
AT3G59765	0.061504316	Yes	-0.843791
AT2G03445_mir398a	0.12400431	Yes	-3.70426
MSTRG.20381.3_novel_lncRNA	0.18584052	Yes	-2.95508
AT3G12965	0.24800862	Yes	-0.77766
AT3G14185	0.37168103	Yes	-0.870083
snoRNA_AT1G09867	0.42654747	Yes	-2.04661
AT1G10682	0.48705608	Yes	-0.339308
lncRNA_AT4G04565	0.5478966	Yes	-1.72793
AT5G07322	0.6064139	Yes	-1.19716
AT1G77131_pseudogene	0.65762943	Yes	-0.517642
lncRNA_AT4G06195	0.70253897	Yes	-1.2809
AT2G15555	0.7623838	Yes	-0.322627
snoRNA_AT3G05355	0.31050864	Yes
lncRNA_AT1G07173	0.76149184	No
lncRNA_AT2G09055	0.70517343	No
lncRNA_AT1G07367	0.48987716	No

## Sheet: GSNO IAA WS-2 vs rhd6
NAME	SCORE	log2FC
sRNA_AT1G18745	1.49263		Up-regulated GSNO
AT3G25795	1.4409969	3,439914939	Down-regulared GSNO
lncRNA_AT4G07255	1.4163572
lncRNA_AT1G05383	1.2836623
lncRNA_AT4G09925_MIR5658_precursor	1.2354788	4,889627144
AT5G14840_pseudogene	1.1695441
lncRNA_AT3G03105	1.1164572	1.42135
lncRNA_AT2G07525	1.0864758	4,95634109
lncRNA_AT5G08105	1.0796539
MSTRG.15936.1_novel_lncRNA	1.0789579	1.55433
lncRNA_AT3G03765	1.0748527
lncRNA_AT2G05555	1.0089535
AT3G13277	0.9713814
lncRNA_AT5G02085	0.96685266
lncRNA_AT2G05255	0.9229215
AT1G05637.1	0.9106514
MSTRG.17591.1_novel_lncRNA	0.90354997	2.73038
AT4G02005	0.9000088
MSTRG.15935.1_novel_lncRNA	0.8985652
lncRNA_AT5G03825	0.88733274
lncRNA_AT3G08685	0.8811257
sRNA_AT2G14878	0.8688892
lncRNA_AT2G09925	0.85673183
lncRNA_AT4G08505	0.84570664
sRNA_AT5G48412	0.82880557
lncRNA_AT3G03325	0.8204341
lncRNA_AT1G06637	0.8173873
lncRNA_AT5G07445	0.804194
AT3G52748	0.80409664	3.3608
lncRNA_AT1G06063	0.7903854
mir171a_AT1G62035	0.78939456
lncRNA_AT1G06117	0.78911716
AT4G36648	0.76994693
sRNA_AT3G07635	0.75959325
AT5G40275	0.7537815
AT2G05518	0.7490005	1,260651259
lncRNA_AT5G09765	0.7476156
lncRNA_AT3G04085	0.7416146
lncRNA_AT3G08425	0.7339965
lncRNA_AT4G07545	0.7179849
AT3G06962	0.71707624
lncRNA_AT3G07935	0.71473765
AT2G21187	0.7112298	1.34389
AT3G06437_pseudogene	0.70566857
lncRNA_AT2G08695	0.6992276	4.81215
lncRNA_AT5G07115	0.6989644
AT1G55591.1	0.6960055
lncRNA_AT5G04775	0.69586205
lncRNA_AT1G08553	0.694653
lncRNA_AT3G03275	0.69287825
lncRNA_AT1G08007	0.6922974
lncRNA_AT2G09195	0.6864834
AT5G01175.2	0.6863159
lncRNA_AT1G06067	0.68521684
AT3G51375.1	0.683527
lncRNA_AT5G06325	0.6796256
lncRNA_AT2G07045	0.67603916
lncRNA_AT3G05265	0.6725842
lncRNA_AT2G09560	0.6725484
lncRNA_AT4G03705	0.662029
lncRNA_AT1G06783	0.6618991
lncRNA_AT1G09557	0.6611751
lncRNA_AT2G04555	0.65695965
lncRNA_AT5G07285	0.6550837
lncRNA_AT5G02425	0.6540089
lncRNA_AT4G03725	0.653267
lncRNA_AT1G04147	0.65281916
lncRNA_AT2G07595	0.65061134
AT3G06900.1	0.64764106
lncRNA_AT5G05055	0.645565
lncRNA_AT5G06845	0.64382446
snoRNA_AT1G04517	0.6400489
AT2G21185.1	0.6344919
lncRNA_AT5G01235	0.6338867
lncRNA_AT2G08735	0.63180995
lncRNA_AT4G04075	0.6260133
AT5G38005	0.624966
lncRNA_AT3G02825	0.62401575
lncRNA_AT2G09190	0.6199174
lncRNA_AT5G07905	0.6198425
lncRNA_AT2G09165	0.6190893
AT2G18440	0.61519116
lncRNA_AT3G02525	0.6143798
AT5G20225.2	0.612049
snRNA_AT1G04897	0.61065483
lncRNA_AT1G05933	0.60887957
lncRNA_AT1G04677	0.60744417
lncRNA_AT5G07995	0.6043385
lncRNA_AT1G08333	0.6015016
mir169b_MSTRG.29124.1	0.60137784
lncRNA_AT3G09345	0.59739345
snoRNA_AT4G09845	0.59157664
AT2G35658.3_NAT_AT2G35658	0.5902683
lncRNA_AT1G04437	0.5893584
lncRNA_AT3G03295	0.58907855
lncRNA_AT1G04167	0.58648044
lncRNA_AT3G03675	0.5834061
lncRNA_AT3G07815	0.58280873
lncRNA_AT5G00810	0.58280873
lncRNA_AT5G08945	0.5827705
AT1G31935	0.5788371
lncRNA_AT2G09160	0.57006615
lncRNA_AT4G05675	0.5679349
lncRNA_AT3G01495	0.5658925
MSTRG_436.3_NAT_AT1G03550	0.5657573
lncRNA_AT3G08390	0.564726
AT5G24825.1	0.5604626
lncRNA_AT1G08697	0.56034815
sRNA_AT3G02585	0.5562066
lncRNA_AT2G06355	0.5557227
lncRNA_AT3G02095	0.5527169
lncRNA_AT3G06495	0.5504772
lncRNA_AT5G02515	0.54893506
lncRNA_AT4G06065	0.54725623
lncRNA_AT1G04923	0.54668516
AT3G44765	0.5458396
lncRNA_AT5G03245	0.5457417
lncRNA_AT4G05760	0.5451879
lncRNA_AT5G09475	0.54245037
AT3G44769.1	0.5417526
AT2G24535.1	0.54041016
AT1G70518	0.5392889
lncRNA_AT5G02075	0.53845394
lncRNA_AT2G08750	0.5363523
lncRNA_AT1G06707	0.5339619
lncRNA_AT5G09060	0.5327866
lncRNA_AT1G04927	0.53268796
lncRNA_AT3G02925	0.5318879
lncRNA_AT4G08705	0.53091663
AT4G03935.2	0.5307655
AT2G30945.1	0.5301408
lncRNA_AT2G05965	0.52901655
lncRNA_AT2G08055	0.52812696
lncRNA_AT3G02655	0.52809924
AT1G31258	0.52193344
AT4G02005.5	0.5209427
lncRNA_AT2G09495	0.5197915
lncRNA_AT4G08925	0.5185006
lncRNA_AT1G09137	0.5181124
AT3G61198	0.5179845
lncRNA_AT1G07423	0.51687855
snoRNA_AT4G08235	0.5117214
lncRNA_AT1G05913	0.5070981
lncRNA_AT2G04265	0.5065573
lncRNA_AT3G08645	0.5064142
lncRNA_AT4G04005	0.5064137
AT2G22955.2	0.5053962
lncRNA_AT1G04507	0.50292575
lncRNA_AT2G09545	0.5010424
lncRNA_AT4G08045	0.49934378
snRNA_AT5G04305	0.49844155
sRNA_AT1G09837	0.49828285
lncRNA_AT5G02125	0.49672076
AT2G09685.1	0.49482846
lncRNA_AT1G08047	0.49464175
lncRNA_AT4G05705	0.49364543
lncRNA_AT2G07485	0.4888802
lncRNA_AT2G09305	0.48821568
lncRNA_AT5G08605	0.48622862
lncRNA_AT1G09043	0.48622862
lncRNA_AT2G05945	0.48532516
lncRNA_AT3G09095	0.48526958
lncRNA_AT2G04485	0.48208222
lncRNA_AT1G07483	0.48175713
lncRNA_AT1G06697	0.48144096
lncRNA_AT4G04235	0.48144096
AT5G35407.1	0.48144096
lncRNA_AT5G02045	0.48075545
lncRNA_AT4G04445	0.48035702
lncRNA_AT4G05285	0.48012748
AT1G56612.3	0.47643316
lncRNA_AT3G03935	0.47507948
lncRNA_AT1G04467	0.4711589
lncRNA_AT1G04123	0.47112483
lncRNA_AT3G05635	0.47078624
lncRNA_AT1G06017	0.46923393
lncRNA_AT1G09907	0.46619707
AT1G69252	0.46582732
lncRNA_AT1G06987	0.4655872
lncRNA_AT3G02705	0.46424893
AT4G25719.1	0.46184725
lncRNA_AT1G08847	0.45822328
AT3G61897.1	0.45809186
AT4G01533	0.457771
lncRNA_AT1G09457	0.4566806
lncRNA_AT2G07875	0.45659944
lncRNA_AT4G08915	0.4544423
lncRNA_AT4G06755	0.4544423
lncRNA_AT1G06867	0.45364305
lncRNA_AT1G07023	0.45267957
AT1G28135.1	0.45209128
AT3G10745.1	0.4503057
lncRNA_AT3G03555	0.4479487
lncRNA_AT3G04635	0.44776428
lncRNA_AT1G06473	0.44657096
lncRNA_AT1G09493	0.446512
snRNA_AT3G01715	0.44519836
lncRNA_AT2G09740	0.44501683
lncRNA_AT1G04367	0.43934163
AT1G11175	0.43932512
lncRNA_AT2G09440	0.4379916
lncRNA_AT4G07925	0.43672666
lncRNA_AT1G09777	0.43488532
AT3G63445.3	0.43447533
AT2G21188	0.43440545
lncRNA_AT4G08285	0.4301069
lncRNA_AT3G07475	0.42985216
lncRNA_AT3G08045	0.42782038
lncRNA_AT1G06217	0.42568302
lncRNA_AT5G04765	0.42522123
snoRNA_AT2G09680	0.42505908
lncRNA_AT3G01795	0.42305318
AT1G55525	0.422855
lncRNA_AT2G09235	0.42167318
AT4G04835.1	0.4206691
lncRNA_AT1G06163	0.42036325
lncRNA_AT3G02405	0.4196202
AT3G26815.1	0.4196202
AT3G26815.1.1	0.4196202
lncRNA_AT1G05107	0.41902682
lncRNA_AT3G01835	0.4176372
lncRNA_AT4G06280	0.41759816
AT2G35738.8	0.41666666
lncRNA_AT5G07385	0.41666666
lncRNA_AT3G03805	0.41539913
lncRNA_AT3G02035	0.4133575
lncRNA_AT5G05815	0.41207117
lncRNA_AT5G06475	0.4082436
AT3G07215	0.40810972
lncRNA_AT5G03525	0.40747324
lncRNA_AT3G09145	0.40707207
lncRNA_AT3G07275	0.40295875
lncRNA_AT3G02275	0.4025093
lncRNA_AT1G08713	0.4016458
lncRNA_AT1G09207	0.39960814
lncRNA_AT4G05485	0.39857292
lncRNA_AT1G07863	0.39728907
lncRNA_AT2G09455	0.39585277
AT5G45307.1	0.39529347
AT1G60540	0.3950727
lncRNA_AT4G06775	0.39503086
AT5G03305	0.39328325
snRNA_AT5G04465	0.3925754
sRNA_AT2G30945	0.3925754
lncRNA_AT3G05465	0.39214855
lncRNA_AT5G03875	0.3919932
lncRNA_AT4G05405	0.3919235
lncRNA_AT5G07145	0.3915401
AT1G08747.1_NAT_AT1G65230	0.3915246
lncRNA_AT2G05925	0.39118323
lncRNA_AT2G05705	0.39108804
lncRNA_AT2G07925	0.39060318
AT4G07975.1_NAT_AT4G28080	0.38898224
lncRNA_AT5G06435	0.38783678
lncRNA_AT1G04403	0.38658208
lncRNA_AT2G08255	0.38626698
lncRNA_AT1G04693	0.38626698
snRNA_AT5G02245	0.38582557
lncRNA_AT4G06945	0.38582557
lncRNA_AT5G08035	0.38582557
lncRNA_AT2G09405	0.38582557
lncRNA_AT3G05225	0.38582557
lncRNA_AT2G07355	0.38464075
AT5G03305.1	0.38430783
lncRNA_AT1G04523	0.38430783
lncRNA_AT1G09063	0.38430783
lncRNA_AT5G08205	0.3832786
lncRNA_AT4G05870	0.3832786
AT3G09515	0.3832786
lncRNA_AT4G09755	0.3832786
lncRNA_AT5G04755	0.3832786
AT3G13857.1	0.3831223
AT3G13857.1.1	0.3831223
lncRNA_AT5G09785	0.3830013
AT4G03935.3	0.38252783
lncRNA_AT5G01695	0.3824365
lncRNA_AT1G04713	0.38181502
lncRNA_AT1G04203	0.38176683
AT2G18735	0.38175887
AT2G30115	0.3794351
AT3G52742	0.37707824
AT2G09460.1	0.37592423
AT2G08205.1_NAT_AT2G27470	0.375705
lncRNA_AT1G09553	0.37439173
lncRNA_AT5G06285	0.36923507
lncRNA_AT1G04797	0.3677709
AT1G09525	0.36556432
lncRNA_AT1G07317	0.36556432
lncRNA_AT1G08997	0.36391363
lncRNA_AT1G07343	0.36348477
lncRNA_AT5G04015	0.35867044
lncRNA_AT5G01615	0.35867044
lncRNA_AT4G08785	0.35867044
lncRNA_AT1G07547	0.3566912
lncRNA_AT5G04445	0.3505035
lncRNA_AT5G06335	0.35025463
lncRNA_AT2G09630	0.34832382
lncRNA_AT1G06743	0.3482345
lncRNA_AT5G08975	0.3481633
lncRNA_AT1G05703	0.34370375
lncRNA_AT3G09775	0.3430457
AT5G24206	0.34296674
lncRNA_AT4G09645	0.34267065
lncRNA_AT3G06325	0.34227744
lncRNA_AT5G09645	0.34187475
lncRNA_AT3G07105	0.34130004
AT3G26816.1.1	0.34130004
AT3G26816.1	0.34130004
sRNA_AT5G02535	0.34115982
lncRNA_AT4G08965	0.34107125
lncRNA_AT1G09593	0.34065783
lncRNA_AT2G08850	0.34065783
lncRNA_AT5G01885	0.34065783
lncRNA_AT2G08430	0.34065783
lncRNA_AT3G04795	0.34065783
lncRNA_AT1G08207	0.34065783
lncRNA_AT1G28715	0.34065783
lncRNA_AT4G07045	0.34065783
lncRNA_AT2G09100	0.33994722
AT4G31355.1	0.33958513
snoRNA_AT4G39361	0.33862486
AT5G13887	0.33811527
lncRNA_AT3G05285	0.33811527
lncRNA_AT4G06335	0.33785382
lncRNA_AT5G05975	0.33704323
lncRNA_AT5G09015	0.3359738
lncRNA_AT5G07395	0.33593154
lncRNA_AT1G04847	0.3349696
lncRNA_AT5G06885	0.3341486
lncRNA_AT4G07655	0.33357587
lncRNA_AT2G08350	0.3287008
AT1G11185	0.32852212
lncRNA_AT5G02735	0.32814506
lncRNA_AT3G08835	0.32776275
AT4G16892	0.32624912
lncRNA_AT2G04805	0.32621488
lncRNA_AT1G04577	0.32601953
lncRNA_AT1G05517	0.3216587
lncRNA_AT2G08985	0.31996098
lncRNA_AT4G06385	0.31977013
lncRNA_AT2G08825	0.31954828
lncRNA_AT3G08465	0.3183274
lncRNA_AT5G09190	0.3168707
AT1G33415	0.31509104
AT1G77138	0.31110385
lncRNA_AT4G06290	0.30871385
lncRNA_AT2G09265	0.30846578
lncRNA_AT3G06755	0.30840874
AT2G35658.1_NAT_AT2G35658	0.30790824
lncRNA_AT5G09135	0.30647808
lncRNA_AT4G06975	0.3056471
lncRNA_AT1G06073	0.30536214
lncRNA_AT5G07715	0.30429116
lncRNA_AT4G07715	0.30429116
lncRNA_AT5G02795	0.30429116
lncRNA_AT5G06745	0.30429116
lncRNA_AT1G08153	0.30429116
lncRNA_AT4G09865	0.30429116
lncRNA_AT3G04305	0.30429116
lncRNA_AT1G06043	0.30429116
sRNA_AT3G05185	0.30429116
lncRNA_AT2G08800	0.30429116
sRNA_AT4G05365	0.30429116
lncRNA_AT5G07365	0.30429116
lncRNA_AT1G06533	0.30429116
lncRNA_AT3G03955	0.30429116
lncRNA_AT1G05223	0.30429116
lncRNA_AT5G03065	0.30429116
lncRNA_AT2G04785	0.303446
lncRNA_AT4G09445	0.30288646
lncRNA_AT1G05217	0.3020793
lncRNA_AT4G03805	0.3020793
lncRNA_AT2G06445	0.3020793
AT4G03455.1	0.3020793
AT1G76135.1	0.3020793
AT3G41761	0.29828274
lncRNA_AT1G07943	0.29777926
lncRNA_AT3G02305	0.29752824
AT2G26692.1	0.29708442
lncRNA_AT4G09295	0.29589295
AT3G13405.1	0.29516274
AT1G08835	0.29464066
lncRNA_AT1G07997	0.29378223
lncRNA_AT1G04017	0.29355964
lncRNA_AT2G08120	0.29224503
AT5G03285	0.29077932
lncRNA_AT1G04817	0.2905699
lncRNA_AT5G01485	0.28968224
AT4G14548	0.28903142
lncRNA_AT1G06733	0.28872356
lncRNA_AT1G09007	0.28872356
sRNA_AT3G11415	0.28872356
lncRNA_AT1G08673	0.2868338
sRNA_AT3G04355	0.28609103
lncRNA_AT1G08927	0.28604406
lncRNA_AT2G09450	0.28604406
lncRNA_AT4G09485	0.28604406
lncRNA_AT4G07265	0.28604406
lncRNA_AT3G09155	0.28604406
lncRNA_AT5G05125	0.28553507
snoRNA_AT5G04545	0.2852085
lncRNA_AT2G06805	0.2851273
lncRNA_AT4G05685	0.28444767
lncRNA_AT4G05135	0.28375122
lncRNA_AT2G09140	0.28374225
lncRNA_AT2G09915	0.28374225
lncRNA_AT3G01275	0.28374225
sRNA_AT1G07977	0.28284568
lncRNA_AT1G04407	0.28284568
lncRNA_AT3G01585	0.28284568
AT2G40805.1	0.28284568
lncRNA_AT5G08465	0.28284568
lncRNA_AT3G09445	0.28284568
lncRNA_AT4G08595	0.28284568
lncRNA_AT1G06323	0.28284568
lncRNA_AT1G06317	0.28284568
lncRNA_AT3G08255	0.28284568
lncRNA_AT2G09385	0.28284568
AT4G07408.1	0.28284568
lncRNA_AT1G05583	0.28284568
lncRNA_AT1G08677	0.28284568
AT2G07000.1	0.28284568
lncRNA_AT5G06985	0.28284568
lncRNA_AT3G03905	0.28284568
AT2G46255.1	0.28284568
lncRNA_AT2G08775	0.28284568
lncRNA_AT1G04013	0.28241017
lncRNA_AT1G08883	0.28107208
lncRNA_AT1G05527	0.28107208
lncRNA_AT4G08955	0.28107208
snoRNA_AT2G08370	0.28107208
lncRNA_AT1G09033	0.28107208
lncRNA_AT3G05175	0.28107208
lncRNA_AT3G07075	0.28107208
snRNA_AT3G08605	0.28089085
snoRNA_AT1G06397	0.28075656
lncRNA_AT1G06737	0.27832836
AT1G48315.5	0.27593046
AT4G09365.1_NAT_AT4G36720	0.27190205
AT3G63445.4	0.27157062
lncRNA_AT4G05975	0.27078995
AT1G22403	0.2696713
lncRNA_AT5G04075	0.26745895
lncRNA_AT2G06765	0.2656329
lncRNA_AT2G07265	0.26282704
lncRNA_AT1G05123	0.262387
lncRNA_AT1G09863	0.262099
lncRNA_AT1G05337	0.25785848
snoRNA_AT3G08210	0.25537333
lncRNA_AT4G04195	0.25469115
AT2G41312	0.25409842
lncRNA_AT5G08855	0.25348267
lncRNA_AT1G09037	0.25255534
lncRNA_AT5G05135	0.25217676
lncRNA_AT3G02855	0.25217676
lncRNA_AT4G08775	0.25217676
lncRNA_AT4G03755	0.25152823
sRNA_AT2G09400	0.25136673
snRNA_AT5G07335	0.24889669
AT2G46685.1	0.24730459
lncRNA_AT3G08525	0.24720342
lncRNA_AT1G06037	0.24690478
AT4G26255	0.24673621
lncRNA_AT2G08970	0.24651457
lncRNA_AT1G06113	0.24617505
AT1G09115	0.24605684
AT1G74205.2_NAT_AT1G74210	0.24605684
lncRNA_AT1G06703	0.24533556
lncRNA_AT5G06585	0.24482271
AT3G05152	0.24471708
lncRNA_AT5G01685	0.24471708
lncRNA_AT4G06105	0.24424574
lncRNA_AT3G09985	0.24248007
lncRNA_AT3G09255	0.24236347
lncRNA_AT2G07645	0.24135585
lncRNA_AT1G08923	0.239932
AT5G08875.1_NAT_AT5G58640	0.23978359
lncRNA_AT5G10965	0.2395947
lncRNA_AT5G09295	0.238526
lncRNA_AT5G02875	0.23756869
lncRNA_AT3G01855	0.23747247
lncRNA_AT3G09645	0.23564358
lncRNA_AT3G01675	0.23547201
lncRNA_AT3G04995	0.2353804
lncRNA_AT3G02985	0.2353733
AT3G45638	0.23451598
lncRNA_AT3G02135	0.23451598
lncRNA_AT1G09697	0.23451598
lncRNA_AT3G03465	0.23405765
snoRNA_AT1G04547	0.23289567
lncRNA_AT2G09570	0.2328853
AT5G05865.1_NAT_AT5G38900	0.23223712
lncRNA_AT2G06575	0.23080237
AT2G20723.1	0.22874627
AT2G00490	0.22838049
lncRNA_AT3G05495	0.22781058
lncRNA_AT5G09045	0.22630446
lncRNA_AT5G03975	0.22345611
lncRNA_AT1G07187	0.22134408
lncRNA_AT4G09005	0.22134408
lncRNA_AT3G01195	0.22134408
lncRNA_AT3G06955	0.22046065
lncRNA_AT2G06935	0.22006854
lncRNA_AT5G09915	0.21812768
lncRNA_AT5G07915	0.21812768
lncRNA_AT2G07905	0.21812768
lncRNA_AT1G04753	0.21812768
lncRNA_AT1G06407	0.21765791
AT2G26220	0.21543734
lncRNA_AT4G07135	0.21543734
lncRNA_AT4G04355	0.21440355
lncRNA_AT1G06633	0.21440355
lncRNA_AT3G08415	0.21440355
lncRNA_AT4G03815	0.21440355
lncRNA_AT3G07155	0.21440355
lncRNA_AT3G09335	0.21440355
lncRNA_AT4G07385	0.21440355
lncRNA_AT3G08825	0.21440355
lncRNA_AT1G05377	0.21440355
lncRNA_AT4G09525	0.21440355
lncRNA_AT2G08155	0.21440355
lncRNA_AT3G01565	0.21440355
lncRNA_AT3G03755	0.21440355
lncRNA_AT3G08585	0.21440355
lncRNA_AT5G02355	0.21440355
AT1G01183.1	0.21440355
lncRNA_AT2G08935	0.21440355
lncRNA_AT1G04173	0.21440355
lncRNA_AT4G09855	0.21440355
lncRNA_AT3G07665	0.21440355
lncRNA_AT3G01255	0.21440355
lncRNA_AT5G04405	0.21440355
AT1G53683.1	0.21440355
lncRNA_AT5G05325	0.21440355
lncRNA_AT4G08065	0.21440355
lncRNA_AT1G04287	0.21440355
lncRNA_AT1G07353	0.21440355
lncRNA_AT2G08320	0.21440355
lncRNA_AT2G08315	0.21440355
lncRNA_AT5G03815	0.21440355
lncRNA_AT3G01395	0.21440355
lncRNA_AT3G03925	0.21440355
lncRNA_AT5G06925	0.21440355
lncRNA_AT1G08767	0.21440355
lncRNA_AT5G06575	0.21440355
lncRNA_AT1G06977	0.21346562
AT3G57157	0.21341562
lncRNA_AT1G07933	0.21328633
lncRNA_AT3G08480	0.21327475
AT1G13448.1	0.21318746
lncRNA_AT2G08690	0.21237728
lncRNA_AT2G08590	0.21237728
lncRNA_AT4G07235	0.21237728
lncRNA_AT3G06405	0.21237728
lncRNA_AT3G04235	0.21237728
lncRNA_AT2G06305	0.21172455
AT1G73687.1	0.21079256
AT2G44798.10	0.21027853
lncRNA_AT5G00790	0.20903563
lncRNA_AT2G04205	0.20836239
AT1G61275.1.1	0.20711699
AT1G61275.1	0.20711699
lncRNA_AT3G09815	0.20650923
AT2G45023	0.20400773
lncRNA_AT1G08457	0.20308505
snRNA_AT5G04085	0.20198643
snRNA_AT3G09005	0.20165421
lncRNA_AT1G07993	0.20042866
lncRNA_AT1G09263	0.20018972
lncRNA_AT1G07027	0.19974446
lncRNA_AT5G03165	0.19827786
AT2G40205.1	0.19754815
lncRNA_AT3G01555	0.19749264
lncRNA_AT1G09833	0.19725946
AT3G01615.1_NAT_AT3G05180	0.19670767
lncRNA_AT5G05545	0.19658825
lncRNA_AT4G04965	0.19601277
AT1G11735.1	0.19342397
AT4G40065	0.19175754
snRNA_AT5G08810	0.19111449
AT2G09690.1	0.19111449
lncRNA_AT1G04483	0.19090916
lncRNA_AT2G08680	0.19031847
lncRNA_AT2G08795	0.18976408
lncRNA_AT4G05915	0.18954062
lncRNA_AT3G02295	0.1890482
lncRNA_AT1G09317	0.18696706
AT4G31405.2	0.1850272
lncRNA_AT1G07703	0.18494874
lncRNA_AT4G06820	0.18354219
lncRNA_AT4G06815	0.18291247
lncRNA_AT5G06255	0.18232448
lncRNA_AT4G04785	0.18159026
lncRNA_AT1G08647	0.18040603
AT2G13665.1	0.18015838
lncRNA_AT5G03185	0.18010719
lncRNA_AT2G08965	0.17986757
lncRNA_AT1G08827	0.17948152
snRNA_AT1G06877	0.17948152
lncRNA_AT4G06905	0.17948152
lncRNA_AT3G07985	0.17948152
lncRNA_AT4G09075	0.17948152
lncRNA_AT3G02425	0.17948152
lncRNA_AT3G06785	0.17948152
lncRNA_AT2G09825	0.17948152
lncRNA_AT1G04243	0.17948152
lncRNA_AT5G01345	0.17948152
lncRNA_AT1G09047	0.17948152
lncRNA_AT1G04253	0.17948152
AT1G15175.3	0.17948152
lncRNA_AT2G07005	0.17948152
lncRNA_AT5G09555	0.17948152
lncRNA_AT5G08785	0.17948152
AT3G18827.1	0.17948152
lncRNA_AT1G08953	0.17634289
lncRNA_AT5G02855	0.17528975
lncRNA_AT4G07865	0.17528975
lncRNA_AT1G04003	0.17528975
lncRNA_AT1G07147	0.17528975
lncRNA_AT3G03165	0.17528975
lncRNA_AT5G08015	0.17528975
lncRNA_AT1G05443	0.17528975
lncRNA_AT4G05990	0.17528975
lncRNA_AT1G04997	0.17528975
lncRNA_AT4G09495	0.17528975
lncRNA_AT5G08985	0.17528975
lncRNA_AT5G03515	0.17528975
AT1G60072.1	0.17528975
lncRNA_AT1G05133	0.17528975
lncRNA_AT4G06200	0.17528975
lncRNA_AT5G09100	0.17528975
lncRNA_AT5G08215	0.17528975
AT5G03145.1	0.17528975
lncRNA_AT4G08385	0.17528975
lncRNA_AT2G04345	0.17528975
lncRNA_AT1G07447	0.17528975
lncRNA_AT3G09605	0.17528975
lncRNA_AT3G04025	0.17264171
lncRNA_AT1G06177	0.17191373
lncRNA_AT4G06050	0.17184079
lncRNA_AT2G08165	0.17184079
lncRNA_AT4G03765	0.17184079
lncRNA_AT3G08105	0.17184079
lncRNA_AT5G03915	0.17184079
lncRNA_AT3G07325	0.17184079
lncRNA_AT5G08435	0.17184079
lncRNA_AT2G08790	0.17184079
lncRNA_AT3G04875	0.17184079
lncRNA_AT1G09197	0.17184079
sRNA_AT3G07485	0.17184079
lncRNA_AT3G08340	0.17184079
lncRNA_AT3G08715	0.17184079
lncRNA_AT2G09535	0.17052911
lncRNA_AT1G06603	0.17052911
lncRNA_AT1G04443	0.17052911
lncRNA_AT2G09575	0.17052911
sRNA_AT3G03695	0.17052911
lncRNA_AT5G05095	0.17052911
lncRNA_AT3G06735	0.17052911
sRNA_AT1G08823	0.17052911
lncRNA_AT3G04565	0.17052911
lncRNA_AT1G07503	0.17052911
lncRNA_AT4G07815	0.17052911
lncRNA_AT2G08295	0.17052911
lncRNA_AT3G08055	0.17052911
lncRNA_AT1G09307	0.17052911
lncRNA_AT5G04225	0.17052911
lncRNA_AT1G08017	0.17052911
lncRNA_AT5G06025	0.17052911
lncRNA_AT1G08447	0.17052911
lncRNA_AT4G08635	0.17052911
lncRNA_AT4G06440	0.17052911
lncRNA_AT5G01825	0.17052911
sRNA_AT2G09475	0.17052911
lncRNA_AT1G04943	0.17052911
lncRNA_AT2G08190	0.17052911
lncRNA_AT1G05807	0.17052911
lncRNA_AT3G09415	0.17052911
lncRNA_AT3G02805	0.17052911
lncRNA_AT2G08950	0.17052911
lncRNA_AT2G06795	0.17052911
lncRNA_AT5G07005	0.17052911
lncRNA_AT1G05193	0.17052911
lncRNA_AT3G07335	0.17052911
lncRNA_AT1G08217	0.17052911
lncRNA_AT3G06015	0.17052911
lncRNA_AT1G07383	0.17052911
lncRNA_AT1G07333	0.17052911
lncRNA_AT4G06675	0.17052911
lncRNA_AT5G02955	0.17052911
lncRNA_AT2G08360	0.17052911
lncRNA_AT5G07865	0.17052911
lncRNA_AT1G06157	0.17052911
lncRNA_AT2G06505	0.17052911
lncRNA_AT5G07805	0.17052911
lncRNA_AT5G07455	0.17052911
lncRNA_AT2G08200	0.17052911
lncRNA_AT1G07923	0.17052911
lncRNA_AT5G08165	0.17052911
lncRNA_AT2G08210	0.17052911
sRNA_AT3G04535	0.17052911
lncRNA_AT3G03205	0.17052911
lncRNA_AT1G05313	0.17052911
lncRNA_AT1G05797	0.17052911
lncRNA_AT3G04555	0.17052911
lncRNA_AT2G09135	0.17052911
AT2G42365.5	0.17052911
lncRNA_AT5G09090	0.17052911
lncRNA_AT2G08290	0.17052911
lncRNA_AT4G07805	0.17052911
lncRNA_AT5G03765	0.17052911
lncRNA_AT4G05615	0.17052911
lncRNA_AT5G01115	0.17052911
lncRNA_AT1G03987	0.17052911
lncRNA_AT4G06920	0.17052911
lncRNA_AT5G03735	0.17052911
lncRNA_AT4G03855	0.17052911
lncRNA_AT5G03395	0.17052911
lncRNA_AT5G06405	0.17052911
lncRNA_AT4G06090	0.17052911
lncRNA_AT3G04095	0.17052911
lncRNA_AT1G09343	0.17052911
AT3G14385.1	0.17052911
lncRNA_AT4G07375	0.17052911
lncRNA_AT5G06495	0.17052911
lncRNA_AT4G08205	0.17052911
lncRNA_AT3G07505	0.17052911
lncRNA_AT1G08877	0.17052911
lncRNA_AT1G07597	0.17052911
lncRNA_AT4G07785	0.17052911
snRNA_AT4G07145	0.17052911
lncRNA_AT1G05863	0.17052911
lncRNA_AT1G06747	0.17052911
AT2G47895.1	0.17052911
lncRNA_AT2G08110	0.17052911
lncRNA_AT5G00970	0.17052911
lncRNA_AT3G06855	0.17052911
lncRNA_AT5G08455	0.17052911
lncRNA_AT3G03355	0.17052911
lncRNA_AT1G09803	0.17052911
snRNA_AT3G05115	0.17052911
lncRNA_AT5G02335	0.17052911
lncRNA_AT3G07295	0.17052911
lncRNA_AT3G09025	0.17052911
lncRNA_AT5G02775	0.17052911
lncRNA_AT2G08195	0.17052911
lncRNA_AT1G05827	0.17052911
lncRNA_AT5G02765	0.17052911
lncRNA_AT3G05025	0.17052911
lncRNA_AT1G05067	0.17052911
lncRNA_AT3G05045	0.17052911
lncRNA_AT5G01065	0.17052911
AT1G48698.2_NAT_AT1G48700	0.17052911
lncRNA_AT2G08940	0.17052911
lncRNA_AT3G01975	0.17052911
lncRNA_AT3G02395	0.17052911
lncRNA_AT1G08503	0.17052911
lncRNA_AT3G01075	0.17052911
lncRNA_AT1G04137	0.17052911
lncRNA_AT5G07205	0.17052911
lncRNA_AT1G06343	0.17052911
lncRNA_AT1G07673	0.17052911
lncRNA_AT5G09875	0.17052911
lncRNA_AT3G07645	0.17052911
lncRNA_AT3G09825	0.17052911
lncRNA_AT3G05475	0.17052911
lncRNA_AT2G09845	0.17052911
lncRNA_AT1G05027	0.17052911
lncRNA_AT5G09825	0.17052911
lncRNA_AT2G06365	0.17052911
lncRNA_AT5G09835	0.17052911
lncRNA_AT5G03945	0.17052911
lncRNA_AT4G07645	0.17052911
lncRNA_AT2G09315	0.17052911
lncRNA_AT3G06935	0.17052911
lncRNA_AT1G04673	0.17052911
lncRNA_AT4G04585	0.17052911
lncRNA_AT1G09937	0.17052911
AT5G53048.4	0.17052911
AT1G53687.1	0.17052911
AT4G27765.1	0.17052911
lncRNA_AT3G09105	0.17052911
AT2G39885.1	0.17052911
lncRNA_AT2G09375	0.17052911
lncRNA_AT4G04535	0.17052911
lncRNA_AT3G08290	0.17052911
lncRNA_AT2G09390	0.17052911
lncRNA_AT5G01325	0.17052911
lncRNA_AT4G07185	0.17052911
snRNA_AT1G05853	0.17052911
lncRNA_AT3G02905	0.17052911
lncRNA_AT4G08495	0.17052911
lncRNA_AT5G07925	0.17052911
lncRNA_AT5G03565	0.17052911
lncRNA_AT5G01385	0.17052911
lncRNA_AT1G09123	0.17052911
snRNA_AT2G06455	0.17052911
lncRNA_AT1G06093	0.17052911
lncRNA_AT1G08623	0.17052911
lncRNA_AT1G07767	0.17052911
lncRNA_AT4G08445	0.17052911
lncRNA_AT2G09715	0.17052911
lncRNA_AT5G08890	0.17052911
lncRNA_AT5G08895	0.17052911
lncRNA_AT1G08637	0.17052911
lncRNA_AT1G09503	0.17052911
lncRNA_AT4G08885	0.17052911
lncRNA_AT4G08855	0.17052911
lncRNA_AT1G04793	0.17052911
lncRNA_AT2G08365	0.17052911
lncRNA_AT1G04337	0.17052911
lncRNA_AT2G08385	0.17052911
lncRNA_AT3G04435	0.17052911
lncRNA_AT5G09545	0.17052911
lncRNA_AT1G09163	0.17052911
AT4G13555.1	0.17052911
lncRNA_AT1G04763	0.17052911
lncRNA_AT5G06545	0.17052911
lncRNA_AT3G08310	0.17052911
lncRNA_AT5G06995	0.17052911
lncRNA_AT3G05295	0.17052911
lncRNA_AT5G03015	0.17052911
lncRNA_AT3G08330	0.17052911
lncRNA_AT2G06975	0.17052911
lncRNA_AT3G09205	0.17052911
lncRNA_AT4G08365	0.17052911
lncRNA_AT4G06185	0.17052911
lncRNA_AT4G07020	0.17052911
lncRNA_AT4G06165	0.17052911
lncRNA_AT3G04335	0.17052911
lncRNA_AT1G07417	0.17052911
lncRNA_AT5G00840	0.17052911
lncRNA_AT5G03085	0.17052911
lncRNA_AT3G07895	0.17052911
lncRNA_AT4G06115	0.17052911
lncRNA_AT1G08777	0.17052911
lncRNA_AT5G08735	0.17052911
AT5G14565.1	0.17052911
lncRNA_AT1G08313	0.17052911
lncRNA_AT4G07290	0.1698208
lncRNA_AT5G02375	0.16901056
lncRNA_AT5G06185	0.16877529
lncRNA_AT2G09585	0.16797967
lncRNA_AT5G03645	0.16797967
lncRNA_AT3G09485	0.16797967
lncRNA_AT3G01575	0.16797967
lncRNA_AT3G06375	0.16797967
lncRNA_AT2G08925	0.16797967
lncRNA_AT1G05477	0.16797967
lncRNA_AT3G03455	0.16797967
AT5G53048.2	0.16797967
lncRNA_AT2G09655	0.16797967
snoRNA_AT5G06835	0.16797967
lncRNA_AT3G03115	0.16797967
lncRNA_AT5G08715	0.16797967
lncRNA_AT4G09275	0.16797967
lncRNA_AT2G04775	0.16797967
lncRNA_AT5G02145	0.16797967
lncRNA_AT2G06995	0.16797967
lncRNA_AT3G04345	0.16797967
lncRNA_AT4G05295	0.16797967
lncRNA_AT1G05533	0.1674749
AT1G02952.2	0.16723503
lncRNA_AT3G08775	0.16643123
AT2G31902.1_NAT_AT2G31900	0.16562359
lncRNA_AT1G05283	0.16421516
lncRNA_AT1G04877	0.16288088
lncRNA_AT1G05023	0.16256894
lncRNA_AT5G02645	0.16185196
lncRNA_AT5G00985	0.16170172
lncRNA_AT3G09625	0.15942794
lncRNA_AT1G05937	0.15923472
lncRNA_AT3G07435	0.15859541
lncRNA_AT5G00910	0.15697114
AT1G67365.1	0.1563565
lncRNA_AT1G04347	0.15581892
lncRNA_AT4G04225	0.15415011
lncRNA_AT2G08450	0.15396594
lncRNA_AT1G05727	0.15202306
lncRNA_AT3G07555	0.15173452
snoRNA_AT3G07715	0.1501877
lncRNA_AT4G07115	0.15003704
lncRNA_AT3G09685	0.14967085
lncRNA_AT2G08865	0.148426
lncRNA_AT3G02015	0.1477978
AT4G13494	0.14767519
lncRNA_AT2G06345	0.14619769
lncRNA_AT1G06687	0.14324406
lncRNA_AT4G06770	0.1424814
snRNA_AT1G08737	0.13940303
lncRNA_AT5G02055	0.13917011
lncRNA_AT1G04973	0.13834928
AT3G04775.1	0.13688342
lncRNA_AT3G04775	0.13688342
AT3G04775.1.1	0.13688342
AT3G04775.1.2	0.13688342
lncRNA_AT1G05787	0.13647522
lncRNA_AT1G05267	0.13586314
snRNA_AT5G08025	0.13474782
lncRNA_AT3G08655	0.13444895
lncRNA_AT1G09963	0.1344465
lncRNA_AT4G06955	0.13396674
lncRNA_AT3G02505	0.13369271
lncRNA_AT3G07305	0.13369271
lncRNA_AT5G01535	0.1330741
snRNA_AT3G01695	0.1330741
lncRNA_AT1G04103	0.1330741
AT5G41905.1	0.1330741
AT5G46845.1	0.1330741
lncRNA_AT5G09165	0.1330741
AT3G01925.1_NAT_AT3G07080	0.13289165
lncRNA_AT1G04587	0.13289165
snRNA_AT5G07405	0.13289165
lncRNA_AT2G09255	0.13260892
lncRNA_AT3G01425	0.13168822
lncRNA_AT1G09293	0.13065106
lncRNA_AT4G04015	0.12965392
AT1G66173	0.12860048
lncRNA_AT4G06965	0.1252143
AT1G69587.2	0.124787316
lncRNA_AT1G04397	0.123556584
AT3G23125.1	0.120052636
lncRNA_AT1G07143	0.11835626
lncRNA_AT1G06197	0.11807161
lncRNA_AT4G07030	0.117055096
lncRNA_AT2G05695	0.116566606
AT1G64563	0.116385795
lncRNA_AT5G05665	0.11423204
lncRNA_AT1G04477	0.11076334
sRNA_AT4G05690	0.10923601
AT4G13564.1	0.10923601
lncRNA_AT5G03695	0.10747425
lncRNA_AT5G00845	0.10733659
lncRNA_AT5G05415	0.10592242
AT1G74205.1_NAT_AT1G74210	0.10572573
AT5G39693.1	0.10547886
lncRNA_AT1G09287	0.102987826
lncRNA_AT1G09447	0.10296571
AT5G15022.1_NAT_AT5G15030	0.10146539
lncRNA_AT1G06757	0.10017373
lncRNA_AT4G05255	0.09945341
AT2G31585	0.09822636
lncRNA_AT1G06207	0.09740529
snRNA_AT5G09140	0.09740529
AT5G01747.1	0.097392194
lncRNA_AT5G05235	0.09654101
AT5G00925.1_NAT_AT5G03430	0.09604074
AT5G02445.1_NAT_AT5G15790	0.095943175
lncRNA_AT5G09405	0.09524672
lncRNA_AT3G06605	0.0951735
lncRNA_AT2G06835	0.094520524
lncRNA_AT1G09003	0.093789786
lncRNA_AT5G09815	0.09244817
snRNA_AT1G06873	0.090499796
lncRNA_AT5G01945	0.09002632
lncRNA_AT2G05125	0.08831378
lncRNA_AT5G09465	0.08796678
lncRNA_AT1G07967	0.08778877
lncRNA_AT1G05367	0.08744683
sRNA_AT1G23052	0.086600326
snRNA_AT1G08987	0.08636551
sRNA_AT1G50659	0.08579767
AT1G09923.1_NAT_AT1G79820	0.08549863
lncRNA_AT3G02745	0.08536694
lncRNA_AT1G08433	0.0839744
lncRNA_AT3G02785	0.08382775
lncRNA_AT1G08463	0.08342346
lncRNA_AT2G06405	0.081325084
lncRNA_AT4G05545	0.081325084
sRNA_AT4G05940	0.081325084
snRNA_AT5G07345	0.0799717
AT4G03315	0.07948888
lncRNA_AT4G09705	0.07793942
lncRNA_AT5G00980	0.07776028
lncRNA_AT3G06075	0.07755386
lncRNA_AT4G06850	0.0769563
lncRNA_AT5G08840	0.07652566
AT5G41663	0.07439687
lncRNA_AT1G06047	0.07344895
lncRNA_AT4G07210	0.073228076
lncRNA_AT1G08283	0.07294108
lncRNA_AT2G09415	0.0717674
lncRNA_AT1G08663	0.06998918
AT3G13855.1.1	0.06979178
AT3G13855.1	0.06979178
lncRNA_AT5G06275	0.069237635
lncRNA_AT3G03435	0.068440095
AT1G09535	0.067398176
lncRNA_AT1G08707	0.06700959
AT1G26233.1	0.06596144
AT5G08210.1	0.065934956
AT1G21202.1	0.0654904
lncRNA_AT3G04895	0.06521321
sRNA_AT5G03315	0.0650082
AT4G17788	0.064932525
lncRNA_AT2G08445	0.062372882
lncRNA_AT1G05833	0.06162289
snoRNA_AT2G08770	0.06155284
lncRNA_AT2G05535	0.06134522
lncRNA_AT3G05395	0.06113809
lncRNA_AT3G04135	0.06055133
sRNA_AT1G49832	0.059972916
AT4G38932.1_NAT_AT4G38930	0.05802479
lncRNA_AT1G08093	0.0577819
lncRNA_AT3G04975	0.056723274
lncRNA_AT1G05867	0.056623884
lncRNA_AT4G08815	0.05597672
sRNA_AT3G04685	0.055498775
lncRNA_AT3G05245	0.054806154
lncRNA_AT2G03945	0.0545547
lncRNA_AT3G04675	0.053454313
lncRNA_AT2G05545	0.05127809
snoRNA_AT1G06273	0.050038222
lncRNA_AT2G09425	0.049058154
lncRNA_AT3G07235	0.047676146
snoRNA_AT1G05997	0.04661571
lncRNA_AT2G09125	0.04647804
lncRNA_AT3G08220	0.045478243
lncRNA_AT2G09420	0.045377754
lncRNA_AT3G01225	0.045318753
lncRNA_AT5G09735	0.045142047
lncRNA_AT5G02905	0.044482343
AT4G15242	0.043465935
AT1G08115.1.1	0.04238861
AT1G08115.1	0.04238861
AT4G39404	0.041997913
AT5G09935	0.041860625
AT5G09935.1	0.041860625
AT4G36648.1	0.041781552
AT5G07875.1	0.040932287
lncRNA_AT5G01775	0.040432725
lncRNA_AT2G05875	0.039971307
snoRNA_AT2G09815	0.03949589
lncRNA_AT5G08135	0.038753845
lncRNA_AT1G09527	0.038682666
lncRNA_AT2G09965	0.03738231
AT4G31877.1	0.037276797
AT4G04223	0.035726808
lncRNA_AT4G06265	0.035109233
AT3G59068.1_NAT_AT3G59070	0.034990154
lncRNA_AT5G07525	0.033542853
lncRNA_AT1G05043	0.03289616
AT3G11120.1	0.03265271
AT3G00750	0.03250961
lncRNA_AT3G04205	0.031824045
lncRNA_AT3G04275	0.031776715
lncRNA_AT5G09505	0.030018626
lncRNA_AT5G02745	0.026863601
lncRNA_AT2G06905	0.026161423
lncRNA_AT2G09170	0.024983378
AT1G01046.1	0.02485756
lncRNA_AT5G05175	0.024846258
lncRNA_AT3G04055	0.024791058
lncRNA_AT1G05143	0.021849139
AT2G26355.1	0.021471303
lncRNA_AT3G08075	0.019677354
lncRNA_AT2G08525	0.019451823
lncRNA_AT1G04323	0.019379275
lncRNA_AT2G08465	0.018931946
lncRNA_AT3G01235	0.016719155
lncRNA_AT2G08595	0.01398779
lncRNA_AT1G04413	0.013906796
lncRNA_AT1G09477	0.01016424
lncRNA_AT5G04615	0.009944496
lncRNA_AT5G08900	0.0067763943
lncRNA_AT5G09325	0.0063654766
lncRNA_AT5G00900	0.0061980668
lncRNA_AT3G05655	0.005735654
snoRNA_AT4G09475	0.0024166757
sRNA_AT4G16748	0.0016581006
lncRNA_AT3G03895	0.0014904008
sRNA_AT1G07847	0.0014046286
lncRNA_AT4G05235	0.0
lncRNA_AT2G09530	0.0
lncRNA_AT4G04385	0.0
lncRNA_AT3G03645	0.0
lncRNA_AT4G05225	0.0
lncRNA_AT2G06495	0.0
lncRNA_AT2G08670	0.0
lncRNA_AT5G02865	0.0
lncRNA_AT3G04505	0.0
lncRNA_AT5G01985	0.0
lncRNA_AT2G07375	0.0
lncRNA_AT2G09550	0.0
lncRNA_AT2G08220	0.0
lncRNA_AT1G06627	0.0
lncRNA_AT5G02835	0.0
lncRNA_AT1G08807	0.0
lncRNA_AT1G04447	0.0
lncRNA_AT3G03665	0.0
lncRNA_AT4G08725	0.0
lncRNA_AT5G01995	0.0
lncRNA_AT2G06035	0.0
lncRNA_AT1G06617	0.0
lncRNA_AT2G08215	0.0
lncRNA_AT1G07947	0.0
lncRNA_AT4G08715	0.0
lncRNA_AT2G08240	0.0
lncRNA_AT5G01965	0.0
lncRNA_AT2G06065	0.0
lncRNA_AT3G03685	0.0
AT1G49938.1	0.0
AT1G49938.2	0.0
lncRNA_AT1G05793	0.0
lncRNA_AT3G01025	0.0
lncRNA_AT5G08595	0.0
lncRNA_AT4G05665	0.0
lncRNA_AT2G08230	0.0
lncRNA_AT2G07385	0.0
lncRNA_AT4G05660	0.0
lncRNA_AT1G05307	0.0
snRNA_AT1G04263	0.0
lncRNA_AT1G08817	0.0
lncRNA_AT1G04453	0.0
AT5G37485	0.0
lncRNA_AT3G06725	0.0
sRNA_AT5G02825	0.0
sRNA_AT5G08125	0.0
lncRNA_AT3G08905	0.0
sRNA_AT1G06677	0.0
AT4G05855.1	0.0
lncRNA_AT5G09455	0.0
lncRNA_AT4G07845	0.0
lncRNA_AT2G09590	0.0
lncRNA_AT2G08265	0.0
lncRNA_AT2G09110	0.0
lncRNA_AT4G06980	0.0
lncRNA_AT2G09115	0.0
lncRNA_AT1G08843	0.0
lncRNA_AT5G05065	0.0
snRNA_AT3G08735	0.0
lncRNA_AT3G08915	0.0
lncRNA_AT4G05655	0.0
lncRNA_AT4G04795	0.0
lncRNA_AT2G09105	0.0
lncRNA_AT5G01955	0.0
lncRNA_AT5G02805	0.0
lncRNA_AT1G08833	0.0
lncRNA_AT3G06745	0.0
sRNA_AT1G07507	0.0
lncRNA_AT3G08925	0.0
lncRNA_AT5G05075	0.0
lncRNA_AT4G05645	0.0
lncRNA_AT5G08585	0.0
lncRNA_AT5G07255	0.0
lncRNA_AT4G06960	0.0
lncRNA_AT5G03785	0.0
lncRNA_AT2G08285	0.0
lncRNA_AT3G07165	0.0
lncRNA_AT5G09085	0.0
lncRNA_AT1G09273	0.0
lncRNA_AT4G04305	0.0
lncRNA_AT3G08025	0.0
lncRNA_AT1G04813	0.0
lncRNA_AT5G09095	0.0
lncRNA_AT2G08280	0.0
lncRNA_AT3G08035	0.0
lncRNA_AT5G01105	0.0
sRNA_AT2G04705	0.0
snoRNA_AT5G06305	0.0
lncRNA_AT3G09365	0.0
lncRNA_AT3G02735	0.0
sRNA_AT1G09277	0.0
lncRNA_AT3G01885	0.0
lncRNA_AT4G04765	0.0
lncRNA_AT5G04625	0.0
lncRNA_AT4G05605	0.0
lncRNA_AT1G09283	0.0
sRNA_AT2G09155	0.0
lncRNA_AT4G04755	0.0
lncRNA_AT5G01565	0.0
lncRNA_AT1G05713	0.0
lncRNA_AT5G08195	0.0
AT2G24103.1	0.0
lncRNA_AT5G09040	0.0
lncRNA_AT4G06925	0.0
lncRNA_AT5G01575	0.0
lncRNA_AT5G05935	0.0
lncRNA_AT5G03755	0.0
lncRNA_AT1G04857	0.0
lncRNA_AT4G09185	0.0
sRNA_AT4G09195	0.0
lncRNA_AT3G09395	0.0
lncRNA_AT5G09055	0.0
lncRNA_AT3G03615	0.0
lncRNA_AT2G04715	0.0
lncRNA_AT4G06910	0.0
sRNA_AT3G08085	0.0
lncRNA_AT1G05737	0.0
lncRNA_AT1G07917	0.0
lncRNA_AT3G02775	0.0
sRNA_AT1G04867	0.0
lncRNA_AT5G09025	0.0
lncRNA_AT5G02885	0.0
snoRNA_AT1G08327	0.0
lncRNA_AT1G07907	0.0
AT5G08717.1	0.0
lncRNA_AT3G08090	0.0
lncRNA_AT2G09095	0.0
lncRNA_AT4G09155	0.0
lncRNA_AT3G06235	0.0
lncRNA_AT2G04645	0.0
lncRNA_AT1G09313	0.0
lncRNA_AT1G07133	0.0
lncRNA_AT3G08420	0.0
lncRNA_AT2G09085	0.0
lncRNA_AT4G08295	0.0
lncRNA_AT3G06245	0.0
lncRNA_AT1G07127	0.0
lncRNA_AT1G09303	0.0
lncRNA_AT1G04093	0.0
lncRNA_AT1G07123	0.0
lncRNA_AT3G09765	0.0
snRNA_AT4G06405	0.0
lncRNA_AT2G04665	0.0
lncRNA_AT3G08430	0.0
lncRNA_AT1G07157	0.0
lncRNA_AT1G09337	0.0
lncRNA_AT5G04695	0.0
lncRNA_AT1G08483	0.0
lncRNA_AT5G05555	0.0
lncRNA_AT4G09125	0.0
lncRNA_AT4G06095	0.0
AT1G08053.1	0.0
lncRNA_AT3G06265	0.0
lncRNA_AT2G04655	0.0
lncRNA_AT2G05505	0.0
lncRNA_AT1G08473	0.0
lncRNA_AT3G01815	0.0
lncRNA_AT5G04675	0.0
lncRNA_AT4G09115	0.0
lncRNA_AT5G06855	0.0
lncRNA_AT4G06085	0.0
lncRNA_AT2G04685	0.0
lncRNA_AT3G06275	0.0
lncRNA_AT3G00975	0.0
lncRNA_AT1G08027	0.0
lncRNA_AT5G02495	0.0
lncRNA_AT1G07177	0.0
lncRNA_AT1G08023	0.0
lncRNA_AT3G07135	0.0
lncRNA_AT3G09315	0.0
lncRNA_AT3G08460	0.0
lncRNA_AT4G06070	0.0
AT2G24735	0.0
lncRNA_AT1G07163	0.0
lncRNA_AT5G04685	0.0
lncRNA_AT1G08013	0.0
AT1G08303.1	0.0
lncRNA_AT3G06295	0.0
lncRNA_AT5G03325	0.0
AT5G11977.1	0.0
lncRNA_AT3G09325	0.0
AT4G05860.1	0.0
lncRNA_AT4G07395	0.0
AT3G60238	0.0
AT5G33439	0.0
lncRNA_AT2G04225	0.0
lncRNA_AT3G00995	0.0
lncRNA_AT1G09377	0.0
lncRNA_AT1G07193	0.0
lncRNA_AT1G09373	0.0
lncRNA_AT1G07197	0.0
lncRNA_AT5G03335	0.0
lncRNA_AT3G08005	0.0
lncRNA_AT2G04695	0.0
lncRNA_AT1G07183	0.0
lncRNA_AT5G02485	0.0
AT3G26812.1.1	0.0
AT1G58590	0.0
lncRNA_AT3G07965	0.0
lncRNA_AT4G06045	0.0
lncRNA_AT3G04455	0.0
lncRNA_AT3G05785	0.0
AT4G07005.1	0.0
lncRNA_AT1G07533	0.0
AT4G23713.1	0.0
lncRNA_AT1G08863	0.0
lncRNA_AT3G05305	0.0
lncRNA_AT5G06015	0.0
AT4G23387.1	0.0
lncRNA_AT4G08215	0.0
lncRNA_AT3G07975	0.0
lncRNA_AT3G05795	0.0
lncRNA_AT1G09703	0.0
lncRNA_AT1G07527	0.0
lncRNA_AT3G05315	0.0
lncRNA_AT5G08685	0.0
lncRNA_AT3G06655	0.0
lncRNA_AT2G08625	0.0
lncRNA_AT2G09955	0.0
lncRNA_AT1G09737	0.0
lncRNA_AT1G07553	0.0
lncRNA_AT1G09733	0.0
lncRNA_AT1G08887	0.0
lncRNA_AT5G08655	0.0
lncRNA_AT1G05373	0.0
lncRNA_AT3G07995	0.0
lncRNA_AT5G08665	0.0
lncRNA_AT5G06005	0.0
AT5G01745.1.1	0.0
lncRNA_AT5G05155	0.0
lncRNA_AT4G09515	0.0
lncRNA_AT4G06005	0.0
lncRNA_AT4G07335	0.0
lncRNA_AT4G06000	0.0
lncRNA_AT5G08635	0.0
lncRNA_AT3G06675	0.0
lncRNA_AT2G08645	0.0
lncRNA_AT3G09705	0.0
lncRNA_AT5G07785	0.0
lncRNA_AT5G06455	0.0
lncRNA_AT1G07573	0.0
lncRNA_AT4G04295	0.0
lncRNA_AT1G08417	0.0
lncRNA_AT1G05387	0.0
lncRNA_AT1G09743	0.0
lncRNA_AT1G08897	0.0
lncRNA_AT5G07795	0.0
lncRNA_AT5G05105	0.0
AT2G22820.1	0.0
AT5G10945.1	0.0
lncRNA_AT2G05155	0.0
lncRNA_AT3G06215	0.0
lncRNA_AT3G06695	0.0
lncRNA_AT1G07117	0.0
AT3G26812.1	0.0
lncRNA_AT5G05585	0.0
lncRNA_AT4G06455	0.0
sRNA_AT3G08410	0.0
lncRNA_AT4G06450	0.0
lncRNA_AT4G07300	0.0
lncRNA_AT3G06225	0.0
lncRNA_AT3G05375	0.0
AT4G04095.1	0.0
lncRNA_AT1G09767	0.0
lncRNA_AT1G09763	0.0
lncRNA_AT4G07305	0.0
lncRNA_AT4G06445	0.0
lncRNA_AT1G08907	0.0
lncRNA_AT5G01405	0.0
AT5G23411.1	0.0
lncRNA_AT2G08565	0.0
lncRNA_AT1G06723	0.0
lncRNA_AT4G07765	0.0
AT5G01745.1	0.0
lncRNA_AT2G04195	0.0
lncRNA_AT5G01415	0.0
lncRNA_AT2G08550	0.0
lncRNA_AT2G06375	0.0
lncRNA_AT2G07225	0.0
lncRNA_AT3G09075	0.0
AT5G08712.1	0.0
lncRNA_AT3G06805	0.0
lncRNA_AT5G07195	0.0
lncRNA_AT1G06713	0.0
lncRNA_AT3G04625	0.0
lncRNA_AT3G05955	0.0
lncRNA_AT3G03775	0.0
sRNA_AT1G08933	0.0
AT5G04955.1	0.0
lncRNA_AT2G08100	0.0
lncRNA_AT2G08105	0.0
lncRNA_AT1G05893	0.0
lncRNA_AT3G05965	0.0
lncRNA_AT1G05897	0.0
AT5G43403	0.0
AT1G26975.1	0.0
lncRNA_AT4G09935	0.0
lncRNA_AT5G01875	0.0
AT1G07051.1	0.0
AT5G40348.1	0.0
AT5G40348.2	0.0
lncRNA_AT2G05065	0.0
lncRNA_AT5G04905	0.0
lncRNA_AT1G08913	0.0
lncRNA_AT1G05887	0.0
lncRNA_AT3G04645	0.0
lncRNA_AT4G06400	0.0
lncRNA_AT4G06885	0.0
lncRNA_AT5G00995	0.0
lncRNA_AT1G08947	0.0
AT4G13575.1	0.0
lncRNA_AT3G05505	0.0
lncRNA_AT4G09915	0.0
AT5G50190	0.0
lncRNA_AT2G05085	0.0
lncRNA_AT5G01855	0.0
lncRNA_AT2G08115	0.0
lncRNA_AT3G04665	0.0
lncRNA_AT1G04573	0.0
lncRNA_AT3G06845	0.0
lncRNA_AT4G04215	0.0
lncRNA_AT5G07155	0.0
AT1G69797.1	0.0
lncRNA_AT5G00975	0.0
lncRNA_AT3G03345	0.0
lncRNA_AT1G09813	0.0
lncRNA_AT1G06303	0.0
snRNA_AT3G08615	0.0
lncRNA_AT2G07285	0.0
lncRNA_AT1G09807	0.0
AT4G21595.1	0.0
lncRNA_AT1G04597	0.0
lncRNA_AT4G06855	0.0
lncRNA_AT3G09465	0.0
lncRNA_AT3G08135	0.0
lncRNA_AT2G08160	0.0
lncRNA_AT5G04515	0.0
lncRNA_AT2G09015	0.0
lncRNA_AT3G08130	0.0
lncRNA_AT1G04947	0.0
lncRNA_AT3G01985	0.0
lncRNA_AT1G09397	0.0
lncRNA_AT1G09393	0.0
lncRNA_AT4G04665	0.0
lncRNA_AT4G06845	0.0
lncRNA_AT5G02345	0.0
lncRNA_AT5G06705	0.0
AT2G42425	0.0
lncRNA_AT3G08140	0.0
lncRNA_AT1G04937	0.0
lncRNA_AT3G09475	0.0
AT2G28056.1	0.0
lncRNA_AT1G08057	0.0
lncRNA_AT4G05970	0.0
lncRNA_AT1G04967	0.0
lncRNA_AT3G08155	0.0
lncRNA_AT5G08095	0.0
lncRNA_AT3G03705	0.0
AT3G42148.1	0.0
lncRNA_AT1G04963	0.0
lncRNA_AT4G06825	0.0
lncRNA_AT4G04645	0.0
lncRNA_AT2G09020	0.0
lncRNA_AT2G08175	0.0
lncRNA_AT1G04957	0.0
lncRNA_AT3G08160	0.0
lncRNA_AT4G09085	0.0
sRNA_AT5G44569	0.0
lncRNA_AT3G01535	0.0
AT2G15292	0.0
lncRNA_AT2G05905	0.0
lncRNA_AT4G05965	0.0
lncRNA_AT5G03625	0.0
lncRNA_AT1G04987	0.0
lncRNA_AT5G05805	0.0
lncRNA_AT3G03725	0.0
lncRNA_AT2G04605	0.0
lncRNA_AT4G04625	0.0
lncRNA_AT2G09060	0.0
lncRNA_AT5G02785	0.0
lncRNA_AT4G09065	0.0
lncRNA_AT3G08185	0.0
lncRNA_AT3G05915	0.0
lncRNA_AT3G03735	0.0
lncRNA_AT3G08190	0.0
lncRNA_AT2G09050	0.0
lncRNA_AT2G09075	0.0
AT3G07685	0.0
lncRNA_AT5G03605	0.0
lncRNA_AT3G09045	0.0
lncRNA_AT3G02415	0.0
lncRNA_AT3G05925	0.0
lncRNA_AT3G02895	0.0
AT1G68568.3_NAT_AT1G68570	0.0
lncRNA_AT1G05847	0.0
lncRNA_AT4G09045	0.0
AT1G06623.1	0.0
lncRNA_AT5G08065	0.0
lncRNA_AT4G05920	0.0
lncRNA_AT5G04115	0.0
AT3G07685.1	0.0
lncRNA_AT2G05855	0.0
lncRNA_AT2G06705	0.0
lncRNA_AT1G08587	0.0
AT1G08163.1	0.0
lncRNA_AT1G07253	0.0
lncRNA_AT5G04595	0.0
lncRNA_AT5G04125	0.0
lncRNA_AT3G08545	0.0
lncRNA_AT4G09025	0.0
AT3G52535.2	0.0
lncRNA_AT2G04995	0.0
lncRNA_AT1G07247	0.0
lncRNA_AT1G06393	0.0
lncRNA_AT1G08573	0.0
lncRNA_AT5G06785	0.0
sRNA_AT4G05905	0.0
lncRNA_AT5G03275	0.0
lncRNA_AT5G07605	0.0
lncRNA_AT4G09015	0.0
lncRNA_AT5G08935	0.0
sRNA_AT1G07257	0.0
lncRNA_AT1G07273	0.0
lncRNA_AT1G05097	0.0
lncRNA_AT5G02395	0.0
AT4G04078.1	0.0
AT4G05105	0.0
lncRNA_AT3G06385	0.0
lncRNA_AT1G07267	0.0
lncRNA_AT5G08940	0.0
lncRNA_AT5G04585	0.0
lncRNA_AT1G07263	0.0
lncRNA_AT3G06395	0.0
lncRNA_AT3G07245	0.0
lncRNA_AT5G05885	0.0
lncRNA_AT3G09425	0.0
lncRNA_AT5G08910	0.0
lncRNA_AT4G07295	0.0
lncRNA_AT2G04565	0.0
lncRNA_AT2G08920	0.0
lncRNA_AT1G08147	0.0
lncRNA_AT1G07293	0.0
lncRNA_AT1G07297	0.0
lncRNA_AT3G09435	0.0
lncRNA_AT4G07280	0.0
lncRNA_AT5G05895	0.0
lncRNA_AT3G05085	0.0
lncRNA_AT5G06715	0.0
lncRNA_AT2G08945	0.0
lncRNA_AT3G08110	0.0
lncRNA_AT3G08595	0.0
lncRNA_AT3G01965	0.0
lncRNA_AT1G09013	0.0
AT3G09515.1	0.0
lncRNA_AT3G02815	0.0
lncRNA_AT5G03215	0.0
lncRNA_AT3G08125	0.0
lncRNA_AT5G05875	0.0
lncRNA_AT2G08930	0.0
lncRNA_AT4G05085	0.0
lncRNA_AT3G08120	0.0
lncRNA_AT2G05425	0.0
lncRNA_AT2G06755	0.0
snRNA_AT5G09010	0.0
AT2G22821.1	0.0
lncRNA_AT4G05075	0.0
AT4G23375.1	0.0
AT1G69792.1	0.0
lncRNA_AT4G07250	0.0
lncRNA_AT1G08983	0.0
lncRNA_AT1G06327	0.0
lncRNA_AT5G09885	0.0
lncRNA_AT1G05473	0.0
lncRNA_AT3G06765	0.0
lncRNA_AT2G04595	0.0
lncRNA_AT3G04585	0.0
lncRNA_AT2G08955	0.0
lncRNA_AT2G05445	0.0
lncRNA_AT4G06390	0.0
lncRNA_AT1G08977	0.0
AT3G29644.5	0.0
lncRNA_AT2G08980	0.0
lncRNA_AT4G08565	0.0
lncRNA_AT4G09895	0.0
lncRNA_AT3G05445	0.0
lncRNA_AT4G06380	0.0
lncRNA_AT2G09835	0.0
lncRNA_AT3G04595	0.0
lncRNA_AT1G08523	0.0
lncRNA_AT1G06347	0.0
lncRNA_AT4G07225	0.0
lncRNA_AT4G09885	0.0
lncRNA_AT4G07220	0.0
lncRNA_AT3G04125	0.0
lncRNA_AT3G05455	0.0
lncRNA_AT2G05465	0.0
lncRNA_AT3G01095	0.0
lncRNA_AT2G08975	0.0
lncRNA_AT2G06315	0.0
lncRNA_AT1G05003	0.0
lncRNA_AT1G05007	0.0
lncRNA_AT1G08513	0.0
lncRNA_AT1G08993	0.0
lncRNA_AT5G07695	0.0
lncRNA_AT4G07215	0.0
snRNA_AT2G07295	0.0
lncRNA_AT2G05495	0.0
lncRNA_AT3G06315	0.0
lncRNA_AT1G05037	0.0
AT2G25171.1	0.0
lncRNA_AT5G08995	0.0
lncRNA_AT5G07665	0.0
AT3G53016.1	0.0
lncRNA_AT5G05485	0.0
lncRNA_AT4G05025	0.0
lncRNA_AT2G08990	0.0
sRNA_AT1G21529	0.0
lncRNA_AT2G08995	0.0
lncRNA_AT2G04155	0.0
lncRNA_AT3G04145	0.0
lncRNA_AT1G04177	0.0
lncRNA_AT5G05495	0.0
lncRNA_AT1G06353	0.0
lncRNA_AT5G05015	0.0
lncRNA_AT5G04165	0.0
lncRNA_AT4G06345	0.0
snRNA_AT3G08575	0.0
lncRNA_AT2G08540	0.0
lncRNA_AT2G04185	0.0
lncRNA_AT3G09845	0.0
lncRNA_AT2G09875	0.0
lncRNA_AT2G08545	0.0
lncRNA_AT2G05035	0.0
AT3G22886.1	0.0
lncRNA_AT1G07237	0.0
lncRNA_AT1G09417	0.0
lncRNA_AT1G06387	0.0
AT5G50717.1	0.0
lncRNA_AT5G06795	0.0
AT3G30510.1	0.0
lncRNA_AT5G04135	0.0
lncRNA_AT1G05053	0.0
lncRNA_AT5G08970	0.0
lncRNA_AT3G07675	0.0
AT1G36992.1	0.0
lncRNA_AT1G06377	0.0
lncRNA_AT5G03295	0.0
lncRNA_AT1G06373	0.0
lncRNA_AT5G05475	0.0
lncRNA_AT5G01765	0.0
lncRNA_AT2G04085	0.0
lncRNA_AT2G09770	0.0
snoRNA_AT2G08390	0.0
lncRNA_AT2G07115	0.0
lncRNA_AT3G09185	0.0
lncRNA_AT3G06915	0.0
lncRNA_AT1G04667	0.0
lncRNA_AT5G09245	0.0
lncRNA_AT4G05465	0.0
lncRNA_AT4G08975	0.0
lncRNA_AT2G09760	0.0
lncRNA_AT3G09195	0.0
lncRNA_AT3G04745	0.0
lncRNA_AT1G04653	0.0
sRNA_AT1G05547	0.0
lncRNA_AT5G09255	0.0
lncRNA_AT4G06300	0.0
lncRNA_AT1G07717	0.0
lncRNA_AT1G05537	0.0
lncRNA_AT1G04207	0.0
lncRNA_AT1G04683	0.0
lncRNA_AT3G05605	0.0
lncRNA_AT1G04687	0.0
lncRNA_AT5G08375	0.0
lncRNA_AT4G05445	0.0
lncRNA_AT2G04095	0.0
lncRNA_AT2G06275	0.0
sRNA_AT5G33399	0.0
lncRNA_AT1G06857	0.0
lncRNA_AT4G04115	0.0
lncRNA_AT5G08385	0.0
lncRNA_AT4G06765	0.0
lncRNA_AT2G09330	0.0
lncRNA_AT4G06760	0.0
lncRNA_AT2G08005	0.0
lncRNA_AT3G02595	0.0
lncRNA_AT1G06403	0.0
AT4G03438.1	0.0
lncRNA_AT5G09200	0.0
lncRNA_AT2G09320	0.0
AT3G44798	0.0
lncRNA_AT1G05543	0.0
lncRNA_AT1G07723	0.0
snRNA_AT1G07537	0.0
lncRNA_AT5G09215	0.0
AT1G26985.1	0.0
sRNA_AT5G00885	0.0
lncRNA_AT5G00850	0.0
lncRNA_AT4G05895	0.0
lncRNA_AT5G00855	0.0
AT1G68872.4	0.0
lncRNA_AT1G08607	0.0
lncRNA_AT1G08603	0.0
lncRNA_AT2G04905	0.0
sRNA_AT2G09365	0.0
lncRNA_AT5G07485	0.0
AT2G15128	0.0
lncRNA_AT2G07165	0.0
lncRNA_AT1G06417	0.0
lncRNA_AT3G04325	0.0
lncRNA_AT1G05567	0.0
lncRNA_AT1G06413	0.0
AT1G08157.1	0.0
lncRNA_AT5G07495	0.0
lncRNA_AT2G08040	0.0
lncRNA_AT5G05725	0.0
lncRNA_AT3G08250	0.0
AT3G26819.1	0.0
sRNA_AT2G01422	0.0
lncRNA_AT2G09380	0.0
lncRNA_AT4G05875	0.0
lncRNA_AT4G06725	0.0
lncRNA_AT3G09115	0.0
lncRNA_AT3G08260	0.0
lncRNA_AT2G04915	0.0
lncRNA_AT1G08177	0.0
lncRNA_AT4G06715	0.0
AT5G00830	0.0
lncRNA_AT4G05850	0.0
lncRNA_AT3G06095	0.0
AT4G30872	0.0
lncRNA_AT5G04855	0.0
lncRNA_AT3G01645	0.0
lncRNA_AT2G04945	0.0
AT2G47585.1	0.0
lncRNA_AT1G09057	0.0
lncRNA_AT2G08070	0.0
lncRNA_AT5G04865	0.0
lncRNA_AT5G02685	0.0
lncRNA_AT5G03535	0.0
AT4G05105.1	0.0
lncRNA_AT5G02205	0.0
lncRNA_AT3G08280	0.0
lncRNA_AT4G03665	0.0
lncRNA_AT2G08085	0.0
lncRNA_AT3G08295	0.0
lncRNA_AT3G02995	0.0
lncRNA_AT1G04623	0.0
lncRNA_AT3G01665	0.0
lncRNA_AT2G08090	0.0
lncRNA_AT1G09077	0.0
lncRNA_AT5G04845	0.0
lncRNA_AT3G04705	0.0
lncRNA_AT4G04975	0.0
snRNA_AT5G06815	0.0
lncRNA_AT1G06827	0.0
lncRNA_AT4G08085	0.0
lncRNA_AT2G04985	0.0
lncRNA_AT2G04505	0.0
lncRNA_AT1G06823	0.0
snRNA_AT5G09080	0.0
lncRNA_AT1G09097	0.0
lncRNA_AT5G09265	0.0
lncRNA_AT2G08095	0.0
lncRNA_AT4G08075	0.0
AT3G29105	0.0
lncRNA_AT2G04975	0.0
lncRNA_AT3G06905	0.0
lncRNA_AT1G05963	0.0
lncRNA_AT3G03875	0.0
lncRNA_AT4G05805	0.0
lncRNA_AT4G09395	0.0
lncRNA_AT2G04885	0.0
lncRNA_AT3G04295	0.0
lncRNA_AT1G08227	0.0
lncRNA_AT4G04945	0.0
lncRNA_AT1G08223	0.0
lncRNA_AT1G05197	0.0
lncRNA_AT5G08845	0.0
lncRNA_AT2G07900	0.0
lncRNA_AT3G06485	0.0
lncRNA_AT2G04875	0.0
lncRNA_AT2G05725	0.0
sRNA_AT4G03605	0.0
lncRNA_AT1G08213	0.0
sRNA_AT1G08253	0.0
sRNA_AT1G09583	0.0
lncRNA_AT1G09547	0.0
AT2G42388	0.0
AT5G49615	0.0
lncRNA_AT3G09525	0.0
lncRNA_AT2G06605	0.0
lncRNA_AT1G08247	0.0
lncRNA_AT5G02275	0.0
lncRNA_AT3G08200	0.0
lncRNA_AT3G08205	0.0
AT1G52615	0.0
lncRNA_AT2G04895	0.0
lncRNA_AT4G07180	0.0
lncRNA_AT1G06057	0.0
snRNA_AT3G04905	0.0
AT5G23410	0.0
lncRNA_AT5G03105	0.0
lncRNA_AT5G04435	0.0
lncRNA_AT4G07175	0.0
lncRNA_AT2G08805	0.0
lncRNA_AT4G04905	0.0
lncRNA_AT1G09113	0.0
lncRNA_AT1G08263	0.0
lncRNA_AT5G03115	0.0
lncRNA_AT2G07940	0.0
lncRNA_AT3G06045	0.0
lncRNA_AT2G07945	0.0
lncRNA_AT1G09107	0.0
lncRNA_AT1G09103	0.0
lncRNA_AT1G09587	0.0
lncRNA_AT5G02265	0.0
lncRNA_AT3G09565	0.0
lncRNA_AT3G06055	0.0
lncRNA_AT5G05755	0.0
lncRNA_AT4G08475	0.0
lncRNA_AT2G07960	0.0
lncRNA_AT4G06295	0.0
lncRNA_AT2G06635	0.0
lncRNA_AT3G07395	0.0
lncRNA_AT1G09127	0.0
sRNA_AT2G07975	0.0
lncRNA_AT1G06097	0.0
lncRNA_AT2G07995	0.0
snRNA_AT5G09945	0.0
lncRNA_AT2G08845	0.0
lncRNA_AT5G01805	0.0
lncRNA_AT1G05113	0.0
lncRNA_AT1G05597	0.0
lncRNA_AT1G06443	0.0
lncRNA_AT1G07773	0.0
lncRNA_AT1G05117	0.0
lncRNA_AT3G04215	0.0
lncRNA_AT1G05593	0.0
lncRNA_AT5G07585	0.0
lncRNA_AT3G04225	0.0
lncRNA_AT3G05555	0.0
lncRNA_AT3G03375	0.0
lncRNA_AT2G07985	0.0
lncRNA_AT2G08835	0.0
snRNA_AT5G07775	0.0
lncRNA_AT1G05587	0.0
lncRNA_AT1G06433	0.0
lncRNA_AT1G07763	0.0
lncRNA_AT5G09775	0.0
lncRNA_AT4G07110	0.0
lncRNA_AT5G00930	0.0
lncRNA_AT5G00935	0.0
lncRNA_AT2G06685	0.0
lncRNA_AT3G06415	0.0
lncRNA_AT5G07565	0.0
lncRNA_AT1G07793	0.0
AT2G42835.6	0.0
lncRNA_AT4G08435	0.0
AT2G42835.5	0.0
lncRNA_AT5G00940	0.0
AT2G42835.4	0.0
AT2G13665.2	0.0
lncRNA_AT2G04015	0.0
lncRNA_AT1G07303	0.0
lncRNA_AT1G09967	0.0
lncRNA_AT1G05127	0.0
lncRNA_AT3G09935	0.0
lncRNA_AT3G07765	0.0
lncRNA_AT4G07575	0.0
lncRNA_AT4G04065	0.0
lncRNA_AT2G08880	0.0
lncRNA_AT2G08885	0.0
lncRNA_AT3G05585	0.0
AT2G22955.1	0.0
lncRNA_AT1G07337	0.0
lncRNA_AT5G04035	0.0
lncRNA_AT4G05385	0.0
lncRNA_AT2G06695	0.0
lncRNA_AT2G08875	0.0
lncRNA_AT2G05365	0.0
lncRNA_AT2G09725	0.0
lncRNA_AT3G04265	0.0
lncRNA_AT1G09507	0.0
lncRNA_AT1G08653	0.0
lncRNA_AT1G07327	0.0
lncRNA_AT5G07555	0.0
lncRNA_AT1G09983	0.0
lncRNA_AT1G04293	0.0
lncRNA_AT4G05375	0.0
lncRNA_AT5G09705	0.0
lncRNA_AT2G05395	0.0
lncRNA_AT2G09755	0.0
lncRNA_AT3G05125	0.0
lncRNA_AT1G06023	0.0
lncRNA_AT1G05173	0.0
lncRNA_AT5G04495	0.0
AT1G34392	0.0
snoRNA_AT1G04527	0.0
lncRNA_AT5G07535	0.0
lncRNA_AT5G06205	0.0
lncRNA_AT2G08890	0.0
lncRNA_AT5G09715	0.0
lncRNA_AT2G08895	0.0
lncRNA_AT3G06465	0.0
lncRNA_AT2G08415	0.0
lncRNA_AT1G07347	0.0
lncRNA_AT1G06013	0.0
lncRNA_AT1G06497	0.0
AT5G43603.1	0.0
lncRNA_AT5G04025	0.0
lncRNA_AT4G09725	0.0
lncRNA_AT4G05355	0.0
lncRNA_AT4G07535	0.0
lncRNA_AT5G00795	0.0
lncRNA_AT2G06145	0.0
lncRNA_AT1G06967	0.0
lncRNA_AT1G04783	0.0
lncRNA_AT3G05705	0.0
lncRNA_AT3G03525	0.0
lncRNA_AT1G05633	0.0
lncRNA_AT5G09125	0.0
AT1G67238	0.0
lncRNA_AT5G02985	0.0
lncRNA_AT1G06957	0.0
lncRNA_AT3G02685	0.0
lncRNA_AT2G06135	0.0
lncRNA_AT1G05623	0.0
lncRNA_AT1G06953	0.0
AT1G08343.1	0.0
lncRNA_AT4G05335	0.0
AT1G69795.1	0.0
lncRNA_AT1G04327	0.0
lncRNA_AT1G07837	0.0
lncRNA_AT3G02695	0.0
lncRNA_AT1G05653	0.0
lncRNA_AT1G06983	0.0
lncRNA_AT1G05657	0.0
lncRNA_AT1G07833	0.0
snoRNA_AT4G05045	0.0
lncRNA_AT5G06075	0.0
lncRNA_AT4G07985	0.0
lncRNA_AT5G02965	0.0
lncRNA_AT1G05647	0.0
sRNA_AT5G06095	0.0
lncRNA_AT5G06085	0.0
lncRNA_AT3G04405	0.0
lncRNA_AT3G07915	0.0
lncRNA_AT4G05795	0.0
lncRNA_AT2G06185	0.0
AT2G04852.2_NAT_AT2G04850	0.0
lncRNA_AT2G07035	0.0
lncRNA_AT5G01605	0.0
lncRNA_AT1G08703	0.0
lncRNA_AT1G07857	0.0
snRNA_AT4G09135	0.0
lncRNA_AT4G05315	0.0
AT4G09245	0.0
lncRNA_AT1G06517	0.0
lncRNA_AT5G02945	0.0
lncRNA_AT1G04333	0.0
lncRNA_AT1G06997	0.0
lncRNA_AT1G07843	0.0
lncRNA_AT3G04425	0.0
lncRNA_AT2G03905	0.0
lncRNA_AT5G06065	0.0
lncRNA_AT5G00730	0.0
lncRNA_AT4G05770	0.0
lncRNA_AT3G05765	0.0
lncRNA_AT5G00735	0.0
lncRNA_AT1G06543	0.0
lncRNA_AT1G07873	0.0
AT1G26973.1	0.0
lncRNA_AT1G05693	0.0
lncRNA_AT5G00740	0.0
lncRNA_AT2G09220	0.0
lncRNA_AT3G02265	0.0
lncRNA_AT5G02925	0.0
lncRNA_AT5G00745	0.0
lncRNA_AT1G08717	0.0
lncRNA_AT1G05683	0.0
lncRNA_AT3G06625	0.0
lncRNA_AT5G08225	0.0
lncRNA_AT5G05195	0.0
lncRNA_AT4G05765	0.0
lncRNA_AT5G06935	0.0
lncRNA_AT5G05605	0.0
lncRNA_AT3G07045	0.0
lncRNA_AT2G09240	0.0
lncRNA_AT4G04895	0.0
lncRNA_AT2G09245	0.0
lncRNA_AT3G08380	0.0
AT1G57835	0.0
lncRNA_AT3G02605	0.0
AT4G00885.1	0.0
lncRNA_AT1G08297	0.0
lncRNA_AT1G09147	0.0
lncRNA_AT1G09183	0.0
lncRNA_AT4G05730	0.0
lncRNA_AT5G06915	0.0
lncRNA_AT5G03405	0.0
lncRNA_AT1G06907	0.0
lncRNA_AT3G02615	0.0
lncRNA_AT3G03945	0.0
lncRNA_AT3G01765	0.0
lncRNA_AT1G09177	0.0
lncRNA_AT1G09173	0.0
lncRNA_AT4G03555	0.0
AT4G26365.1	0.0
lncRNA_AT2G07085	0.0
lncRNA_AT1G04717	0.0
lncRNA_AT3G02625	0.0
lncRNA_AT3G04805	0.0
lncRNA_AT2G04815	0.0
lncRNA_AT4G07905	0.0
AT5G04975.1	0.0
lncRNA_AT2G09270	0.0
lncRNA_AT4G04875	0.0
lncRNA_AT4G03545	0.0
lncRNA_AT3G07085	0.0
lncRNA_AT5G04715	0.0
lncRNA_AT1G04747	0.0
AT5G39635.1	0.0
lncRNA_AT3G01305	0.0
lncRNA_AT3G02635	0.0
lncRNA_AT3G01785	0.0
AT5G42730	0.0
[truncated: 1,028 more rows]
