# Supplementary material for: Noncoding RNAs responsive to nitric oxide and their protein-coding gene targets shed light on root hair formation in Arabidopsis thaliana
Source: Front Genet. 2022 Sep 27;13:958641. doi: 10.3389/fgene.2022.958641 (PMC9551039; doi:10.3389/fgene.2022.958641)
Supplement: Supplementary file 1 [file DataSheet1.zip › Data Sheet 1/TableS6.xlsx]

## Sheet: DElncRNA and DEmRNA
lncRNA	lncRNA annotation	lncRNA_logFC	Expression site	target CPG	Biological role	CPG logFC (GSNO)	CPG logFC (IAA)	dG (energy)
AT1G06777.1	lncRNA_AT1G06783	6.26566517779023	WT*Xrhd6	AT1G77510/PDIL1-2	development	0.5	0.6	-15.42
AT2G08695.1	lncRNA_AT2G08695	4.81214578288066	WT*Xrhd6	AT5G23030/TET12	cell differentiation	2.9	1.2	-18.20
AT3G17185	tAS3; other RNA	1.41982875509052	AIA*X rhd6	AT2G21210/SAUR6	response to auxin	-1.5	0.0	-8.53
AT3G25795	other RNA	3,66238431483409	NO*Xrhd6	AT5G35190/EXT13	cell wall organization, root hair formation	2.7	1.7	-7.32
AT3G25795	other RNA	3,58946225462683	WT*Xrhd6	AT5G39330/MUL8	unknown	3.0	NA	-8.16
MSTRG.17591.1	novel_lncRNA	2.73038436920806	NO*Xrhd6	AT2G45170/ATG8E	protein degradation	0.2	-0.4	-12.17
MSTRG.17591.1	novel_lncRNA	2.66652872468769	WT*Xrhd6	AT2G45170/ATG8E	protein degradation	0.2	-0.4	-12.17
AT3G52748	other RNA	4.93884540189321	WT*Xrhd6	AT1G26360/MES13	jasmonic acid metabolism	1.9	3.0	-13.07
MSTRG.20381.3	novel_lncRNA	-2.95507767415482	rhd6*NO	AT5G65640/bHLH093	transcription factor	1.0	-0.2	-13.72
AT5G07322	other RNA	-0.551710331253771	rhd6*NO	AT3G53210/UMAMIT6	development	-0.7	-0.7	-15.90

## Sheet: DEsRNA and DElncRNA
DElncRNA	log2FC	Condition	DEsRNA	Energy
AT3G06505	1,435048711	GSNO Up-regulated	AT1G18745	-42.6
AT3G06505	1,435048711	GSNO Up-regulated	AT2G14878	-41.17
AT2G15030			AT5G48412	-36.98
AT4G03005	1,006924101	GSNO Up-regulated	AT2G14878	-35.91
AT3G01795.1	4,81214578288066/2,094925783	WS-2 Up-regulated/IAA Up-regulated	AT2G27402.1	-35.17
AT2G15030			AT2G14878	-34.7
AT4G03005	1,006924101	GSNO Up-regulated	AT2G27402.1	-34.64
AT3G06505	1,435048711	GSNO Up-regulated	AT2G27402.1	-34.15
AT2G15030			AT2G27402.1	-34.09
AT2G08695.1			AT2G27402.1	-31.93
MSTRG.18845.1	2,65697891623419	GSNO Up-regulated	AT2G27402.1	-31.63
AT1G43605.1			AT1G18745	-30.79
AT1G43605.2			AT1G18745	-30.79
AT2G34655.1			AT2G27402.1	-30.7
AT5G66595.1			AT2G27402.1	-30.36
AT3G06505	1,435048711	GSNO Up-regulated	AT5G48412	-30.27
AT1G08687	1,919917	GSNO Up-regulated	AT2G27402.1	-29.78
AT3G01795.1	4,81214578288066/2,094925783	WS-2 Up-regulated/IAA Up-regulated	AT1G18745	-29.53
AT1G08687	1,919917	GSNO Up-regulated	AT2G14878	-29.48
AT1G43605.1			AT2G14878	-29.35
AT1G43605.2			AT2G14878	-29.35
AT3G15353.1			AT5G48412	-28.84
AT3G15353.2			AT5G48412	-28.84
AT4G03005	1,006924101	GSNO Up-regulated	AT1G18745	-28.51
AT2G08750.1	5,11785715/4,883892	GSNO Up-regulated/IAA Up-regulated	AT2G14878	-28.48
AT1G43605.1			AT2G27402.1	-28.22
AT1G43605.2			AT2G27402.1	-28.22
AT4G04595	-1.72793	GSNO down-regulated	AT2G27402.1	-28.03
AT3G25495			AT2G27402.1	-27.4
MSTRG.15936.1	1.55433	GSNO down-regulated	AT5G48412	-26.79
MSTRG.15935.1	1.36314	GSNO down-regulated	AT2G27402.1	-26.77
AT1G08687	1,919917	GSNO Up-regulated	AT1G18745	-26.71
AT1G43605.1			AT5G48412	-26.68
AT1G43605.2			AT5G48412	-26.68
AT4G03005	1,006924101	GSNO Up-regulated	AT5G48412	-26.57
AT4G06195.1			AT2G27402.1	-26.08
AT2G08750.1	5,11785715/4,883892	GSNO Up-regulated/IAA Up-regulated	AT2G27402.1	-26.04
AT4G04565.1			AT2G27402.1	-25.97
AT3G15353.1			AT1G18745	-25.77
AT2G08750.1	5,11785715/4,883892	GSNO Up-regulated/IAA Up-regulated	AT1G18745	-25.61
AT4G02815	0.687921	WS-2 Up-regulated	AT2G27402.1	-25.58
AT2G39500.1			AT2G27402.1	-25.31
AT3G25495	0,534647059/0,3790484	GSNO down-regulated/WS-2 Up-regulated	AT5G48412	-24.84
AT2G15030			AT1G18745	-24.74
AT5G05145	0.728287	GSNO Up-regulated	AT2G27402.1	-24.31
AT5G03875.1			AT2G27402.1	-24.14
AT3G15353.1			AT2G27402.1	-24.11
MSTRG.15936.1	1.55433	GSNO down-regulated	AT1G18745	-24.07
AT5G05145	0.728287	GSNO Up-regulated	AT1G18745	-23.71
MSTRG.15936.1	1.55433	GSNO down-regulated	AT2G27402.1	-23.18
AT2G39500.1			AT5G48412	-22.77
AT5G03875.1			AT5G48412	-22.75
AT3G25495	0,534647059/0,3790484	GSNO down-regulated/WS-2 Up-regulated	AT1G18745	-22.72
AT3G01795.1	4,81214578288066/2,094925783	WS-2 Up-regulated/IAA Up-regulated	AT2G14878	-22.65
AT5G66595.1			AT5G48412	-22
AT5G03875.1			AT1G18745	-21.9
MSTRG.15935.1	1.36314	GSNO down-regulated	AT1G18745	-21.83
AT1G07367.1			AT2G27402.1	-21.57
AT3G01795.1	4,81214578288066/2,094925783	WS-2 Up-regulated/IAA Up-regulated	AT5G48412	-21.56
AT3G15353.2			AT2G27402.1	-21.4
MSTRG.15935.1	1.36314	GSNO down-regulated	AT2G14878	-21.19
MSTRG.20381.3	-2.95508	GSNO down-regulated	AT5G48412	-21.05
AT5G05145	0.728287	GSNO Up-regulated	AT5G48412	-20.98
AT1G07367.1			AT1G18745	-20.82
AT4G02815	0.687921	WS-2 Up-regulated	AT2G14878	-20.39
AT2G04805.1			AT2G27402.1	-20.26
AT2G07525.1			AT2G27402.1	-20.01
AT2G39500.1			AT1G18745	-19.99
AT1G08687	1,919917	GSNO Up-regulated	AT5G48412	-19.85
AT5G66595.1			AT2G14878	-19.77
AT2G08750.1	5,11785715/4,883892	GSNO Up-regulated/IAA Up-regulated	AT5G48412	-19.63
MSTRG.18845.1	2,65697891623419	GSNO Up-regulated	AT5G48412	-19.61
AT5G66595.1			AT1G18745	-19.55
AT4G06195.1			AT2G14878	-19.53
AT4G02815	0.687921	WS-2 Up-regulated	AT5G48412	-19.5
AT5G07905.1	2,35711350634944	GSNO Up-regulated	AT2G27402.1	-19.46
AT2G10990			AT2G27402.1	-19.45
AT1G08847.1			AT2G27402.1	-19.44
MSTRG.20381.3	-2.95508	GSNO down-regulated	AT2G27402.1	-19.44
AT1G43605.1			AT1G06283.1	-19.3
AT1G43605.2			AT1G06283.1	-19.3
AT3G06505	1,435048711	GSNO Up-regulated	AT3G07635.1	-18.97
AT4G04565.1			AT2G14878	-18.62
MSTRG.15936.1	1.55433	GSNO down-regulated	AT4G09845.1	-18.41
MSTRG.18845.1	2,65697891623419	GSNO Up-regulated	AT1G18745	-18.17
AT5G05145	0.728287	GSNO Up-regulated	AT2G14878	-18.11
AT4G06065.1			AT2G27402.1	-18.05
AT2G39500.1			AT2G14878	-18
AT4G02815	0.687921	WS-2 Up-regulated	AT1G18745	-17.8
MSTRG.15936.1	1.55433	GSNO down-regulated	AT3G07635.1	-17.8
AT1G08847.1			AT5G48412	-17.71
MSTRG.17591.1	2,730384369/2,666528725	GSNO down-regulated/WS-2 Up-regulated	AT2G27402.1	-17.22
AT3G15353.1			AT2G14878	-17.19
AT2G07525.1			AT5G48412	-17.17
AT3G25495	0,534647059/0,3790484	GSNO down-regulated/WS-2 Up-regulated	AT3G07635.1	-17.16
AT3G15353.2			AT2G14878	-17.12
AT2G34655.1			AT5G48412	-17.06
AT3G15353.2			AT1G18745	-17.02
AT1G08847.1			AT1G18745	-17.01
MSTRG.15935.1	1.36314	GSNO down-regulated	AT5G48412	-16.97
MSTRG.18845.1	2,65697891623419	GSNO Up-regulated	AT2G14878	-16.64
AT3G25495	0,534647059/0,3790484	GSNO down-regulated/WS-2 Up-regulated	AT2G14878	-16.62
AT2G34655.1			AT2G14878	-16.53
AT2G34655.1			AT1G18745	-16.28
AT4G04595	-1.72793	GSNO down-regulated	AT5G48412	-16.13
AT1G05383.1			AT1G18745	-16.1
AT4G03005	1,006924101	GSNO Up-regulated	AT3G07635.1	-16.01
AT5G05145	0.728287	GSNO Up-regulated	AT3G07635.1	-15.98
AT2G04805.1			AT1G18745	-15.83
MSTRG.17591.1	2,730384369/2,666528725	GSNO down-regulated/WS-2 Up-regulated	AT5G48412	-15.65
AT2G04805.1			AT5G48412	-15.59
MSTRG.15935.1	1.36314	GSNO down-regulated	AT3G07635.1	-15.49
AT4G04595	-1.72793	GSNO down-regulated	AT2G14878	-15.47
AT4G06195.1			AT5G48412	-15.4
MSTRG.15936.1	1.55433	GSNO down-regulated	AT2G14878	-15.39
AT2G08695.1			AT1G18745	-15.36
AT4G04565.1			AT3G07635.1	-15.24
AT4G04565.1			AT5G48412	-15.22
AT2G07525.1			AT2G14878	-15.16
AT2G10990			AT2G14878	-14.92
AT1G05383.1			AT2G27402.1	-14.9
AT4G04565.1			AT1G18745	-14.87
AT4G03005	1,006924101	GSNO Up-regulated	AT4G09845.1	-14.73
MSTRG.17591.1	2,730384369/2,666528725	GSNO down-regulated/WS-2 Up-regulated	AT2G14878	-14.73
AT2G15030			AT4G09845.1	-14.72
AT4G02815	0.687921	WS-2 Up-regulated	AT1G62035	-14.68
MSTRG.17591.1	2,730384369/2,666528725	GSNO down-regulated/WS-2 Up-regulated	AT1G18745	-14.62
AT2G08695.1			AT3G07635.1	-14.6
AT2G08695.1			AT2G14878	-14.44
AT1G08847.1			AT3G07635.1	-14.34
AT4G06195.1			AT3G07635.1	-14.32
AT5G07905.1	2,35711350634944	GSNO Up-regulated	AT1G18745	-14.27
AT1G08847.1			AT2G14878	-14.25
AT4G06195.1			AT1G18745	-14.24
MSTRG.18845.1	2,65697891623419	GSNO Up-regulated	AT4G09845.1	-14.22
AT1G08687	1,919917	GSNO Up-regulated	AT3G07635.1	-14.11
AT1G07367.1			AT5G48412	-13.96
AT5G03875.1			AT2G14878	-13.86
AT5G07905.1	2,35711350634944	GSNO Up-regulated	AT3G07635.1	-13.86
AT2G39500.1			AT3G07635.1	-13.85
AT2G15030			AT1G06283.1	-13.8
AT1G07367.1			AT2G14878	-13.78
AT4G02815	0.687921	WS-2 Up-regulated	AT3G07635.1	-13.71
AT2G34655.1			AT3G07635.1	-13.64
AT4G04595	-1.72793	GSNO down-regulated	AT3G07635.1	-13.51
AT5G07905.1	2,35711350634944	GSNO Up-regulated	AT2G14878	-13.51
MSTRG.18845.1	2,65697891623419	GSNO Up-regulated	AT3G07635.1	-13.5
AT2G08750.1	5,11785715/4,883892	GSNO Up-regulated/IAA Up-regulated	AT4G09845.1	-13.45
AT2G10990			AT5G48412	-13.26
AT3G15353.2			AT3G07635.1	-13.26
AT5G05145	0.728287	GSNO Up-regulated	AT1G06283.1	-13.23
AT2G08695.1			AT5G48412	-13.14
AT4G06065.1			AT3G07635.1	-13.13
MSTRG.20381.3	-2.95508	GSNO down-regulated	AT2G14878	-12.97
AT2G15030			AT1G62035	-12.86
AT3G06505	1,435048711	GSNO Up-regulated	AT4G09845.1	-12.7
AT2G08750.1	5,11785715/4,883892	GSNO Up-regulated/IAA Up-regulated	AT3G07635.1	-12.67
AT2G15030			AT3G07635.1	-12.62
AT4G04595	-1.72793	GSNO down-regulated	AT1G62035	-12.57
MSTRG.18845.1	2,65697891623419	GSNO Up-regulated	AT1G62035	-12.56
AT4G04595	-1.72793	GSNO down-regulated	AT1G18745	-12.55
AT1G05383.1			AT5G48412	-12.51
AT2G10990			AT1G18745	-12.48
AT4G06065.1			AT5G48412	-12.48
AT1G43605.1			AT3G07635.1	-12.32
AT1G43605.2			AT3G07635.1	-12.32
AT3G15353.1			AT3G07635.1	-12.31
MSTRG.20381.3	-2.95508	GSNO down-regulated	AT1G18745	-12.3
AT4G06065.1			AT2G14878	-12.17
AT1G08687	1,919917	GSNO Up-regulated	AT4G09845.1	-12.03
AT3G15353.2			AT1G06283.1	-12.02
AT5G07905.1	2,35711350634944	GSNO Up-regulated	AT5G48412	-11.97
AT2G10990			AT4G09845.1	-11.93
AT1G43605.1			AT4G09845.1	-11.92
AT1G43605.2			AT4G09845.1	-11.92
MSTRG.15935.1	1.36314	GSNO down-regulated	AT1G62035	-11.87
MSTRG.15936.1	1.55433	GSNO down-regulated	AT1G09867.1	-11.8
AT5G03875.1			AT3G07635.1	-11.78
AT3G25495	0,534647059/0,3790484	GSNO down-regulated/WS-2 Up-regulated	AT4G09845.1	-11.77
AT5G05145	0.728287	GSNO Up-regulated	AT4G09845.1	-11.77
AT2G15030			AT1G06553.1	-11.5
AT2G07525.1			AT2G03445	-11.43
AT1G05383.1			AT4G09845.1	-11.39
AT2G04805.1			AT2G14878	-11.33
AT3G15353.1			AT1G06553.1	-11.32
AT1G05383.1			AT3G07635.1	-11.27
AT2G10990			AT1G09867.1	-11.19
AT1G08687	1,919917	GSNO Up-regulated	AT2G03445	-11.13
AT2G39500.1			AT4G09845.1	-11.11
AT3G06505	1,435048711	GSNO Up-regulated	AT1G06553.1	-11.02
AT2G07525.1			AT1G18745	-10.96
AT4G06065.1			AT1G18745	-10.76
AT4G02815	0.687921	WS-2 Up-regulated	AT2G03445	-10.75
MSTRG.15936.1	1.55433	GSNO down-regulated	AT2G03445	-10.75
AT2G15030			AT2G03445	-10.66
AT4G03005	1,006924101	GSNO Up-regulated	AT2G03445	-10.61
MSTRG.18845.1	2,65697891623419	GSNO Up-regulated	AT2G03445	-10.59
AT1G07367.1			AT1G62035	-10.56
AT5G66595.1			AT3G07635.1	-10.56
AT4G04565.1			AT1G62035	-10.47
AT2G10990			AT1G62035	-10.34
AT4G03005	1,006924101	GSNO Up-regulated	AT1G09867.1	-10.33
AT5G07905.1	2,35711350634944	GSNO Up-regulated	AT4G09845.1	-10.29
AT3G06505	1,435048711	GSNO Up-regulated	AT1G62035	-10.28
AT5G03875.1			AT4G09845.1	-10.25
AT3G25495	0,534647059/0,3790484	GSNO down-regulated/WS-2 Up-regulated	AT1G06553.1	-10.24
AT2G07525.1			AT3G07635.1	-10.21
AT3G15353.1			AT1G06283.1	-10.2
AT3G25495	0,534647059/0,3790484	GSNO down-regulated/WS-2 Up-regulated	AT2G03445	-10.17
AT5G03875.1			AT1G09867.1	-10.13
AT2G08750.1	5,11785715/4,883892	GSNO Up-regulated/IAA Up-regulated	AT1G09867.1	-9.95
MSTRG.15935.1	1.36314	GSNO down-regulated	AT1G06553.1	-9.77
MSTRG.15935.1	1.36314	GSNO down-regulated	AT4G09845.1	-9.76
AT3G06505	1,435048711	GSNO Up-regulated	AT2G03445	-9.75
AT2G10990	1.04895	WS-2 Up-regulated	AT2G03445	-9.73
AT4G04565.1			AT4G09845.1	-9.62
MSTRG.17591.1	2,730384369/2,666528725	GSNO down-regulated/WS-2 Up-regulated	AT4G09845.1	-9.58
AT2G10990	1.04895	WS-2 Up-regulated	AT3G07635.1	-9.53
AT2G07525.1			AT1G06283.1	-9.49
MSTRG.20381.3	-2.95508	GSNO down-regulated	AT3G07635.1	-9.45
AT2G15030			AT1G09867.1	-9.37
AT4G03005	1,006924101	GSNO Up-regulated	AT1G62035	-9.32
MSTRG.15936.1	1.55433	GSNO down-regulated	AT1G06283.1	-9.23
AT1G08687	1,919917	GSNO Up-regulated	AT1G06283.1	-9.13
AT5G05145	0.728287	GSNO Up-regulated	AT1G62035	-9.11
AT3G01795.1	4,81214578288066/2,094925783	WS-2 Up-regulated/IAA Up-regulated	AT4G09845.1	-9.1
AT1G07367.1			AT2G03445	-9.09
AT4G04595	-1.72793	GSNO down-regulated	AT4G09845.1	-9.09
AT1G43605.1			AT1G06553.1	-9.08
AT1G43605.2			AT1G06553.1	-9.08
AT1G05383.1			AT2G14878	-9.02
AT4G06195.1			AT4G09845.1	-8.94
AT3G01795.1	4,81214578288066/2,094925783	WS-2 Up-regulated/IAA Up-regulated	AT3G07635.1	-8.87
AT4G02815	0.687921	WS-2 Up-regulated	AT4G09845.1	-8.76
MSTRG.15935.1	1.36314	GSNO down-regulated	AT2G03445	-8.73
AT2G34655.1			AT1G62035	-8.71
AT3G06505	1,435048711	GSNO Up-regulated	AT1G06283.1	-8.71
AT2G34655.1			AT1G06283.1	-8.7
MSTRG.15935.1	1.36314	GSNO down-regulated	AT1G06283.1	-8.63
AT2G08750.1	5,11785715/4,883892	GSNO Up-regulated/IAA Up-regulated	AT1G62035	-8.59
MSTRG.18845.1	2,65697891623419	GSNO Up-regulated	AT1G06283.1	-8.59
MSTRG.20381.3	-2.95508	GSNO down-regulated	AT1G09867.1	-8.55
AT2G34655.1			AT4G09845.1	-8.5
AT1G43605.1			AT1G62035	-8.49
AT5G03875.1			AT1G06553.1	-8.49
AT1G08847.1			AT4G09845.1	-8.45
AT2G04805.1			AT3G07635.1	-8.43
AT1G08687	1,919917	GSNO Up-regulated	AT1G06553.1	-8.42
AT5G66595.1			AT1G62035	-8.33
AT1G07367.1			AT3G07635.1	-8.29
MSTRG.15936.1	1.55433	GSNO down-regulated	AT1G62035	-8.28
AT3G25495	0,534647059/0,3790484	GSNO down-regulated/WS-2 Up-regulated	AT1G06283.1	-8.27
AT1G43605.1			AT2G03445	-8.2
AT4G03005	1,006924101	GSNO Up-regulated	AT1G06553.1	-8.2
AT5G05145	0.728287	GSNO Up-regulated	AT2G03445	-8.19
AT3G25495	0,534647059/0,3790484	GSNO down-regulated/WS-2 Up-regulated	AT1G62035	-8.1
AT2G34655.1			AT1G06553.1	-8.09
AT3G15353.2			AT4G09845.1	-8.02
AT4G02815	0.687921	WS-2 Up-regulated	AT1G06283.1	-8.01
AT3G15353.1			AT1G09867.1	-7.89
AT3G15353.2			AT1G09867.1	-7.89
AT5G03875.1			AT2G03445	-7.89
AT3G15353.2			AT1G62035	-7.88
AT1G08687	1,919917	GSNO Up-regulated	AT1G62035	-7.87
AT4G06065.1			AT4G09845.1	-7.87
MSTRG.20381.3	-2.95508	GSNO down-regulated	AT4G09845.1	-7.87
AT5G05145	0.728287	GSNO Up-regulated	AT1G09867.1	-7.86
AT4G02815	0.687921	WS-2 Up-regulated	AT1G06553.1	-7.83
AT1G08847.1			AT1G06283.1	-7.82
AT4G04565.1			AT2G03445	-7.81
AT2G08695.1			AT1G06553.1	-7.76
AT3G15353.1			AT1G62035	-7.76
AT1G05383.1			AT1G06283.1	-7.72
AT2G08750.1	5,11785715/4,883892	GSNO Up-regulated/IAA Up-regulated	AT2G03445	-7.71
AT2G34655.1			AT2G03445	-7.7
AT5G66595.1			AT1G06283.1	-7.7
AT1G07367.1			AT1G06553.1	-7.67
AT1G43605.2			AT2G03445	-7.66
MSTRG.17591.1	2,730384369/2,666528725	GSNO down-regulated/WS-2 Up-regulated	AT3G07635.1	-7.59
AT2G08695.1			AT1G06283.1	-7.57
AT3G06505	1,435048711	GSNO Up-regulated	AT1G09867.1	-7.5
AT4G06195.1			AT2G03445	-7.5
AT5G03875.1			AT1G06283.1	-7.48
AT4G06195.1			AT1G06283.1	-7.41
AT1G43605.2			AT1G62035	-7.39
AT1G08687	1,919917	GSNO Up-regulated	AT1G09867.1	-7.34
MSTRG.15936.1	1.55433	GSNO down-regulated	AT1G06553.1	-7.34
AT1G07367.1			AT4G09845.1	-7.21
AT5G03875.1			AT1G62035	-7.17
MSTRG.18845.1	2,65697891623419	GSNO Up-regulated	AT1G06553.1	-7.13
AT2G08695.1			AT1G62035	-7.11
AT3G15353.1			AT2G03445	-7.11
AT3G15353.2			AT2G03445	-7.11
AT5G66595.1			AT4G09845.1	-7.09
AT1G05383.1			AT2G03445	-7.03
AT1G08847.1			AT1G62035	-7.01
AT3G25495	0,534647059/0,3790484	GSNO down-regulated/WS-2 Up-regulated	AT1G09867.1	-7
AT4G06065.1			AT1G06553.1	-6.98
MSTRG.20381.3	-2.95508	GSNO down-regulated	AT2G03445	-6.97
AT2G08750.1	5,11785715/4,883892	GSNO Up-regulated/IAA Up-regulated	AT1G06283.1	-6.95
MSTRG.18845.1	2,65697891623419	GSNO Up-regulated	AT1G09867.1	-6.93
AT4G04565.1			AT1G09867.1	-6.9
AT4G04595	-1.72793	GSNO down-regulated	AT1G06553.1	-6.86
AT2G08695.1			AT4G09845.1	-6.83
AT2G39500.1			AT1G62035	-6.8
AT5G05145	0.728287	GSNO Up-regulated	AT1G06553.1	-6.74
AT4G03005	1,006924101	GSNO Up-regulated	AT1G06283.1	-6.66
AT4G06065.1			AT2G03445	-6.6
MSTRG.15935.1	1.36314	GSNO down-regulated	AT1G09867.1	-6.58
AT2G39500.1			AT2G03445	-6.57
AT2G39500.1			AT1G06553.1	-6.52
AT3G15353.1			AT4G09845.1	-6.46
AT2G39500.1			AT1G06283.1	-6.45
AT2G10990	1.04895	WS-2 Up-regulated	AT1G06283.1	-6.44
AT2G04805.1			AT2G03445	-6.34
AT4G06195.1			AT1G09867.1	-6.22
AT3G15353.2			AT1G06283.1	-6.21
MSTRG.20381.3	-2.95508	GSNO down-regulated	AT1G06553.1	-6.2
AT2G39500.1			AT1G09867.1	-6.18
AT4G06065.1			AT1G06283.1	-6.14
AT2G08695.1			AT2G03445	-6.07
MSTRG.20381.3	-2.95508	GSNO down-regulated	AT1G06283.1	-5.87
AT4G04595	-1.72793	GSNO down-regulated	AT1G09867.1	-5.76
MSTRG.17591.1	2,730384369/2,666528725	GSNO down-regulated/WS-2 Up-regulated	AT2G03445	-5.76
MSTRG.17591.1	2,730384369/2,666528725	GSNO down-regulated/WS-2 Up-regulated	AT1G06553.1	-5.76
AT5G66595.1			AT2G03445	-5.73
MSTRG.17591.1	2,730384369/2,666528725	GSNO down-regulated/WS-2 Up-regulated	AT1G09867.1	-5.66
AT1G05383.1			AT1G09867.1	-5.65
AT2G07525.1			AT4G09845.1	-5.64
AT4G04595	-1.72793	GSNO down-regulated	AT2G03445	-5.62
AT2G10990	1.04895	WS-2 Up-regulated	AT1G06553.1	-5.61
AT2G07525.1			AT1G06553.1	-5.36
AT4G06195.1			AT1G06553.1	-5.33
AT1G08847.1			AT2G03445	-5.32
AT4G04565.1			AT1G06283.1	-5.29
AT2G08695.1			AT1G09867.1	-5.12
AT5G66595.1			AT1G06553.1	-5.07
AT4G06065.1			AT1G09867.1	-5.05
AT3G01795.1	4,81214578288066/2,094925783	WS-2 Up-regulated/IAA Up-regulated	AT1G09867.1	-5.04
AT4G02815	0.687921	WS-2 Up-regulated	AT1G09867.1	-5.03
AT5G07905.1	2,35711350634944	GSNO Up-regulated	AT1G06283.1	-5
MSTRG.20381.3	-2.95508	GSNO down-regulated	AT1G62035	-4.99
AT2G04805.1			AT4G09845.1	-4.88
AT5G07905.1	2,35711350634944	GSNO Up-regulated	AT2G03445	-4.8
AT2G08750.1	5,11785715/4,883892	GSNO Up-regulated/IAA Up-regulated	AT1G06553.1	-4.67
AT1G05383.1			AT1G62035	-4.65
AT1G43605.1			AT1G09867.1	-4.64
AT1G43605.2			AT1G09867.1	-4.64
AT3G01795.1	4,81214578288066/2,094925783	WS-2 Up-regulated/IAA Up-regulated	AT1G06283.1	-4.38
AT4G04595	-1.72793	GSNO down-regulated	AT1G06283.1	-4.38
MSTRG.17591.1	2,730384369/2,666528725	GSNO down-regulated/WS-2 Up-regulated	AT1G62035	-4.25
AT4G06065.1			AT1G62035	-4.22
AT1G05383.1			AT1G06553.1	-4.16
AT1G07367.1			AT1G06283.1	-4.1
MSTRG.17591.1	2,730384369/2,666528725	GSNO down-regulated/WS-2 Up-regulated	AT1G06283.1	-3.98
AT2G04805.1			AT1G62035	-3.96
AT1G08847.1			AT1G06553.1	-3.92
AT5G66595.1			AT1G09867.1	-3.8
AT3G01795.1	4,81214578288066/2,094925783	WS-2 Up-regulated/IAA Up-regulated	AT1G06553.1	-3.78
AT1G08847.1			AT1G09867.1	-3.72
AT5G07905.1	2,35711350634944	GSNO Up-regulated	AT1G06553.1	-3.55
AT5G07905.1	2,35711350634944	GSNO Up-regulated	AT1G62035	-3.48
AT5G07905.1	2,35711350634944	GSNO Up-regulated	AT1G09867.1	-3.48
AT3G01795.1	4,81214578288066/2,094925783	WS-2 Up-regulated/IAA Up-regulated	AT2G03445	-3.41
AT3G01795.1	4,81214578288066/2,094925783	WS-2 Up-regulated/IAA Up-regulated	AT1G62035	-3.38
AT4G04565.1			AT1G06553.1	-3.38
AT4G06195.1			AT1G62035	-3.36
AT1G07367.1			AT1G09867.1	-3.05
AT2G34655.1			AT1G09867.1	-3.04
AT2G07525.1			AT1G62035	-2.72
AT2G07525.1			AT1G09867.1	-2.1
AT2G04805.1			AT1G06283.1	-2.02
AT2G04805.1			AT1G06553.1	-1.48
AT2G04805.1			AT1G09867.1	-0.94
AT2G07525.1			AT4G39361.1	-10.05
MSTRG.18845.1	2,65697891623419	GSNO Up-regulated	AT4G39366.1	-10.14
AT5G05145	0.728287	GSNO Up-regulated	AT4G39366.1	-10.25
AT4G02815	0.687921	WS-2 Up-regulated	AT5G08495.1	-10.27
MSTRG.15936.1	1.55433	GSNO down-regulated	AT4G39366.1	-10.43
AT1G08687	1,919917	GSNO Up-regulated	AT4G39366.1	-10.47
AT4G06065.1			AT4G39361.1	-10.48
AT2G04805.1			AT4G39361.1	-10.5
AT2G34655.1			AT4G39366.1	-10.53
AT2G08750.1	5,11785715/4,883892	GSNO Up-regulated/IAA Up-regulated	AT4G39361.1	-10.59
AT2G10990	1.04895	WS-2 Up-regulated	AT4G39361.1	-10.66
AT2G08750.1	5,11785715/4,883892	GSNO Up-regulated/IAA Up-regulated	AT5G08495.1	-10.98
MSTRG.20381.3	-2.95508	GSNO down-regulated	AT4G39361.1	-11.22
AT3G01795.1	4,81214578288066/2,094925783	WS-2 Up-regulated/IAA Up-regulated	AT4G39361.1	-11.26
AT4G06195.1			AT4G39361.1	-11.33
MSTRG.20381.3	-2.95508	GSNO down-regulated	AT4G39366.1	-11.34
AT4G02815	0.687921	WS-2 Up-regulated	AT4G39361.1	-11.47
AT3G01795.1	4,81214578288066/2,094925783	WS-2 Up-regulated/IAA Up-regulated	AT4G39366.1	-11.5
AT1G08847.1			AT4G39361.1	-11.52
AT5G07905.1	2,35711350634944	GSNO Up-regulated	AT4G39361.1	-11.54
AT5G66595.1			AT4G39361.1	-11.69
MSTRG.15936.1	1.55433	GSNO down-regulated	AT4G39361.1	-11.73
AT3G06505	1,435048711	GSNO Up-regulated	AT4G39366.1	-12.02
AT3G15353.1			AT4G39366.1	-12.17
AT3G15353.2			AT4G39366.1	-12.2
MSTRG.18845.1	2,65697891623419	GSNO Up-regulated	AT5G08495.1	-12.27
AT2G04805.1			AT4G39366.1	-12.34
AT2G07525.1			AT4G39366.1	-12.44
AT2G34655.1			AT4G39361.1	-12.48
MSTRG.18845.1	2,65697891623419	GSNO Up-regulated	AT4G39361.1	-12.63
AT4G06065.1			AT4G39366.1	-12.69
MSTRG.15935.1	1.36314	GSNO down-regulated	AT4G39366.1	-12.84
AT5G03875.1			AT4G39361.1	-12.94
AT3G25495	0,534647059/0,3790484	GSNO down-regulated/WS-2 Up-regulated	AT4G39366.1	-13.04
AT2G15030			AT4G39366.1	-13.62
MSTRG.17591.1	2,730384369/2,666528725	GSNO down-regulated/WS-2 Up-regulated	AT4G39361.1	-13.85
AT5G05145	0.728287	GSNO Up-regulated	AT4G39361.1	-14.08
MSTRG.15935.1	1.36314	GSNO down-regulated	AT4G39361.1	-14.31
AT2G08750.1	5,11785715/4,883892	GSNO Up-regulated/IAA Up-regulated	AT4G39366.1	-14.37
AT2G08695.1			AT4G39361.1	-14.4
AT1G08687	1,919917	GSNO Up-regulated	AT4G39361.1	-14.6
AT1G43605.2			AT4G39366.1	-14.9
AT1G43605.1			AT4G39366.1	-14.91
AT3G15353.1			AT4G39361.1	-17.2
AT3G15353.2			AT4G39361.1	-17.2
AT1G05383.1			AT4G39361.1	-17.43
AT3G25495	0,534647059/0,3790484	GSNO down-regulated/WS-2 Up-regulated	AT4G39361.1	-17.59
AT4G03005	1,006924101	GSNO Up-regulated	AT4G39366.1	-19.7
AT1G05383.1			AT5G08495.1	-2.78
AT1G43605.1			AT4G39361.1	-21.71
AT1G43605.2			AT4G39361.1	-21.71
AT3G06505	1,435048711	GSNO Up-regulated	AT4G39361.1	-24.59
AT2G15030			AT4G39361.1	-24.75
AT4G03005	1,006924101	GSNO Up-regulated	AT4G39361.1	-27.89
MSTRG.20381.3	-2.95508	GSNO down-regulated	AT5G08495.1	-3.01
AT3G01795.1	4,81214578288066/2,094925783	WS-2 Up-regulated/IAA Up-regulated	AT5G08495.1	-3.58
AT4G04565.1			AT5G08495.1	-4.33
AT1G08687			AT5G08495.1	-4.56
AT5G03875.1			AT5G08495.1	-4.88
AT4G06065.1			AT5G08495.1	-4.9
AT4G04595	-1.72793	GSNO down-regulated	AT5G08495.1	-5.26
AT2G10990	1.04895	WS-2 Up-regulated	AT5G08495.1	-5.38
AT2G08695.1			AT4G39366.1	-5.7
MSTRG.17591.1	2,730384369/2,666528725	GSNO down-regulated/WS-2 Up-regulated	AT5G08495.1	-5.72
AT4G06195.1			AT5G08495.1	-6.31
AT1G07367.1			AT4G39366.1	-6.49
AT3G15353.2			AT5G08495.1	-6.58
AT3G15353.1			AT5G08495.1	-6.67
AT1G07367.1			AT4G39361.1	-6.74
AT5G66595.1			AT4G39366.1	-6.92
AT2G39500.1			AT5G08495.1	-6.97
AT4G03005	1,006924101	GSNO Up-regulated	AT5G08495.1	-7.03
AT2G08695.1			AT5G08495.1	-7.08
AT5G07905.1	2,35711350634944	GSNO Up-regulated	AT4G39366.1	-7.43
AT2G15030			AT5G08495.1	-7.45
AT2G04805.1			AT5G08495.1	-7.53
AT4G04565.1			AT4G39366.1	-7.56
AT5G66595.1			AT5G08495.1	-7.57
AT4G04565.1			AT4G39361.1	-7.67
AT1G08847.1			AT5G08495.1	-7.87
AT1G43605.2			AT5G08495.1	-7.91
AT1G05383.1			AT4G39366.1	-7.98
AT1G43605.1			AT5G08495.1	-8.02
AT2G10990	1.04895	WS-2 Up-regulated	AT4G39366.1	-8.08
AT2G39500.1			AT4G39361.1	-8.2
MSTRG.15935.1	1.36314	GSNO down-regulated	AT5G08495.1	-8.33
AT1G08847.1			AT4G39366.1	-8.37
AT1G07367.1			AT5G08495.1	-8.44
AT5G05145	0.728287	GSNO Up-regulated	AT5G08495.1	-8.48
AT2G07525.1			AT5G08495.1	-8.72
MSTRG.15936.1	1.55433	GSNO down-regulated	AT5G08495.1	-8.72
AT5G07905.1	2,35711350634944	GSNO Up-regulated	AT5G08495.1	-8.83
AT2G34655.1			AT5G08495.1	-8.9
AT4G04595	-1.72793	GSNO down-regulated	AT4G39366.1	-8.95
AT4G02815	0.687921	WS-2 Up-regulated	AT4G39366.1	-8.98
AT3G25495	0,534647059/0,3790484	GSNO down-regulated/WS-2 Up-regulated	AT5G08495.1	-9.03
MSTRG.17591.1	2,730384369/2,666528725	GSNO down-regulated/WS-2 Up-regulated	AT4G39366.1	-9.11
AT4G06195.1			AT4G39366.1	-9.18
AT2G39500.1			AT4G39366.1	-9.66
AT4G04595	-1.72793	GSNO down-regulated	AT4G39361.1	-9.66
AT5G03875.1			AT4G39366.1	-9.7
AT3G06505	1,435048711	GSNO Up-regulated	AT5G08495.1	-9.73

## Sheet: DEsRNA and DEmRNA
DEmRNA	DEsRNA	Energy	DEsRNA annotation	log2FC	DEsRNA expression
AT3G10040	AT1G06283.1	-29,76	snoRNA_AT1G06283	-0.944425	Down-regulated WS-2
AT2G37860	AT1G06283.1	-19,31	snoRNA_AT1G06283	-0.944425	Down-regulated WS-2
AT2G32510	AT1G06283.1	-19,19	snoRNA_AT1G06283	-0.944425	Down-regulated WS-2
AT2G32080	AT1G06283.1	-17,96	snoRNA_AT1G06283	-0.944425	Down-regulated WS-2
AT3G01690	AT1G06283.1	-17,84	snoRNA_AT1G06283	-0.944425	Down-regulated WS-2
AT1G72440	AT1G06283.1	-17,03	snoRNA_AT1G06283	-0.944425	Down-regulated WS-2
AT3G02875	AT1G06283.1	-16,74	snoRNA_AT1G06283	-0.944425	Down-regulated WS-2
AT1G48800	AT1G06283.1	-16,56	snoRNA_AT1G06283	-0.944425	Down-regulated WS-2
AT1G67470	AT1G06283.1	-16,07	snoRNA_AT1G06283	-0.944425	Down-regulated WS-2
AT1G54820	AT1G06283.1	-15,99	snoRNA_AT1G06283	-0.944425	Down-regulated WS-2
AT2G47160	AT1G06283.1	-15,87	snoRNA_AT1G06283	-0.944425	Down-regulated WS-2
AT3G46130	AT1G06283.1	-15,19	snoRNA_AT1G06283	-0.944425	Down-regulated WS-2
AT5G48175	AT1G06283.1	-15,13	snoRNA_AT1G06283	-0.944425	Down-regulated WS-2
AT5G47980	AT1G06283.1	-15,02	snoRNA_AT1G06283	-0.944425	Down-regulated WS-2
AT3G19240	AT1G06283.1	-14,69	snoRNA_AT1G06283	-0.944425	Down-regulated WS-2
AT3G11670	AT1G06283.1	-14,57	snoRNA_AT1G06283	-0.944425	Down-regulated WS-2
AT1G35620	AT1G06283.1	-14,55	snoRNA_AT1G06283	-0.944425	Down-regulated WS-2
AT1G18860	AT1G06283.1	-14,53	snoRNA_AT1G06283	-0.944425	Down-regulated WS-2
AT3G51640	AT1G06283.1	-14,41	snoRNA_AT1G06283	-0.944425	Down-regulated WS-2
AT3G12540	AT1G06283.1	-14,37	snoRNA_AT1G06283	-0.944425	Down-regulated WS-2
AT5G47070	AT1G06283.1	-14,35	snoRNA_AT1G06283	-0.944425	Down-regulated WS-2
AT1G10340	AT1G06283.1	-14,34	snoRNA_AT1G06283	-0.944425	Down-regulated WS-2
AT2G03090	AT1G06283.1	-14,32	snoRNA_AT1G06283	-0.944425	Down-regulated WS-2
AT4G00910	AT1G06283.1	-14,23	snoRNA_AT1G06283	-0.944425	Down-regulated WS-2
AT1G32950	AT1G06283.1	-14,18	snoRNA_AT1G06283	-0.944425	Down-regulated WS-2
AT4G17615	AT1G06283.1	-14,07	snoRNA_AT1G06283	-0.944425	Down-regulated WS-2
AT2G16400	AT1G06283.1	-13,97	snoRNA_AT1G06283	-0.944425	Down-regulated WS-2
AT1G03530	AT1G06283.1	-13,83	snoRNA_AT1G06283	-0.944425	Down-regulated WS-2
AT1G70260	AT1G06283.1	-13,76	snoRNA_AT1G06283	-0.944425	Down-regulated WS-2
AT4G30840	AT1G06283.1	-13,42	snoRNA_AT1G06283	-0.944425	Down-regulated WS-2
AT1G34040	AT1G06283.1	-13,39	snoRNA_AT1G06283	-0.944425	Down-regulated WS-2
AT5G59450	AT1G06283.1	-13,35	snoRNA_AT1G06283	-0.944425	Down-regulated WS-2
AT1G78280	AT1G06283.1	-13,25	snoRNA_AT1G06283	-0.944425	Down-regulated WS-2
AT4G16350	AT1G06283.1	-13,19	snoRNA_AT1G06283	-0.944425	Down-regulated WS-2
AT3G28850	AT1G06283.1	-13,18	snoRNA_AT1G06283	-0.944425	Down-regulated WS-2
AT4G36580	AT1G06283.1	-13,15	snoRNA_AT1G06283	-0.944425	Down-regulated WS-2
AT1G32940	AT1G06283.1	-13,04	snoRNA_AT1G06283	-0.944425	Down-regulated WS-2
AT2G36690	AT1G06283.1	-12,95	snoRNA_AT1G06283	-0.944425	Down-regulated WS-2
AT2G46510	AT1G06283.1	-12,81	snoRNA_AT1G06283	-0.944425	Down-regulated WS-2
AT1G66160	AT1G06283.1	-12,8	snoRNA_AT1G06283	-0.944425	Down-regulated WS-2
AT3G54220	AT1G06283.1	-12,76	snoRNA_AT1G06283	-0.944425	Down-regulated WS-2
AT3G47950	AT1G06283.1	-12,73	snoRNA_AT1G06283	-0.944425	Down-regulated WS-2
AT2G24850	AT1G06283.1	-12,7	snoRNA_AT1G06283	-0.944425	Down-regulated WS-2
AT1G06630	AT1G06283.1	-12,69	snoRNA_AT1G06283	-0.944425	Down-regulated WS-2
AT4G14430	AT1G06283.1	-12,61	snoRNA_AT1G06283	-0.944425	Down-regulated WS-2
AT2G29620	AT1G06283.1	-12,59	snoRNA_AT1G06283	-0.944425	Down-regulated WS-2
AT1G07400	AT1G06283.1	-12,57	snoRNA_AT1G06283	-0.944425	Down-regulated WS-2
AT5G05180	AT1G06283.1	-12,56	snoRNA_AT1G06283	-0.944425	Down-regulated WS-2
AT1G44020	AT1G06283.1	-12,55	snoRNA_AT1G06283	-0.944425	Down-regulated WS-2
AT2G29400	AT1G06283.1	-12,51	snoRNA_AT1G06283	-0.944425	Down-regulated WS-2
AT3G02850	AT1G06283.1	-12,49	snoRNA_AT1G06283	-0.944425	Down-regulated WS-2
AT3G44326	AT1G06283.1	-12,47	snoRNA_AT1G06283	-0.944425	Down-regulated WS-2
AT4G09420	AT1G06283.1	-12,37	snoRNA_AT1G06283	-0.944425	Down-regulated WS-2
AT5G13200	AT1G06283.1	-12,24	snoRNA_AT1G06283	-0.944425	Down-regulated WS-2
AT4G21370	AT1G06283.1	-12,18	snoRNA_AT1G06283	-0.944425	Down-regulated WS-2
AT3G43960	AT1G06283.1	-12,09	snoRNA_AT1G06283	-0.944425	Down-regulated WS-2
AT1G05490	AT1G06283.1	-12,01	snoRNA_AT1G06283	-0.944425	Down-regulated WS-2
AT1G52410	AT1G06283.1	-12	snoRNA_AT1G06283	-0.944425	Down-regulated WS-2
AT1G18840	AT1G06283.1	-11,99	snoRNA_AT1G06283	-0.944425	Down-regulated WS-2
AT1G48930	AT1G06283.1	-11,98	snoRNA_AT1G06283	-0.944425	Down-regulated WS-2
AT2G01520	AT1G06283.1	-11,96	snoRNA_AT1G06283	-0.944425	Down-regulated WS-2
AT2G29120	AT1G06283.1	-11,96	snoRNA_AT1G06283	-0.944425	Down-regulated WS-2
AT2G26190	AT1G06283.1	-11,93	snoRNA_AT1G06283	-0.944425	Down-regulated WS-2
AT5G17040	AT1G06283.1	-11,88	snoRNA_AT1G06283	-0.944425	Down-regulated WS-2
AT2G31360	AT1G06283.1	-11,81	snoRNA_AT1G06283	-0.944425	Down-regulated WS-2
AT1G64900	AT1G06283.1	-11,75	snoRNA_AT1G06283	-0.944425	Down-regulated WS-2
AT3G28690	AT1G06283.1	-11,71	snoRNA_AT1G06283	-0.944425	Down-regulated WS-2
AT5G05600	AT1G06283.1	-11,6	snoRNA_AT1G06283	-0.944425	Down-regulated WS-2
AT3G49530	AT1G06283.1	-11,59	snoRNA_AT1G06283	-0.944425	Down-regulated WS-2
AT2G38860	AT1G06283.1	-11,56	snoRNA_AT1G06283	-0.944425	Down-regulated WS-2
AT2G45470	AT1G06283.1	-11,56	snoRNA_AT1G06283	-0.944425	Down-regulated WS-2
AT1G05570	AT1G06283.1	-11,55	snoRNA_AT1G06283	-0.944425	Down-regulated WS-2
AT1G74360	AT1G06283.1	-11,54	snoRNA_AT1G06283	-0.944425	Down-regulated WS-2
AT3G57810	AT1G06283.1	-11,53	snoRNA_AT1G06283	-0.944425	Down-regulated WS-2
AT1G77690	AT1G06283.1	-11,49	snoRNA_AT1G06283	-0.944425	Down-regulated WS-2
AT4G32730	AT1G06283.1	-11,49	snoRNA_AT1G06283	-0.944425	Down-regulated WS-2
AT3G53680	AT1G06283.1	-11,46	snoRNA_AT1G06283	-0.944425	Down-regulated WS-2
AT5G64220	AT1G06283.1	-11,45	snoRNA_AT1G06283	-0.944425	Down-regulated WS-2
AT4G25790	AT1G06283.1	-11,44	snoRNA_AT1G06283	-0.944425	Down-regulated WS-2
AT3G19400	AT1G06283.1	-11,4	snoRNA_AT1G06283	-0.944425	Down-regulated WS-2
AT2G03720	AT1G06283.1	-11,37	snoRNA_AT1G06283	-0.944425	Down-regulated WS-2
AT4G25350	AT1G06283.1	-11,35	snoRNA_AT1G06283	-0.944425	Down-regulated WS-2
AT2G31860	AT1G06283.1	-11,33	snoRNA_AT1G06283	-0.944425	Down-regulated WS-2
AT2G38940	AT1G06283.1	-11,29	snoRNA_AT1G06283	-0.944425	Down-regulated WS-2
AT3G11630	AT1G06283.1	-11,28	snoRNA_AT1G06283	-0.944425	Down-regulated WS-2
AT1G24100	AT1G06283.1	-11,25	snoRNA_AT1G06283	-0.944425	Down-regulated WS-2
AT3G63520	AT1G06283.1	-11,22	snoRNA_AT1G06283	-0.944425	Down-regulated WS-2
AT5G47450	AT1G06283.1	-11,2	snoRNA_AT1G06283	-0.944425	Down-regulated WS-2
AT3G15210	AT1G06283.1	-11,17	snoRNA_AT1G06283	-0.944425	Down-regulated WS-2
AT5G16930	AT1G06283.1	-11,17	snoRNA_AT1G06283	-0.944425	Down-regulated WS-2
AT2G36320	AT1G06283.1	-11,15	snoRNA_AT1G06283	-0.944425	Down-regulated WS-2
AT2G20880	AT1G06283.1	-11,12	snoRNA_AT1G06283	-0.944425	Down-regulated WS-2
AT3G06420	AT1G06283.1	-11,11	snoRNA_AT1G06283	-0.944425	Down-regulated WS-2
AT3G62010	AT1G06283.1	-11,1	snoRNA_AT1G06283	-0.944425	Down-regulated WS-2
AT5G27920	AT1G06283.1	-11,1	snoRNA_AT1G06283	-0.944425	Down-regulated WS-2
AT2G18330	AT1G06283.1	-11,08	snoRNA_AT1G06283	-0.944425	Down-regulated WS-2
AT2G34680	AT1G06283.1	-11,06	snoRNA_AT1G06283	-0.944425	Down-regulated WS-2
AT1G56110	AT1G06283.1	-10,96	snoRNA_AT1G06283	-0.944425	Down-regulated WS-2
AT3G15700	AT1G06283.1	-10,92	snoRNA_AT1G06283	-0.944425	Down-regulated WS-2
AT1G24510	AT1G06283.1	-10,92	snoRNA_AT1G06283	-0.944425	Down-regulated WS-2
AT1G67820	AT1G06283.1	-10,92	snoRNA_AT1G06283	-0.944425	Down-regulated WS-2
AT5G63710	AT1G06283.1	-10,9	snoRNA_AT1G06283	-0.944425	Down-regulated WS-2
AT2G02250	AT1G06283.1	-10,88	snoRNA_AT1G06283	-0.944425	Down-regulated WS-2
AT5G12270	AT1G06283.1	-10,88	snoRNA_AT1G06283	-0.944425	Down-regulated WS-2
AT5G12020	AT1G06283.1	-10,86	snoRNA_AT1G06283	-0.944425	Down-regulated WS-2
AT1G27990	AT1G06283.1	-10,84	snoRNA_AT1G06283	-0.944425	Down-regulated WS-2
AT1G65570	AT1G06283.1	-10,84	snoRNA_AT1G06283	-0.944425	Down-regulated WS-2
AT1G43650	AT1G06283.1	-10,81	snoRNA_AT1G06283	-0.944425	Down-regulated WS-2
AT5G27120	AT1G06283.1	-10,81	snoRNA_AT1G06283	-0.944425	Down-regulated WS-2
AT5G67430	AT1G06283.1	-10,81	snoRNA_AT1G06283	-0.944425	Down-regulated WS-2
AT3G16850	AT1G06283.1	-10,78	snoRNA_AT1G06283	-0.944425	Down-regulated WS-2
AT3G51330	AT1G06283.1	-10,78	snoRNA_AT1G06283	-0.944425	Down-regulated WS-2
AT4G38620	AT1G06283.1	-10,77	snoRNA_AT1G06283	-0.944425	Down-regulated WS-2
AT4G05520	AT1G06283.1	-10,74	snoRNA_AT1G06283	-0.944425	Down-regulated WS-2
AT1G08320	AT1G06283.1	-10,71	snoRNA_AT1G06283	-0.944425	Down-regulated WS-2
AT4G23990	AT1G06283.1	-10,7	snoRNA_AT1G06283	-0.944425	Down-regulated WS-2
AT3G28190	AT1G06283.1	-10,68	snoRNA_AT1G06283	-0.944425	Down-regulated WS-2
AT1G76800	AT1G06283.1	-10,67	snoRNA_AT1G06283	-0.944425	Down-regulated WS-2
AT2G21250	AT1G06283.1	-10,67	snoRNA_AT1G06283	-0.944425	Down-regulated WS-2
AT5G49270	AT1G06283.1	-10,65	snoRNA_AT1G06283	-0.944425	Down-regulated WS-2
AT3G50060	AT1G06283.1	-10,65	snoRNA_AT1G06283	-0.944425	Down-regulated WS-2
AT4G33720	AT1G06283.1	-10,64	snoRNA_AT1G06283	-0.944425	Down-regulated WS-2
AT4G35470	AT1G06283.1	-10,64	snoRNA_AT1G06283	-0.944425	Down-regulated WS-2
AT4G25730	AT1G06283.1	-10,62	snoRNA_AT1G06283	-0.944425	Down-regulated WS-2
AT1G66930	AT1G06283.1	-10,59	snoRNA_AT1G06283	-0.944425	Down-regulated WS-2
AT1G69530	AT1G06283.1	-10,59	snoRNA_AT1G06283	-0.944425	Down-regulated WS-2
AT3G45410	AT1G06283.1	-10,58	snoRNA_AT1G06283	-0.944425	Down-regulated WS-2
AT3G51740	AT1G06283.1	-10,56	snoRNA_AT1G06283	-0.944425	Down-regulated WS-2
AT1G30720	AT1G06283.1	-10,52	snoRNA_AT1G06283	-0.944425	Down-regulated WS-2
AT1G65060	AT1G06283.1	-10,52	snoRNA_AT1G06283	-0.944425	Down-regulated WS-2
AT1G74650	AT1G06283.1	-10,5	snoRNA_AT1G06283	-0.944425	Down-regulated WS-2
AT5G01380	AT1G06283.1	-10,45	snoRNA_AT1G06283	-0.944425	Down-regulated WS-2
AT1G80440	AT1G06283.1	-10,42	snoRNA_AT1G06283	-0.944425	Down-regulated WS-2
AT5G04370	AT1G06283.1	-10,42	snoRNA_AT1G06283	-0.944425	Down-regulated WS-2
AT3G01190	AT1G06283.1	-10,41	snoRNA_AT1G06283	-0.944425	Down-regulated WS-2
AT3G18130	AT1G06283.1	-10,41	snoRNA_AT1G06283	-0.944425	Down-regulated WS-2
AT1G62480	AT1G06283.1	-10,39	snoRNA_AT1G06283	-0.944425	Down-regulated WS-2
AT5G12030	AT1G06283.1	-10,38	snoRNA_AT1G06283	-0.944425	Down-regulated WS-2
AT5G15150	AT1G06283.1	-10,38	snoRNA_AT1G06283	-0.944425	Down-regulated WS-2
AT1G67730	AT1G06283.1	-10,37	snoRNA_AT1G06283	-0.944425	Down-regulated WS-2
AT2G29340	AT1G06283.1	-10,35	snoRNA_AT1G06283	-0.944425	Down-regulated WS-2
AT1G18140	AT1G06283.1	-10,34	snoRNA_AT1G06283	-0.944425	Down-regulated WS-2
AT1G64930	AT1G06283.1	-10,33	snoRNA_AT1G06283	-0.944425	Down-regulated WS-2
AT1G01720	AT1G06283.1	-10,33	snoRNA_AT1G06283	-0.944425	Down-regulated WS-2
AT5G19800	AT1G06283.1	-10,32	snoRNA_AT1G06283	-0.944425	Down-regulated WS-2
AT2G22122	AT1G06283.1	-10,31	snoRNA_AT1G06283	-0.944425	Down-regulated WS-2
AT1G47500	AT1G06283.1	-10,31	snoRNA_AT1G06283	-0.944425	Down-regulated WS-2
AT4G11680	AT1G06283.1	-10,31	snoRNA_AT1G06283	-0.944425	Down-regulated WS-2
AT1G68740	AT1G06283.1	-10,3	snoRNA_AT1G06283	-0.944425	Down-regulated WS-2
AT5G51070	AT1G06283.1	-10,3	snoRNA_AT1G06283	-0.944425	Down-regulated WS-2
AT1G61810	AT1G06283.1	-10,26	snoRNA_AT1G06283	-0.944425	Down-regulated WS-2
AT4G39160	AT1G06283.1	-10,26	snoRNA_AT1G06283	-0.944425	Down-regulated WS-2
AT4G22070	AT1G06283.1	-10,23	snoRNA_AT1G06283	-0.944425	Down-regulated WS-2
AT1G77520	AT1G06283.1	-10,21	snoRNA_AT1G06283	-0.944425	Down-regulated WS-2
AT1G02220	AT1G06283.1	-10,21	snoRNA_AT1G06283	-0.944425	Down-regulated WS-2
AT3G01260	AT1G06283.1	-10,21	snoRNA_AT1G06283	-0.944425	Down-regulated WS-2
AT3G28210	AT1G06283.1	-10,21	snoRNA_AT1G06283	-0.944425	Down-regulated WS-2
AT4G38810	AT1G06283.1	-10,21	snoRNA_AT1G06283	-0.944425	Down-regulated WS-2
AT4G01750	AT1G06283.1	-10,2	snoRNA_AT1G06283	-0.944425	Down-regulated WS-2
AT5G48570	AT1G06283.1	-10,19	snoRNA_AT1G06283	-0.944425	Down-regulated WS-2
AT2G39200	AT1G06283.1	-10,17	snoRNA_AT1G06283	-0.944425	Down-regulated WS-2
AT4G28790	AT1G06283.1	-10,17	snoRNA_AT1G06283	-0.944425	Down-regulated WS-2
AT5G22640	AT1G06283.1	-10,16	snoRNA_AT1G06283	-0.944425	Down-regulated WS-2
AT1G61080	AT1G06283.1	-10,15	snoRNA_AT1G06283	-0.944425	Down-regulated WS-2
AT1G28470	AT1G06283.1	-10,14	snoRNA_AT1G06283	-0.944425	Down-regulated WS-2
AT4G28815	AT1G06283.1	-10,12	snoRNA_AT1G06283	-0.944425	Down-regulated WS-2
AT4G08040	AT1G06283.1	-10,12	snoRNA_AT1G06283	-0.944425	Down-regulated WS-2
AT3G03060	AT1G06283.1	-10,1	snoRNA_AT1G06283	-0.944425	Down-regulated WS-2
AT3G19000	AT1G06283.1	-10,1	snoRNA_AT1G06283	-0.944425	Down-regulated WS-2
AT5G51490	AT1G06283.1	-10,07	snoRNA_AT1G06283	-0.944425	Down-regulated WS-2
AT4G35070	AT1G06283.1	-10,05	snoRNA_AT1G06283	-0.944425	Down-regulated WS-2
AT5G59680	AT1G06283.1	-10,04	snoRNA_AT1G06283	-0.944425	Down-regulated WS-2
AT3G02550	AT1G06283.1	-10,04	snoRNA_AT1G06283	-0.944425	Down-regulated WS-2
AT1G72650	AT1G06283.1	-10,03	snoRNA_AT1G06283	-0.944425	Down-regulated WS-2
AT1G49960	AT1G06283.1	-10,02	snoRNA_AT1G06283	-0.944425	Down-regulated WS-2
AT4G31940	AT1G06283.1	-10,02	snoRNA_AT1G06283	-0.944425	Down-regulated WS-2
AT1G77480	AT1G06283.1	-10,02	snoRNA_AT1G06283	-0.944425	Down-regulated WS-2
AT3G52870	AT1G06283.1	-10,02	snoRNA_AT1G06283	-0.944425	Down-regulated WS-2
AT1G77530	AT1G06283.1	-10,01	snoRNA_AT1G06283	-0.944425	Down-regulated WS-2
AT4G34680	AT1G06283.1	-10,01	snoRNA_AT1G06283	-0.944425	Down-regulated WS-2
AT5G64900	AT1G06283.1	-9,96	snoRNA_AT1G06283	-0.944425	Down-regulated WS-2
AT5G04960	AT1G06283.1	-9,95	snoRNA_AT1G06283	-0.944425	Down-regulated WS-2
AT5G58010	AT1G06283.1	-9,93	snoRNA_AT1G06283	-0.944425	Down-regulated WS-2
AT1G10480	AT1G06283.1	-9,93	snoRNA_AT1G06283	-0.944425	Down-regulated WS-2
AT1G47490	AT1G06283.1	-9,93	snoRNA_AT1G06283	-0.944425	Down-regulated WS-2
AT5G02030	AT1G06283.1	-9,93	snoRNA_AT1G06283	-0.944425	Down-regulated WS-2
AT1G08090	AT1G06283.1	-9,92	snoRNA_AT1G06283	-0.944425	Down-regulated WS-2
AT3G21780	AT1G06283.1	-9,91	snoRNA_AT1G06283	-0.944425	Down-regulated WS-2
AT4G34370	AT1G06283.1	-9,9	snoRNA_AT1G06283	-0.944425	Down-regulated WS-2
AT2G02820	AT1G06283.1	-9,88	snoRNA_AT1G06283	-0.944425	Down-regulated WS-2
AT5G67420	AT1G06283.1	-9,88	snoRNA_AT1G06283	-0.944425	Down-regulated WS-2
AT3G03520	AT1G06283.1	-9,87	snoRNA_AT1G06283	-0.944425	Down-regulated WS-2
AT1G55290	AT1G06283.1	-9,85	snoRNA_AT1G06283	-0.944425	Down-regulated WS-2
AT5G22410	AT1G06283.1	-9,83	snoRNA_AT1G06283	-0.944425	Down-regulated WS-2
AT1G68710	AT1G06283.1	-9,83	snoRNA_AT1G06283	-0.944425	Down-regulated WS-2
AT1G23760	AT1G06283.1	-9,82	snoRNA_AT1G06283	-0.944425	Down-regulated WS-2
AT3G16560	AT1G06283.1	-9,82	snoRNA_AT1G06283	-0.944425	Down-regulated WS-2
AT5G53350	AT1G06283.1	-9,82	snoRNA_AT1G06283	-0.944425	Down-regulated WS-2
AT1G55020	AT1G06283.1	-9,81	snoRNA_AT1G06283	-0.944425	Down-regulated WS-2
AT5G51970	AT1G06283.1	-9,8	snoRNA_AT1G06283	-0.944425	Down-regulated WS-2
AT5G40010	AT1G06283.1	-9,78	snoRNA_AT1G06283	-0.944425	Down-regulated WS-2
AT5G59550	AT1G06283.1	-9,77	snoRNA_AT1G06283	-0.944425	Down-regulated WS-2
AT4G34830	AT1G06283.1	-9,76	snoRNA_AT1G06283	-0.944425	Down-regulated WS-2
AT1G78360	AT1G06283.1	-9,75	snoRNA_AT1G06283	-0.944425	Down-regulated WS-2
AT1G80840	AT1G06283.1	-9,75	snoRNA_AT1G06283	-0.944425	Down-regulated WS-2
AT4G25190	AT1G06283.1	-9,74	snoRNA_AT1G06283	-0.944425	Down-regulated WS-2
AT4G30560	AT1G06283.1	-9,74	snoRNA_AT1G06283	-0.944425	Down-regulated WS-2
AT5G47060	AT1G06283.1	-9,74	snoRNA_AT1G06283	-0.944425	Down-regulated WS-2
AT1G31814	AT1G06283.1	-9,72	snoRNA_AT1G06283	-0.944425	Down-regulated WS-2
AT3G53200	AT1G06283.1	-9,7	snoRNA_AT1G06283	-0.944425	Down-regulated WS-2
AT3G29430	AT1G06283.1	-9,68	snoRNA_AT1G06283	-0.944425	Down-regulated WS-2
AT3G56580	AT1G06283.1	-9,67	snoRNA_AT1G06283	-0.944425	Down-regulated WS-2
AT4G32720	AT1G06283.1	-9,67	snoRNA_AT1G06283	-0.944425	Down-regulated WS-2
AT2G28970	AT1G06283.1	-9,65	snoRNA_AT1G06283	-0.944425	Down-regulated WS-2
AT4G23820	AT1G06283.1	-9,65	snoRNA_AT1G06283	-0.944425	Down-regulated WS-2
AT2G17700	AT1G06283.1	-9,63	snoRNA_AT1G06283	-0.944425	Down-regulated WS-2
AT5G62620	AT1G06283.1	-9,62	snoRNA_AT1G06283	-0.944425	Down-regulated WS-2
AT2G02760	AT1G06283.1	-9,61	snoRNA_AT1G06283	-0.944425	Down-regulated WS-2
AT2G15230	AT1G06283.1	-9,61	snoRNA_AT1G06283	-0.944425	Down-regulated WS-2
AT4G03360	AT1G06283.1	-9,6	snoRNA_AT1G06283	-0.944425	Down-regulated WS-2
AT1G29830	AT1G06283.1	-9,59	snoRNA_AT1G06283	-0.944425	Down-regulated WS-2
AT2G23170	AT1G06283.1	-9,59	snoRNA_AT1G06283	-0.944425	Down-regulated WS-2
AT2G28780	AT1G06283.1	-9,58	snoRNA_AT1G06283	-0.944425	Down-regulated WS-2
AT5G03570	AT1G06283.1	-9,58	snoRNA_AT1G06283	-0.944425	Down-regulated WS-2
AT3G07010	AT1G06283.1	-9,57	snoRNA_AT1G06283	-0.944425	Down-regulated WS-2
AT4G11393	AT1G06283.1	-9,5	snoRNA_AT1G06283	-0.944425	Down-regulated WS-2
AT3G22910	AT1G06283.1	-9,49	snoRNA_AT1G06283	-0.944425	Down-regulated WS-2
AT2G25090	AT1G06283.1	-9,48	snoRNA_AT1G06283	-0.944425	Down-regulated WS-2
AT2G38800	AT1G06283.1	-9,48	snoRNA_AT1G06283	-0.944425	Down-regulated WS-2
AT1G61340	AT1G06283.1	-9,47	snoRNA_AT1G06283	-0.944425	Down-regulated WS-2
AT3G11580	AT1G06283.1	-9,47	snoRNA_AT1G06283	-0.944425	Down-regulated WS-2
AT3G51360	AT1G06283.1	-9,47	snoRNA_AT1G06283	-0.944425	Down-regulated WS-2
AT1G29400	AT1G06283.1	-9,46	snoRNA_AT1G06283	-0.944425	Down-regulated WS-2
AT5G61440	AT1G06283.1	-9,44	snoRNA_AT1G06283	-0.944425	Down-regulated WS-2
AT5G01280	AT1G06283.1	-9,43	snoRNA_AT1G06283	-0.944425	Down-regulated WS-2
AT3G49960	AT1G06283.1	-9,41	snoRNA_AT1G06283	-0.944425	Down-regulated WS-2
AT5G42510	AT1G06283.1	-9,41	snoRNA_AT1G06283	-0.944425	Down-regulated WS-2
AT2G43880	AT1G06283.1	-9,41	snoRNA_AT1G06283	-0.944425	Down-regulated WS-2
AT3G57520	AT1G06283.1	-9,39	snoRNA_AT1G06283	-0.944425	Down-regulated WS-2
AT4G35783	AT1G06283.1	-9,38	snoRNA_AT1G06283	-0.944425	Down-regulated WS-2
AT1G62300	AT1G06283.1	-9,37	snoRNA_AT1G06283	-0.944425	Down-regulated WS-2
AT2G18620	AT1G06283.1	-9,37	snoRNA_AT1G06283	-0.944425	Down-regulated WS-2
AT1G73580	AT1G06283.1	-9,36	snoRNA_AT1G06283	-0.944425	Down-regulated WS-2
AT1G63940	AT1G06283.1	-9,36	snoRNA_AT1G06283	-0.944425	Down-regulated WS-2
AT4G36380	AT1G06283.1	-9,35	snoRNA_AT1G06283	-0.944425	Down-regulated WS-2
AT5G08330	AT1G06283.1	-9,35	snoRNA_AT1G06283	-0.944425	Down-regulated WS-2
AT4G13420	AT1G06283.1	-9,34	snoRNA_AT1G06283	-0.944425	Down-regulated WS-2
AT5G23210	AT1G06283.1	-9,34	snoRNA_AT1G06283	-0.944425	Down-regulated WS-2
AT1G29240	AT1G06283.1	-9,32	snoRNA_AT1G06283	-0.944425	Down-regulated WS-2
AT5G42650	AT1G06283.1	-9,31	snoRNA_AT1G06283	-0.944425	Down-regulated WS-2
AT2G33990	AT1G06283.1	-9,3	snoRNA_AT1G06283	-0.944425	Down-regulated WS-2
AT4G26830	AT1G06283.1	-9,29	snoRNA_AT1G06283	-0.944425	Down-regulated WS-2
AT5G15130	AT1G06283.1	-9,29	snoRNA_AT1G06283	-0.944425	Down-regulated WS-2
AT4G36180	AT1G06283.1	-9,27	snoRNA_AT1G06283	-0.944425	Down-regulated WS-2
AT1G30870	AT1G06283.1	-9,25	snoRNA_AT1G06283	-0.944425	Down-regulated WS-2
XLOC_019552	AT1G06283.1	-9,23	snoRNA_AT1G06283	-0.944425	Down-regulated WS-2
AT1G51790	AT1G06283.1	-9,23	snoRNA_AT1G06283	-0.944425	Down-regulated WS-2
AT4G21320	AT1G06283.1	-9,22	snoRNA_AT1G06283	-0.944425	Down-regulated WS-2
AT1G74100	AT1G06283.1	-9,2	snoRNA_AT1G06283	-0.944425	Down-regulated WS-2
AT5G16750	AT1G06283.1	-9,19	snoRNA_AT1G06283	-0.944425	Down-regulated WS-2
AT3G46620	AT1G06283.1	-9,18	snoRNA_AT1G06283	-0.944425	Down-regulated WS-2
AT3G23510	AT1G06283.1	-9,17	snoRNA_AT1G06283	-0.944425	Down-regulated WS-2
AT1G68150	AT1G06283.1	-9,17	snoRNA_AT1G06283	-0.944425	Down-regulated WS-2
AT1G79180	AT1G06283.1	-9,17	snoRNA_AT1G06283	-0.944425	Down-regulated WS-2
AT1G66470	AT1G06283.1	-9,16	snoRNA_AT1G06283	-0.944425	Down-regulated WS-2
AT4G05010	AT1G06283.1	-9,16	snoRNA_AT1G06283	-0.944425	Down-regulated WS-2
AT1G13520	AT1G06283.1	-9,14	snoRNA_AT1G06283	-0.944425	Down-regulated WS-2
AT1G78490	AT1G06283.1	-9,14	snoRNA_AT1G06283	-0.944425	Down-regulated WS-2
AT4G26200	AT1G06283.1	-9,14	snoRNA_AT1G06283	-0.944425	Down-regulated WS-2
AT3G15500	AT1G06283.1	-9,13	snoRNA_AT1G06283	-0.944425	Down-regulated WS-2
AT1G24120	AT1G06283.1	-9,12	snoRNA_AT1G06283	-0.944425	Down-regulated WS-2
AT1G27470	AT1G06283.1	-9,12	snoRNA_AT1G06283	-0.944425	Down-regulated WS-2
AT1G26700	AT1G06283.1	-9,1	snoRNA_AT1G06283	-0.944425	Down-regulated WS-2
AT4G22130	AT1G06283.1	-9,09	snoRNA_AT1G06283	-0.944425	Down-regulated WS-2
AT3G24670	AT1G06283.1	-9,08	snoRNA_AT1G06283	-0.944425	Down-regulated WS-2
AT4G02290	AT1G06283.1	-9,08	snoRNA_AT1G06283	-0.944425	Down-regulated WS-2
AT1G72770	AT1G06283.1	-9,07	snoRNA_AT1G06283	-0.944425	Down-regulated WS-2
AT2G19520	AT1G06283.1	-9,07	snoRNA_AT1G06283	-0.944425	Down-regulated WS-2
AT2G06050	AT1G06283.1	-9,06	snoRNA_AT1G06283	-0.944425	Down-regulated WS-2
AT3G14590	AT1G06283.1	-9,06	snoRNA_AT1G06283	-0.944425	Down-regulated WS-2
AT4G00710	AT1G06283.1	-9,06	snoRNA_AT1G06283	-0.944425	Down-regulated WS-2
AT4G31810	AT1G06283.1	-9,06	snoRNA_AT1G06283	-0.944425	Down-regulated WS-2
AT1G12950	AT1G06283.1	-9,05	snoRNA_AT1G06283	-0.944425	Down-regulated WS-2
AT5G17820	AT1G06283.1	-9,05	snoRNA_AT1G06283	-0.944425	Down-regulated WS-2
AT3G19100	AT1G06283.1	-9,03	snoRNA_AT1G06283	-0.944425	Down-regulated WS-2
AT4G09570	AT1G06283.1	-9,03	snoRNA_AT1G06283	-0.944425	Down-regulated WS-2
AT1G55120	AT1G06283.1	-9,02	snoRNA_AT1G06283	-0.944425	Down-regulated WS-2
AT2G15350	AT1G06283.1	-9,02	snoRNA_AT1G06283	-0.944425	Down-regulated WS-2
AT4G15370	AT1G06283.1	-9,01	snoRNA_AT1G06283	-0.944425	Down-regulated WS-2
AT2G28160	AT1G06283.1	-9	snoRNA_AT1G06283	-0.944425	Down-regulated WS-2
AT1G76790	AT1G06283.1	-9	snoRNA_AT1G06283	-0.944425	Down-regulated WS-2
AT1G24470	AT1G06283.1	-8,99	snoRNA_AT1G06283	-0.944425	Down-regulated WS-2
AT4G25200	AT1G06283.1	-8,98	snoRNA_AT1G06283	-0.944425	Down-regulated WS-2
AT5G22540	AT1G06283.1	-8,98	snoRNA_AT1G06283	-0.944425	Down-regulated WS-2
AT5G59700	AT1G06283.1	-8,98	snoRNA_AT1G06283	-0.944425	Down-regulated WS-2
AT1G73230	AT1G06283.1	-8,98	snoRNA_AT1G06283	-0.944425	Down-regulated WS-2
AT5G33290	AT1G06283.1	-8,98	snoRNA_AT1G06283	-0.944425	Down-regulated WS-2
AT5G38970	AT1G06283.1	-8,98	snoRNA_AT1G06283	-0.944425	Down-regulated WS-2
AT3G28540	AT1G06283.1	-8,97	snoRNA_AT1G06283	-0.944425	Down-regulated WS-2
AT4G12250	AT1G06283.1	-8,96	snoRNA_AT1G06283	-0.944425	Down-regulated WS-2
AT4G26010	AT1G06283.1	-8,96	snoRNA_AT1G06283	-0.944425	Down-regulated WS-2
AT1G70520	AT1G06283.1	-8,95	snoRNA_AT1G06283	-0.944425	Down-regulated WS-2
AT5G09760	AT1G06283.1	-8,95	snoRNA_AT1G06283	-0.944425	Down-regulated WS-2
AT2G41810	AT1G06283.1	-8,92	snoRNA_AT1G06283	-0.944425	Down-regulated WS-2
AT2G47010	AT1G06283.1	-8,91	snoRNA_AT1G06283	-0.944425	Down-regulated WS-2
AT2G46400	AT1G06283.1	-8,91	snoRNA_AT1G06283	-0.944425	Down-regulated WS-2
AT3G61990	AT1G06283.1	-8,91	snoRNA_AT1G06283	-0.944425	Down-regulated WS-2
AT1G74875	AT1G06283.1	-8,89	snoRNA_AT1G06283	-0.944425	Down-regulated WS-2
AT1G17880	AT1G06283.1	-8,88	snoRNA_AT1G06283	-0.944425	Down-regulated WS-2
AT2G26700	AT1G06283.1	-8,88	snoRNA_AT1G06283	-0.944425	Down-regulated WS-2
AT5G12140	AT1G06283.1	-8,87	snoRNA_AT1G06283	-0.944425	Down-regulated WS-2
AT1G12040	AT1G06283.1	-8,85	snoRNA_AT1G06283	-0.944425	Down-regulated WS-2
AT5G33355	AT1G06283.1	-8,85	snoRNA_AT1G06283	-0.944425	Down-regulated WS-2
AT5G62920	AT1G06283.1	-8,85	snoRNA_AT1G06283	-0.944425	Down-regulated WS-2
AT2G25150	AT1G06283.1	-8,83	snoRNA_AT1G06283	-0.944425	Down-regulated WS-2
AT3G54480	AT1G06283.1	-8,83	snoRNA_AT1G06283	-0.944425	Down-regulated WS-2
AT1G01650	AT1G06283.1	-8,82	snoRNA_AT1G06283	-0.944425	Down-regulated WS-2
AT3G10530	AT1G06283.1	-8,82	snoRNA_AT1G06283	-0.944425	Down-regulated WS-2
XLOC_032580+	AT1G06283.1	-8,81	snoRNA_AT1G06283	-0.944425	Down-regulated WS-2
AT2G02740	AT1G06283.1	-8,8	snoRNA_AT1G06283	-0.944425	Down-regulated WS-2
AT2G41560	AT1G06283.1	-8,8	snoRNA_AT1G06283	-0.944425	Down-regulated WS-2
AT5G37770	AT1G06283.1	-8,8	snoRNA_AT1G06283	-0.944425	Down-regulated WS-2
AT2G21210	AT1G06283.1	-8,79	snoRNA_AT1G06283	-0.944425	Down-regulated WS-2
AT5G48430	AT1G06283.1	-8,79	snoRNA_AT1G06283	-0.944425	Down-regulated WS-2
AT1G80870	AT1G06283.1	-8,78	snoRNA_AT1G06283	-0.944425	Down-regulated WS-2
AT4G12730	AT1G06283.1	-8,78	snoRNA_AT1G06283	-0.944425	Down-regulated WS-2
AT2G29480	AT1G06283.1	-8,77	snoRNA_AT1G06283	-0.944425	Down-regulated WS-2
AT4G19450	AT1G06283.1	-8,77	snoRNA_AT1G06283	-0.944425	Down-regulated WS-2
AT1G72200	AT1G06283.1	-8,76	snoRNA_AT1G06283	-0.944425	Down-regulated WS-2
AT1G25240	AT1G06283.1	-8,75	snoRNA_AT1G06283	-0.944425	Down-regulated WS-2
AT5G39330	AT1G06283.1	-8,75	snoRNA_AT1G06283	-0.944425	Down-regulated WS-2
AT1G06570	AT1G06283.1	-8,75	snoRNA_AT1G06283	-0.944425	Down-regulated WS-2
AT5G24140	AT1G06283.1	-8,72	snoRNA_AT1G06283	-0.944425	Down-regulated WS-2
AT1G79130	AT1G06283.1	-8,71	snoRNA_AT1G06283	-0.944425	Down-regulated WS-2
AT4G31500	AT1G06283.1	-8,71	snoRNA_AT1G06283	-0.944425	Down-regulated WS-2
AT2G25220	AT1G06283.1	-8,7	snoRNA_AT1G06283	-0.944425	Down-regulated WS-2
AT3G07360	AT1G06283.1	-8,7	snoRNA_AT1G06283	-0.944425	Down-regulated WS-2
AT1G62280	AT1G06283.1	-8,69	snoRNA_AT1G06283	-0.944425	Down-regulated WS-2
AT4G02270	AT1G06283.1	-8,69	snoRNA_AT1G06283	-0.944425	Down-regulated WS-2
AT3G27950	AT1G06283.1	-8,68	snoRNA_AT1G06283	-0.944425	Down-regulated WS-2
AT3G48330	AT1G06283.1	-8,68	snoRNA_AT1G06283	-0.944425	Down-regulated WS-2
AT3G60580	AT1G06283.1	-8,67	snoRNA_AT1G06283	-0.944425	Down-regulated WS-2
AT4G01680	AT1G06283.1	-8,67	snoRNA_AT1G06283	-0.944425	Down-regulated WS-2
AT4G31370	AT1G06283.1	-8,66	snoRNA_AT1G06283	-0.944425	Down-regulated WS-2
AT5G48880	AT1G06283.1	-8,64	snoRNA_AT1G06283	-0.944425	Down-regulated WS-2
AT1G70740	AT1G06283.1	-8,64	snoRNA_AT1G06283	-0.944425	Down-regulated WS-2
AT4G11280	AT1G06283.1	-8,63	snoRNA_AT1G06283	-0.944425	Down-regulated WS-2
AT4G13210	AT1G06283.1	-8,63	snoRNA_AT1G06283	-0.944425	Down-regulated WS-2
AT5G63450	AT1G06283.1	-8,62	snoRNA_AT1G06283	-0.944425	Down-regulated WS-2
AT1G74740	AT1G06283.1	-8,62	snoRNA_AT1G06283	-0.944425	Down-regulated WS-2
AT2G32930	AT1G06283.1	-8,62	snoRNA_AT1G06283	-0.944425	Down-regulated WS-2
AT2G47520	AT1G06283.1	-8,61	snoRNA_AT1G06283	-0.944425	Down-regulated WS-2
AT3G01970	AT1G06283.1	-8,6	snoRNA_AT1G06283	-0.944425	Down-regulated WS-2
AT2G30130	AT1G06283.1	-8,59	snoRNA_AT1G06283	-0.944425	Down-regulated WS-2
AT5G66220	AT1G06283.1	-8,58	snoRNA_AT1G06283	-0.944425	Down-regulated WS-2
AT3G49580	AT1G06283.1	-8,57	snoRNA_AT1G06283	-0.944425	Down-regulated WS-2
AT1G48320	AT1G06283.1	-8,56	snoRNA_AT1G06283	-0.944425	Down-regulated WS-2
AT2G43510	AT1G06283.1	-8,55	snoRNA_AT1G06283	-0.944425	Down-regulated WS-2
AT5G57530	AT1G06283.1	-8,55	snoRNA_AT1G06283	-0.944425	Down-regulated WS-2
AT5G25190	AT1G06283.1	-8,53	snoRNA_AT1G06283	-0.944425	Down-regulated WS-2
AT3G43220	AT1G06283.1	-8,51	snoRNA_AT1G06283	-0.944425	Down-regulated WS-2
AT2G33480	AT1G06283.1	-8,5	snoRNA_AT1G06283	-0.944425	Down-regulated WS-2
AT1G43160	AT1G06283.1	-8,49	snoRNA_AT1G06283	-0.944425	Down-regulated WS-2
AT1G16390	AT1G06283.1	-8,48	snoRNA_AT1G06283	-0.944425	Down-regulated WS-2
AT3G16470	AT1G06283.1	-8,48	snoRNA_AT1G06283	-0.944425	Down-regulated WS-2
AT2G22680	AT1G06283.1	-8,47	snoRNA_AT1G06283	-0.944425	Down-regulated WS-2
AT2G40670	AT1G06283.1	-8,45	snoRNA_AT1G06283	-0.944425	Down-regulated WS-2
AT3G43850	AT1G06283.1	-8,45	snoRNA_AT1G06283	-0.944425	Down-regulated WS-2
AT3G50460	AT1G06283.1	-8,45	snoRNA_AT1G06283	-0.944425	Down-regulated WS-2
AT4G22080	AT1G06283.1	-8,45	snoRNA_AT1G06283	-0.944425	Down-regulated WS-2
AT1G77510	AT1G06283.1	-8,45	snoRNA_AT1G06283	-0.944425	Down-regulated WS-2
AT3G60130	AT1G06283.1	-8,45	snoRNA_AT1G06283	-0.944425	Down-regulated WS-2
AT4G25410	AT1G06283.1	-8,45	snoRNA_AT1G06283	-0.944425	Down-regulated WS-2
AT4G33400	AT1G06283.1	-8,45	snoRNA_AT1G06283	-0.944425	Down-regulated WS-2
AT5G14540	AT1G06283.1	-8,45	snoRNA_AT1G06283	-0.944425	Down-regulated WS-2
AT1G34510	AT1G06283.1	-8,44	snoRNA_AT1G06283	-0.944425	Down-regulated WS-2
AT4G16980	AT1G06283.1	-8,44	snoRNA_AT1G06283	-0.944425	Down-regulated WS-2
AT1G78680	AT1G06283.1	-8,43	snoRNA_AT1G06283	-0.944425	Down-regulated WS-2
AT5G36870	AT1G06283.1	-8,41	snoRNA_AT1G06283	-0.944425	Down-regulated WS-2
AT5G18640	AT1G06283.1	-8,41	snoRNA_AT1G06283	-0.944425	Down-regulated WS-2
AT3G61490	AT1G06283.1	-8,39	snoRNA_AT1G06283	-0.944425	Down-regulated WS-2
AT1G33260	AT1G06283.1	-8,39	snoRNA_AT1G06283	-0.944425	Down-regulated WS-2
AT3G21340	AT1G06283.1	-8,39	snoRNA_AT1G06283	-0.944425	Down-regulated WS-2
AT4G15340	AT1G06283.1	-8,39	snoRNA_AT1G06283	-0.944425	Down-regulated WS-2
AT5G53990	AT1G06283.1	-8,39	snoRNA_AT1G06283	-0.944425	Down-regulated WS-2
AT4G13620	AT1G06283.1	-8,38	snoRNA_AT1G06283	-0.944425	Down-regulated WS-2
AT4G36540	AT1G06283.1	-8,37	snoRNA_AT1G06283	-0.944425	Down-regulated WS-2
AT1G75640	AT1G06283.1	-8,37	snoRNA_AT1G06283	-0.944425	Down-regulated WS-2
AT5G67380	AT1G06283.1	-8,37	snoRNA_AT1G06283	-0.944425	Down-regulated WS-2
AT1G14120	AT1G06283.1	-8,36	snoRNA_AT1G06283	-0.944425	Down-regulated WS-2
AT5G43590	AT1G06283.1	-8,36	snoRNA_AT1G06283	-0.944425	Down-regulated WS-2
AT3G07070	AT1G06283.1	-8,34	snoRNA_AT1G06283	-0.944425	Down-regulated WS-2
AT1G10370	AT1G06283.1	-8,34	snoRNA_AT1G06283	-0.944425	Down-regulated WS-2
AT2G16060	AT1G06283.1	-8,34	snoRNA_AT1G06283	-0.944425	Down-regulated WS-2
AT2G24400	AT1G06283.1	-8,33	snoRNA_AT1G06283	-0.944425	Down-regulated WS-2
AT3G48610	AT1G06283.1	-8,33	snoRNA_AT1G06283	-0.944425	Down-regulated WS-2
AT5G06990	AT1G06283.1	-8,32	snoRNA_AT1G06283	-0.944425	Down-regulated WS-2
AT1G22500	AT1G06283.1	-8,32	snoRNA_AT1G06283	-0.944425	Down-regulated WS-2
AT2G40130	AT1G06283.1	-8,32	snoRNA_AT1G06283	-0.944425	Down-regulated WS-2
AT3G23050	AT1G06283.1	-8,32	snoRNA_AT1G06283	-0.944425	Down-regulated WS-2
AT3G05840	AT1G06283.1	-8,31	snoRNA_AT1G06283	-0.944425	Down-regulated WS-2
AT3G22550	AT1G06283.1	-8,3	snoRNA_AT1G06283	-0.944425	Down-regulated WS-2
AT3G59850	AT1G06283.1	-8,3	snoRNA_AT1G06283	-0.944425	Down-regulated WS-2
AT4G00480	AT1G06283.1	-8,29	snoRNA_AT1G06283	-0.944425	Down-regulated WS-2
AT5G49520	AT1G06283.1	-8,29	snoRNA_AT1G06283	-0.944425	Down-regulated WS-2
AT1G05000	AT1G06283.1	-8,28	snoRNA_AT1G06283	-0.944425	Down-regulated WS-2
AT3G48260	AT1G06283.1	-8,28	snoRNA_AT1G06283	-0.944425	Down-regulated WS-2
AT4G36670	AT1G06283.1	-8,27	snoRNA_AT1G06283	-0.944425	Down-regulated WS-2
AT2G02060	AT1G06283.1	-8,26	snoRNA_AT1G06283	-0.944425	Down-regulated WS-2
AT2G47530	AT1G06283.1	-8,25	snoRNA_AT1G06283	-0.944425	Down-regulated WS-2
AT3G23250	AT1G06283.1	-8,24	snoRNA_AT1G06283	-0.944425	Down-regulated WS-2
AT1G02460	AT1G06283.1	-8,23	snoRNA_AT1G06283	-0.944425	Down-regulated WS-2
AT5G37990	AT1G06283.1	-8,23	snoRNA_AT1G06283	-0.944425	Down-regulated WS-2
AT1G16060	AT1G06283.1	-8,23	snoRNA_AT1G06283	-0.944425	Down-regulated WS-2
AT4G36430	AT1G06283.1	-8,21	snoRNA_AT1G06283	-0.944425	Down-regulated WS-2
AT5G24100	AT1G06283.1	-8,21	snoRNA_AT1G06283	-0.944425	Down-regulated WS-2
AT5G66460	AT1G06283.1	-8,21	snoRNA_AT1G06283	-0.944425	Down-regulated WS-2
AT3G50300	AT1G06283.1	-8,2	snoRNA_AT1G06283	-0.944425	Down-regulated WS-2
AT3G54810	AT1G06283.1	-8,2	snoRNA_AT1G06283	-0.944425	Down-regulated WS-2
AT5G23030	AT1G06283.1	-8,19	snoRNA_AT1G06283	-0.944425	Down-regulated WS-2
AT5G66530	AT1G06283.1	-8,19	snoRNA_AT1G06283	-0.944425	Down-regulated WS-2
AT1G60970	AT1G06283.1	-8,18	snoRNA_AT1G06283	-0.944425	Down-regulated WS-2
AT1G04680	AT1G06283.1	-8,18	snoRNA_AT1G06283	-0.944425	Down-regulated WS-2
AT1G06840	AT1G06283.1	-8,16	snoRNA_AT1G06283	-0.944425	Down-regulated WS-2
AT1G18940	AT1G06283.1	-8,15	snoRNA_AT1G06283	-0.944425	Down-regulated WS-2
AT3G61420	AT1G06283.1	-8,15	snoRNA_AT1G06283	-0.944425	Down-regulated WS-2
AT5G66750	AT1G06283.1	-8,15	snoRNA_AT1G06283	-0.944425	Down-regulated WS-2
AT1G50640	AT1G06283.1	-8,14	snoRNA_AT1G06283	-0.944425	Down-regulated WS-2
AT5G47950	AT1G06283.1	-8,14	snoRNA_AT1G06283	-0.944425	Down-regulated WS-2
AT5G61640	AT1G06283.1	-8,14	snoRNA_AT1G06283	-0.944425	Down-regulated WS-2
AT1G70790	AT1G06283.1	-8,13	snoRNA_AT1G06283	-0.944425	Down-regulated WS-2
AT5G14420	AT1G06283.1	-8,13	snoRNA_AT1G06283	-0.944425	Down-regulated WS-2
AT5G39550	AT1G06283.1	-8,13	snoRNA_AT1G06283	-0.944425	Down-regulated WS-2
AT4G39770	AT1G06283.1	-8,11	snoRNA_AT1G06283	-0.944425	Down-regulated WS-2
AT5G63590	AT1G06283.1	-8,1	snoRNA_AT1G06283	-0.944425	Down-regulated WS-2
AT4G28410	AT1G06283.1	-8,08	snoRNA_AT1G06283	-0.944425	Down-regulated WS-2
AT1G60140	AT1G06283.1	-8,08	snoRNA_AT1G06283	-0.944425	Down-regulated WS-2
AT1G51620	AT1G06283.1	-8,07	snoRNA_AT1G06283	-0.944425	Down-regulated WS-2
AT2G16530	AT1G06283.1	-8,07	snoRNA_AT1G06283	-0.944425	Down-regulated WS-2
AT5G03140	AT1G06283.1	-8,07	snoRNA_AT1G06283	-0.944425	Down-regulated WS-2
AT3G25730	AT1G06283.1	-8,06	snoRNA_AT1G06283	-0.944425	Down-regulated WS-2
AT1G73165	AT1G06283.1	-8,04	snoRNA_AT1G06283	-0.944425	Down-regulated WS-2
AT3G48350	AT1G06283.1	-8,04	snoRNA_AT1G06283	-0.944425	Down-regulated WS-2
AT1G80270	AT1G06283.1	-8,02	snoRNA_AT1G06283	-0.944425	Down-regulated WS-2
AT2G44940	AT1G06283.1	-8,02	snoRNA_AT1G06283	-0.944425	Down-regulated WS-2
AT3G50890	AT1G06283.1	-8,02	snoRNA_AT1G06283	-0.944425	Down-regulated WS-2
AT5G06640	AT1G06283.1	-8,01	snoRNA_AT1G06283	-0.944425	Down-regulated WS-2
AT1G11530	AT1G06283.1	-8	snoRNA_AT1G06283	-0.944425	Down-regulated WS-2
AT3G14060	AT1G06283.1	-8	snoRNA_AT1G06283	-0.944425	Down-regulated WS-2
AT5G40780	AT1G06283.1	-8	snoRNA_AT1G06283	-0.944425	Down-regulated WS-2
AT2G30020	AT1G06283.1	-8	snoRNA_AT1G06283	-0.944425	Down-regulated WS-2
AT5G47000	AT1G06283.1	-8	snoRNA_AT1G06283	-0.944425	Down-regulated WS-2
AT1G70170	AT1G06283.1	-7,99	snoRNA_AT1G06283	-0.944425	Down-regulated WS-2
AT5G43520	AT1G06283.1	-7,98	snoRNA_AT1G06283	-0.944425	Down-regulated WS-2
AT5G49080	AT1G06283.1	-7,98	snoRNA_AT1G06283	-0.944425	Down-regulated WS-2
AT1G68820	AT1G06283.1	-7,97	snoRNA_AT1G06283	-0.944425	Down-regulated WS-2
AT1G62262	AT1G06283.1	-7,96	snoRNA_AT1G06283	-0.944425	Down-regulated WS-2
AT2G44180	AT1G06283.1	-7,96	snoRNA_AT1G06283	-0.944425	Down-regulated WS-2
AT3G63470	AT1G06283.1	-7,96	snoRNA_AT1G06283	-0.944425	Down-regulated WS-2
AT5G12840	AT1G06283.1	-7,96	snoRNA_AT1G06283	-0.944425	Down-regulated WS-2
AT3G28130	AT1G06283.1	-7,95	snoRNA_AT1G06283	-0.944425	Down-regulated WS-2
AT2G43820	AT1G06283.1	-7,94	snoRNA_AT1G06283	-0.944425	Down-regulated WS-2
AT3G25700	AT1G06283.1	-7,94	snoRNA_AT1G06283	-0.944425	Down-regulated WS-2
AT5G02260	AT1G06283.1	-7,94	snoRNA_AT1G06283	-0.944425	Down-regulated WS-2
AT5G13220	AT1G06283.1	-7,93	snoRNA_AT1G06283	-0.944425	Down-regulated WS-2
AT2G39040	AT1G06283.1	-7,93	snoRNA_AT1G06283	-0.944425	Down-regulated WS-2
AT3G59750	AT1G06283.1	-7,93	snoRNA_AT1G06283	-0.944425	Down-regulated WS-2
AT1G32640	AT1G06283.1	-7,91	snoRNA_AT1G06283	-0.944425	Down-regulated WS-2
AT2G46690	AT1G06283.1	-7,91	snoRNA_AT1G06283	-0.944425	Down-regulated WS-2
AT3G44750	AT1G06283.1	-7,9	snoRNA_AT1G06283	-0.944425	Down-regulated WS-2
AT5G67060	AT1G06283.1	-7,9	snoRNA_AT1G06283	-0.944425	Down-regulated WS-2
AT1G17180	AT1G06283.1	-7,88	snoRNA_AT1G06283	-0.944425	Down-regulated WS-2
AT1G51950	AT1G06283.1	-7,87	snoRNA_AT1G06283	-0.944425	Down-regulated WS-2
AT3G28050	AT1G06283.1	-7,87	snoRNA_AT1G06283	-0.944425	Down-regulated WS-2
AT2G42060	AT1G06283.1	-7,86	snoRNA_AT1G06283	-0.944425	Down-regulated WS-2
AT2G29500	AT1G06283.1	-7,85	snoRNA_AT1G06283	-0.944425	Down-regulated WS-2
AT2G24570	AT1G06283.1	-7,85	snoRNA_AT1G06283	-0.944425	Down-regulated WS-2
AT3G45380	AT1G06283.1	-7,84	snoRNA_AT1G06283	-0.944425	Down-regulated WS-2
AT5G19430	AT1G06283.1	-7,84	snoRNA_AT1G06283	-0.944425	Down-regulated WS-2
AT5G57010	AT1G06283.1	-7,84	snoRNA_AT1G06283	-0.944425	Down-regulated WS-2
AT1G70080	AT1G06283.1	-7,83	snoRNA_AT1G06283	-0.944425	Down-regulated WS-2
AT3G10500	AT1G06283.1	-7,83	snoRNA_AT1G06283	-0.944425	Down-regulated WS-2
AT5G18700	AT1G06283.1	-7,83	snoRNA_AT1G06283	-0.944425	Down-regulated WS-2
AT5G26930	AT1G06283.1	-7,83	snoRNA_AT1G06283	-0.944425	Down-regulated WS-2
AT2G40610	AT1G06283.1	-7,82	snoRNA_AT1G06283	-0.944425	Down-regulated WS-2
AT1G09540	AT1G06283.1	-7,81	snoRNA_AT1G06283	-0.944425	Down-regulated WS-2
AT3G46810	AT1G06283.1	-7,8	snoRNA_AT1G06283	-0.944425	Down-regulated WS-2
AT1G16420	AT1G06283.1	-7,8	snoRNA_AT1G06283	-0.944425	Down-regulated WS-2
AT2G42660	AT1G06283.1	-7,8	snoRNA_AT1G06283	-0.944425	Down-regulated WS-2
AT2G24430	AT1G06283.1	-7,79	snoRNA_AT1G06283	-0.944425	Down-regulated WS-2
AT4G03460	AT1G06283.1	-7,78	snoRNA_AT1G06283	-0.944425	Down-regulated WS-2
AT2G34810	AT1G06283.1	-7,76	snoRNA_AT1G06283	-0.944425	Down-regulated WS-2
AT3G62680	AT1G06283.1	-7,76	snoRNA_AT1G06283	-0.944425	Down-regulated WS-2
AT2G22920	AT1G06283.1	-7,76	snoRNA_AT1G06283	-0.944425	Down-regulated WS-2
AT2G34650	AT1G06283.1	-7,75	snoRNA_AT1G06283	-0.944425	Down-regulated WS-2
AT5G25930	AT1G06283.1	-7,75	snoRNA_AT1G06283	-0.944425	Down-regulated WS-2
AT4G13500	AT1G06283.1	-7,74	snoRNA_AT1G06283	-0.944425	Down-regulated WS-2
AT1G07370	AT1G06283.1	-7,74	snoRNA_AT1G06283	-0.944425	Down-regulated WS-2
AT1G15670	AT1G06283.1	-7,72	snoRNA_AT1G06283	-0.944425	Down-regulated WS-2
AT2G15880	AT1G06283.1	-7,72	snoRNA_AT1G06283	-0.944425	Down-regulated WS-2
AT3G05350	AT1G06283.1	-7,72	snoRNA_AT1G06283	-0.944425	Down-regulated WS-2
AT4G29800	AT1G06283.1	-7,72	snoRNA_AT1G06283	-0.944425	Down-regulated WS-2
AT1G66460	AT1G06283.1	-7,7	snoRNA_AT1G06283	-0.944425	Down-regulated WS-2
AT2G24980	AT1G06283.1	-7,7	snoRNA_AT1G06283	-0.944425	Down-regulated WS-2
AT2G37130	AT1G06283.1	-7,7	snoRNA_AT1G06283	-0.944425	Down-regulated WS-2
AT1G32170	AT1G06283.1	-7,68	snoRNA_AT1G06283	-0.944425	Down-regulated WS-2
AT4G39350	AT1G06283.1	-7,67	snoRNA_AT1G06283	-0.944425	Down-regulated WS-2
AT4G14780	AT1G06283.1	-7,66	snoRNA_AT1G06283	-0.944425	Down-regulated WS-2
AT4G34580	AT1G06283.1	-7,65	snoRNA_AT1G06283	-0.944425	Down-regulated WS-2
AT4G23550	AT1G06283.1	-7,65	snoRNA_AT1G06283	-0.944425	Down-regulated WS-2
AT3G45390	AT1G06283.1	-7,64	snoRNA_AT1G06283	-0.944425	Down-regulated WS-2
AT4G25220	AT1G06283.1	-7,64	snoRNA_AT1G06283	-0.944425	Down-regulated WS-2
AT3G59210	AT1G06283.1	-7,64	snoRNA_AT1G06283	-0.944425	Down-regulated WS-2
AT4G25010	AT1G06283.1	-7,64	snoRNA_AT1G06283	-0.944425	Down-regulated WS-2
AT1G03550	AT1G06283.1	-7,63	snoRNA_AT1G06283	-0.944425	Down-regulated WS-2
AT1G77000	AT1G06283.1	-7,63	snoRNA_AT1G06283	-0.944425	Down-regulated WS-2
AT3G22800	AT1G06283.1	-7,63	snoRNA_AT1G06283	-0.944425	Down-regulated WS-2
AT1G70450	AT1G06283.1	-7,62	snoRNA_AT1G06283	-0.944425	Down-regulated WS-2
AT4G29230	AT1G06283.1	-7,62	snoRNA_AT1G06283	-0.944425	Down-regulated WS-2
AT3G07870	AT1G06283.1	-7,6	snoRNA_AT1G06283	-0.944425	Down-regulated WS-2
AT5G22650	AT1G06283.1	-7,6	snoRNA_AT1G06283	-0.944425	Down-regulated WS-2
AT5G65870	AT1G06283.1	-7,6	snoRNA_AT1G06283	-0.944425	Down-regulated WS-2
AT4G01630	AT1G06283.1	-7,58	snoRNA_AT1G06283	-0.944425	Down-regulated WS-2
AT3G29410	AT1G06283.1	-7,58	snoRNA_AT1G06283	-0.944425	Down-regulated WS-2
AT5G49340	AT1G06283.1	-7,57	snoRNA_AT1G06283	-0.944425	Down-regulated WS-2
AT1G79310	AT1G06283.1	-7,56	snoRNA_AT1G06283	-0.944425	Down-regulated WS-2
AT3G22750	AT1G06283.1	-7,55	snoRNA_AT1G06283	-0.944425	Down-regulated WS-2
AT4G01970	AT1G06283.1	-7,54	snoRNA_AT1G06283	-0.944425	Down-regulated WS-2
AT1G77370	AT1G06283.1	-7,53	snoRNA_AT1G06283	-0.944425	Down-regulated WS-2
AT3G60490	AT1G06283.1	-7,53	snoRNA_AT1G06283	-0.944425	Down-regulated WS-2
AT4G37540	AT1G06283.1	-7,52	snoRNA_AT1G06283	-0.944425	Down-regulated WS-2
AT3G62930	AT1G06283.1	-7,52	snoRNA_AT1G06283	-0.944425	Down-regulated WS-2
AT5G03150	AT1G06283.1	-7,52	snoRNA_AT1G06283	-0.944425	Down-regulated WS-2
AT3G58860	AT1G06283.1	-7,51	snoRNA_AT1G06283	-0.944425	Down-regulated WS-2
AT4G27780	AT1G06283.1	-7,51	snoRNA_AT1G06283	-0.944425	Down-regulated WS-2
AT1G14540	AT1G06283.1	-7,5	snoRNA_AT1G06283	-0.944425	Down-regulated WS-2
AT3G06770	AT1G06283.1	-7,49	snoRNA_AT1G06283	-0.944425	Down-regulated WS-2
AT4G13090	AT1G06283.1	-7,49	snoRNA_AT1G06283	-0.944425	Down-regulated WS-2
AT5G43450	AT1G06283.1	-7,49	snoRNA_AT1G06283	-0.944425	Down-regulated WS-2
AT1G32970	AT1G06283.1	-7,47	snoRNA_AT1G06283	-0.944425	Down-regulated WS-2
AT2G41410	AT1G06283.1	-7,45	snoRNA_AT1G06283	-0.944425	Down-regulated WS-2
AT5G48010	AT1G06283.1	-7,45	snoRNA_AT1G06283	-0.944425	Down-regulated WS-2
AT5G64580	AT1G06283.1	-7,45	snoRNA_AT1G06283	-0.944425	Down-regulated WS-2
AT2G06530	AT1G06283.1	-7,44	snoRNA_AT1G06283	-0.944425	Down-regulated WS-2
AT2G44480	AT1G06283.1	-7,44	snoRNA_AT1G06283	-0.944425	Down-regulated WS-2
AT3G51800	AT1G06283.1	-7,44	snoRNA_AT1G06283	-0.944425	Down-regulated WS-2
AT5G63790	AT1G06283.1	-7,43	snoRNA_AT1G06283	-0.944425	Down-regulated WS-2
AT1G53540	AT1G06283.1	-7,42	snoRNA_AT1G06283	-0.944425	Down-regulated WS-2
AT4G33050	AT1G06283.1	-7,42	snoRNA_AT1G06283	-0.944425	Down-regulated WS-2
AT5G19890	AT1G06283.1	-7,42	snoRNA_AT1G06283	-0.944425	Down-regulated WS-2
AT3G61940	AT1G06283.1	-7,41	snoRNA_AT1G06283	-0.944425	Down-regulated WS-2
AT4G27250	AT1G06283.1	-7,41	snoRNA_AT1G06283	-0.944425	Down-regulated WS-2
AT3G61960	AT1G06283.1	-7,4	snoRNA_AT1G06283	-0.944425	Down-regulated WS-2
AT5G35190	AT1G06283.1	-7,38	snoRNA_AT1G06283	-0.944425	Down-regulated WS-2
AT2G18800	AT1G06283.1	-7,37	snoRNA_AT1G06283	-0.944425	Down-regulated WS-2
AT5G59770	AT1G06283.1	-7,35	snoRNA_AT1G06283	-0.944425	Down-regulated WS-2
AT1G06923	AT1G06283.1	-7,33	snoRNA_AT1G06283	-0.944425	Down-regulated WS-2
AT2G22540	AT1G06283.1	-7,32	snoRNA_AT1G06283	-0.944425	Down-regulated WS-2
AT5G12280	AT1G06283.1	-7,31	snoRNA_AT1G06283	-0.944425	Down-regulated WS-2
AT2G44840	AT1G06283.1	-7,3	snoRNA_AT1G06283	-0.944425	Down-regulated WS-2
AT3G55980	AT1G06283.1	-7,3	snoRNA_AT1G06283	-0.944425	Down-regulated WS-2
AT5G65640	AT1G06283.1	-7,3	snoRNA_AT1G06283	-0.944425	Down-regulated WS-2
AT4G26260	AT1G06283.1	-7,28	snoRNA_AT1G06283	-0.944425	Down-regulated WS-2
AT4G39675	AT1G06283.1	-7,28	snoRNA_AT1G06283	-0.944425	Down-regulated WS-2
AT3G60300	AT1G06283.1	-7,28	snoRNA_AT1G06283	-0.944425	Down-regulated WS-2
AT1G03870	AT1G06283.1	-7,27	snoRNA_AT1G06283	-0.944425	Down-regulated WS-2
AT3G56420	AT1G06283.1	-7,26	snoRNA_AT1G06283	-0.944425	Down-regulated WS-2
AT5G63970	AT1G06283.1	-7,26	snoRNA_AT1G06283	-0.944425	Down-regulated WS-2
AT3G61400	AT1G06283.1	-7,25	snoRNA_AT1G06283	-0.944425	Down-regulated WS-2
AT4G28850	AT1G06283.1	-7,25	snoRNA_AT1G06283	-0.944425	Down-regulated WS-2
AT5G16540	AT1G06283.1	-7,25	snoRNA_AT1G06283	-0.944425	Down-regulated WS-2
AT2G14510	AT1G06283.1	-7,24	snoRNA_AT1G06283	-0.944425	Down-regulated WS-2
AT1G10470	AT1G06283.1	-7,23	snoRNA_AT1G06283	-0.944425	Down-regulated WS-2
AT1G27730	AT1G06283.1	-7,23	snoRNA_AT1G06283	-0.944425	Down-regulated WS-2
AT4G23500	AT1G06283.1	-7,23	snoRNA_AT1G06283	-0.944425	Down-regulated WS-2
AT2G20750	AT1G06283.1	-7,21	snoRNA_AT1G06283	-0.944425	Down-regulated WS-2
AT1G64400	AT1G06283.1	-7,2	snoRNA_AT1G06283	-0.944425	Down-regulated WS-2
AT5G44020	AT1G06283.1	-7,2	snoRNA_AT1G06283	-0.944425	Down-regulated WS-2
AT2G17450	AT1G06283.1	-7,19	snoRNA_AT1G06283	-0.944425	Down-regulated WS-2
AT1G79040	AT1G06283.1	-7,18	snoRNA_AT1G06283	-0.944425	Down-regulated WS-2
AT1G57590	AT1G06283.1	-7,18	snoRNA_AT1G06283	-0.944425	Down-regulated WS-2
AT3G61750	AT1G06283.1	-7,18	snoRNA_AT1G06283	-0.944425	Down-regulated WS-2
AT3G10600	AT1G06283.1	-7,17	snoRNA_AT1G06283	-0.944425	Down-regulated WS-2
AT1G25450	AT1G06283.1	-7,17	snoRNA_AT1G06283	-0.944425	Down-regulated WS-2
AT3G48100	AT1G06283.1	-7,17	snoRNA_AT1G06283	-0.944425	Down-regulated WS-2
AT5G50375	AT1G06283.1	-7,17	snoRNA_AT1G06283	-0.944425	Down-regulated WS-2
AT1G07700	AT1G06283.1	-7,16	snoRNA_AT1G06283	-0.944425	Down-regulated WS-2
AT1G60050	AT1G06283.1	-7,15	snoRNA_AT1G06283	-0.944425	Down-regulated WS-2
AT1G74830	AT1G06283.1	-7,14	snoRNA_AT1G06283	-0.944425	Down-regulated WS-2
AT5G64660	AT1G06283.1	-7,14	snoRNA_AT1G06283	-0.944425	Down-regulated WS-2
AT2G19150	AT1G06283.1	-7,13	snoRNA_AT1G06283	-0.944425	Down-regulated WS-2
AT5G55730	AT1G06283.1	-7,13	snoRNA_AT1G06283	-0.944425	Down-regulated WS-2
AT5G56150	AT1G06283.1	-7,13	snoRNA_AT1G06283	-0.944425	Down-regulated WS-2
AT1G13260	AT1G06283.1	-7,11	snoRNA_AT1G06283	-0.944425	Down-regulated WS-2
AT1G34047	AT1G06283.1	-7,1	snoRNA_AT1G06283	-0.944425	Down-regulated WS-2
AT1G78340	AT1G06283.1	-7,1	snoRNA_AT1G06283	-0.944425	Down-regulated WS-2
AT3G27820	AT1G06283.1	-7,1	snoRNA_AT1G06283	-0.944425	Down-regulated WS-2
AT4G04640	AT1G06283.1	-7,08	snoRNA_AT1G06283	-0.944425	Down-regulated WS-2
AT3G45330	AT1G06283.1	-7,06	snoRNA_AT1G06283	-0.944425	Down-regulated WS-2
AT1G51800	AT1G06283.1	-7,06	snoRNA_AT1G06283	-0.944425	Down-regulated WS-2
AT1G52200	AT1G06283.1	-7,05	snoRNA_AT1G06283	-0.944425	Down-regulated WS-2
AT2G34000	AT1G06283.1	-7,05	snoRNA_AT1G06283	-0.944425	Down-regulated WS-2
AT5G19560	AT1G06283.1	-7,05	snoRNA_AT1G06283	-0.944425	Down-regulated WS-2
AT2G44380	AT1G06283.1	-7,04	snoRNA_AT1G06283	-0.944425	Down-regulated WS-2
AT1G17190	AT1G06283.1	-7,04	snoRNA_AT1G06283	-0.944425	Down-regulated WS-2
AT3G15450	AT1G06283.1	-7,03	snoRNA_AT1G06283	-0.944425	Down-regulated WS-2
AT3G53210	AT1G06283.1	-7,02	snoRNA_AT1G06283	-0.944425	Down-regulated WS-2
AT4G33260	AT1G06283.1	-7,02	snoRNA_AT1G06283	-0.944425	Down-regulated WS-2
AT1G50580	AT1G06283.1	-7,01	snoRNA_AT1G06283	-0.944425	Down-regulated WS-2
AT3G09220	AT1G06283.1	-7,01	snoRNA_AT1G06283	-0.944425	Down-regulated WS-2
AT1G44575	AT1G06283.1	-7	snoRNA_AT1G06283	-0.944425	Down-regulated WS-2
AT1G23100	AT1G06283.1	-6,99	snoRNA_AT1G06283	-0.944425	Down-regulated WS-2
AT3G60330	AT1G06283.1	-6,97	snoRNA_AT1G06283	-0.944425	Down-regulated WS-2
AT2G30200	AT1G06283.1	-6,97	snoRNA_AT1G06283	-0.944425	Down-regulated WS-2
AT3G22830	AT1G06283.1	-6,96	snoRNA_AT1G06283	-0.944425	Down-regulated WS-2
AT4G34950	AT1G06283.1	-6,94	snoRNA_AT1G06283	-0.944425	Down-regulated WS-2
AT1G21410	AT1G06283.1	-6,9	snoRNA_AT1G06283	-0.944425	Down-regulated WS-2
AT5G66160	AT1G06283.1	-6,88	snoRNA_AT1G06283	-0.944425	Down-regulated WS-2
AT4G08405	AT1G06283.1	-6,87	snoRNA_AT1G06283	-0.944425	Down-regulated WS-2
AT2G44580	AT1G06283.1	-6,86	snoRNA_AT1G06283	-0.944425	Down-regulated WS-2
AT4G28270	AT1G06283.1	-6,85	snoRNA_AT1G06283	-0.944425	Down-regulated WS-2
AT1G74840	AT1G06283.1	-6,84	snoRNA_AT1G06283	-0.944425	Down-regulated WS-2
AT3G49110	AT1G06283.1	-6,84	snoRNA_AT1G06283	-0.944425	Down-regulated WS-2
AT4G31320	AT1G06283.1	-6,84	snoRNA_AT1G06283	-0.944425	Down-regulated WS-2
AT5G25560	AT1G06283.1	-6,84	snoRNA_AT1G06283	-0.944425	Down-regulated WS-2
AT5G63090	AT1G06283.1	-6,81	snoRNA_AT1G06283	-0.944425	Down-regulated WS-2
AT1G13420	AT1G06283.1	-6,81	snoRNA_AT1G06283	-0.944425	Down-regulated WS-2
AT1G36060	AT1G06283.1	-6,81	snoRNA_AT1G06283	-0.944425	Down-regulated WS-2
AT3G07430	AT1G06283.1	-6,79	snoRNA_AT1G06283	-0.944425	Down-regulated WS-2
AT4G39090	AT1G06283.1	-6,79	snoRNA_AT1G06283	-0.944425	Down-regulated WS-2
AT5G38280	AT1G06283.1	-6,77	snoRNA_AT1G06283	-0.944425	Down-regulated WS-2
AT3G49700	AT1G06283.1	-6,76	snoRNA_AT1G06283	-0.944425	Down-regulated WS-2
AT5G51210	AT1G06283.1	-6,75	snoRNA_AT1G06283	-0.944425	Down-regulated WS-2
AT5G11070	AT1G06283.1	-6,74	snoRNA_AT1G06283	-0.944425	Down-regulated WS-2
AT3G51960	AT1G06283.1	-6,74	snoRNA_AT1G06283	-0.944425	Down-regulated WS-2
AT4G00940	AT1G06283.1	-6,74	snoRNA_AT1G06283	-0.944425	Down-regulated WS-2
AT5G01840	AT1G06283.1	-6,73	snoRNA_AT1G06283	-0.944425	Down-regulated WS-2
AT2G18350	AT1G06283.1	-6,72	snoRNA_AT1G06283	-0.944425	Down-regulated WS-2
AT5G20700	AT1G06283.1	-6,71	snoRNA_AT1G06283	-0.944425	Down-regulated WS-2
AT2G33860	AT1G06283.1	-6,7	snoRNA_AT1G06283	-0.944425	Down-regulated WS-2
AT4G29210	AT1G06283.1	-6,68	snoRNA_AT1G06283	-0.944425	Down-regulated WS-2
AT5G45580	AT1G06283.1	-6,68	snoRNA_AT1G06283	-0.944425	Down-regulated WS-2
AT4G23390	AT1G06283.1	-6,66	snoRNA_AT1G06283	-0.944425	Down-regulated WS-2
AT4G17030	AT1G06283.1	-6,66	snoRNA_AT1G06283	-0.944425	Down-regulated WS-2
AT4G39000	AT1G06283.1	-6,65	snoRNA_AT1G06283	-0.944425	Down-regulated WS-2
AT5G67400	AT1G06283.1	-6,64	snoRNA_AT1G06283	-0.944425	Down-regulated WS-2
AT3G48990	AT1G06283.1	-6,64	snoRNA_AT1G06283	-0.944425	Down-regulated WS-2
AT5G02800	AT1G06283.1	-6,64	snoRNA_AT1G06283	-0.944425	Down-regulated WS-2
AT4G22745	AT1G06283.1	-6,63	snoRNA_AT1G06283	-0.944425	Down-regulated WS-2
AT3G08690	AT1G06283.1	-6,6	snoRNA_AT1G06283	-0.944425	Down-regulated WS-2
AT3G47990	AT1G06283.1	-6,6	snoRNA_AT1G06283	-0.944425	Down-regulated WS-2
AT1G07000	AT1G06283.1	-6,59	snoRNA_AT1G06283	-0.944425	Down-regulated WS-2
AT3G49940	AT1G06283.1	-6,59	snoRNA_AT1G06283	-0.944425	Down-regulated WS-2
AT4G13390	AT1G06283.1	-6,58	snoRNA_AT1G06283	-0.944425	Down-regulated WS-2
AT2G31260	AT1G06283.1	-6,56	snoRNA_AT1G06283	-0.944425	Down-regulated WS-2
AT2G29420	AT1G06283.1	-6,55	snoRNA_AT1G06283	-0.944425	Down-regulated WS-2
AT5G26660	AT1G06283.1	-6,55	snoRNA_AT1G06283	-0.944425	Down-regulated WS-2
AT5G53590	AT1G06283.1	-6,54	snoRNA_AT1G06283	-0.944425	Down-regulated WS-2
AT1G69240	AT1G06283.1	-6,52	snoRNA_AT1G06283	-0.944425	Down-regulated WS-2
AT5G10580	AT1G06283.1	-6,52	snoRNA_AT1G06283	-0.944425	Down-regulated WS-2
AT3G53460	AT1G06283.1	-6,52	snoRNA_AT1G06283	-0.944425	Down-regulated WS-2
AT5G57625	AT1G06283.1	-6,51	snoRNA_AT1G06283	-0.944425	Down-regulated WS-2
AT4G32830	AT1G06283.1	-6,5	snoRNA_AT1G06283	-0.944425	Down-regulated WS-2
AT5G02790	AT1G06283.1	-6,48	snoRNA_AT1G06283	-0.944425	Down-regulated WS-2
AT5G62070	AT1G06283.1	-6,48	snoRNA_AT1G06283	-0.944425	Down-regulated WS-2
AT3G02240	AT1G06283.1	-6,47	snoRNA_AT1G06283	-0.944425	Down-regulated WS-2
AT5G17220	AT1G06283.1	-6,47	snoRNA_AT1G06283	-0.944425	Down-regulated WS-2
AT5G10990	AT1G06283.1	-6,45	snoRNA_AT1G06283	-0.944425	Down-regulated WS-2
AT1G66400	AT1G06283.1	-6,44	snoRNA_AT1G06283	-0.944425	Down-regulated WS-2
AT2G22430	AT1G06283.1	-6,43	snoRNA_AT1G06283	-0.944425	Down-regulated WS-2
AT1G73330	AT1G06283.1	-6,41	snoRNA_AT1G06283	-0.944425	Down-regulated WS-2
AT4G22150	AT1G06283.1	-6,39	snoRNA_AT1G06283	-0.944425	Down-regulated WS-2
AT1G56170	AT1G06283.1	-6,35	snoRNA_AT1G06283	-0.944425	Down-regulated WS-2
AT2G42350	AT1G06283.1	-6,35	snoRNA_AT1G06283	-0.944425	Down-regulated WS-2
AT5G28770	AT1G06283.1	-6,35	snoRNA_AT1G06283	-0.944425	Down-regulated WS-2
AT4G40060	AT1G06283.1	-6,33	snoRNA_AT1G06283	-0.944425	Down-regulated WS-2
XLOC_001964	AT1G06283.1	-6,28	snoRNA_AT1G06283	-0.944425	Down-regulated WS-2
AT5G39000	AT1G06283.1	-6,27	snoRNA_AT1G06283	-0.944425	Down-regulated WS-2
AT3G09640	AT1G06283.1	-6,26	snoRNA_AT1G06283	-0.944425	Down-regulated WS-2
AT4G07820	AT1G06283.1	-6,26	snoRNA_AT1G06283	-0.944425	Down-regulated WS-2
XLOC_026642-1	AT1G06283.1	-6,24	snoRNA_AT1G06283	-0.944425	Down-regulated WS-2
AT5G01520	AT1G06283.1	-6,24	snoRNA_AT1G06283	-0.944425	Down-regulated WS-2
AT2G02990	AT1G06283.1	-6,21	snoRNA_AT1G06283	-0.944425	Down-regulated WS-2
XLOC_012756	AT1G06283.1	-6,2	snoRNA_AT1G06283	-0.944425	Down-regulated WS-2
AT4G26320	AT1G06283.1	-6,17	snoRNA_AT1G06283	-0.944425	Down-regulated WS-2
AT2G45170	AT1G06283.1	-6,16	snoRNA_AT1G06283	-0.944425	Down-regulated WS-2
AT5G05500	AT1G06283.1	-6,13	snoRNA_AT1G06283	-0.944425	Down-regulated WS-2
AT3G23820	AT1G06283.1	-6,13	snoRNA_AT1G06283	-0.944425	Down-regulated WS-2
AT1G49860	AT1G06283.1	-6,11	snoRNA_AT1G06283	-0.944425	Down-regulated WS-2
AT4G21745	AT1G06283.1	-6,11	snoRNA_AT1G06283	-0.944425	Down-regulated WS-2
AT4G11290	AT1G06283.1	-6,09	snoRNA_AT1G06283	-0.944425	Down-regulated WS-2
AT5G22920	AT1G06283.1	-6,06	snoRNA_AT1G06283	-0.944425	Down-regulated WS-2
AT5G50260	AT1G06283.1	-6,05	snoRNA_AT1G06283	-0.944425	Down-regulated WS-2
AT4G12410	AT1G06283.1	-6,03	snoRNA_AT1G06283	-0.944425	Down-regulated WS-2
AT4G40090	AT1G06283.1	-5,99	snoRNA_AT1G06283	-0.944425	Down-regulated WS-2
AT5G36890	AT1G06283.1	-5,99	snoRNA_AT1G06283	-0.944425	Down-regulated WS-2
AT1G75440	AT1G06283.1	-5,98	snoRNA_AT1G06283	-0.944425	Down-regulated WS-2
AT1G76930	AT1G06283.1	-5,98	snoRNA_AT1G06283	-0.944425	Down-regulated WS-2
AT3G23730	AT1G06283.1	-5,98	snoRNA_AT1G06283	-0.944425	Down-regulated WS-2
AT1G18590	AT1G06283.1	-5,97	snoRNA_AT1G06283	-0.944425	Down-regulated WS-2
AT2G20520	AT1G06283.1	-5,95	snoRNA_AT1G06283	-0.944425	Down-regulated WS-2
AT3G29000	AT1G06283.1	-5,95	snoRNA_AT1G06283	-0.944425	Down-regulated WS-2
AT5G53250	AT1G06283.1	-5,95	snoRNA_AT1G06283	-0.944425	Down-regulated WS-2
AT5G15830	AT1G06283.1	-5,94	snoRNA_AT1G06283	-0.944425	Down-regulated WS-2
AT1G44830	AT1G06283.1	-5,94	snoRNA_AT1G06283	-0.944425	Down-regulated WS-2
AT1G78020	AT1G06283.1	-5,93	snoRNA_AT1G06283	-0.944425	Down-regulated WS-2
AT1G21520	AT1G06283.1	-5,92	snoRNA_AT1G06283	-0.944425	Down-regulated WS-2
AT3G52840	AT1G06283.1	-5,91	snoRNA_AT1G06283	-0.944425	Down-regulated WS-2
AT4G38860	AT1G06283.1	-5,86	snoRNA_AT1G06283	-0.944425	Down-regulated WS-2
AT4G35840	AT1G06283.1	-5,83	snoRNA_AT1G06283	-0.944425	Down-regulated WS-2
AT1G44130	AT1G06283.1	-5,82	snoRNA_AT1G06283	-0.944425	Down-regulated WS-2
AT4G02980	AT1G06283.1	-5,81	snoRNA_AT1G06283	-0.944425	Down-regulated WS-2
AT3G59730	AT1G06283.1	-5,8	snoRNA_AT1G06283	-0.944425	Down-regulated WS-2
AT5G14750	AT1G06283.1	-5,79	snoRNA_AT1G06283	-0.944425	Down-regulated WS-2
AT4G36110	AT1G06283.1	-5,7	snoRNA_AT1G06283	-0.944425	Down-regulated WS-2
AT2G41690	AT1G06283.1	-5,69	snoRNA_AT1G06283	-0.944425	Down-regulated WS-2
AT2G46270	AT1G06283.1	-5,66	snoRNA_AT1G06283	-0.944425	Down-regulated WS-2
AT5G60060	AT1G06283.1	-5,64	snoRNA_AT1G06283	-0.944425	Down-regulated WS-2
AT4G22820	AT1G06283.1	-5,63	snoRNA_AT1G06283	-0.944425	Down-regulated WS-2
AT1G10650	AT1G06283.1	-5,62	snoRNA_AT1G06283	-0.944425	Down-regulated WS-2
AT5G16920	AT1G06283.1	-5,61	snoRNA_AT1G06283	-0.944425	Down-regulated WS-2
AT1G26360	AT1G06283.1	-5,6	snoRNA_AT1G06283	-0.944425	Down-regulated WS-2
AT5G48100	AT1G06283.1	-5,58	snoRNA_AT1G06283	-0.944425	Down-regulated WS-2
AT5G56320	AT1G06283.1	-5,57	snoRNA_AT1G06283	-0.944425	Down-regulated WS-2
AT3G20360	AT1G06283.1	-5,56	snoRNA_AT1G06283	-0.944425	Down-regulated WS-2
AT3G46550	AT1G06283.1	-5,56	snoRNA_AT1G06283	-0.944425	Down-regulated WS-2
AT5G45630	AT1G06283.1	-5,48	snoRNA_AT1G06283	-0.944425	Down-regulated WS-2
AT5G24313	AT1G06283.1	-5,44	snoRNA_AT1G06283	-0.944425	Down-regulated WS-2
AT3G54990	AT1G06283.1	-5,41	snoRNA_AT1G06283	-0.944425	Down-regulated WS-2
AT1G54940	AT1G06283.1	-5,4	snoRNA_AT1G06283	-0.944425	Down-regulated WS-2
AT3G60280	AT1G06283.1	-5,24	snoRNA_AT1G06283	-0.944425	Down-regulated WS-2
AT4G25820	AT1G06283.1	-5,22	snoRNA_AT1G06283	-0.944425	Down-regulated WS-2
AT1G05420	AT1G06283.1	-5,13	snoRNA_AT1G06283	-0.944425	Down-regulated WS-2
AT5G36270	AT1G06283.1	-5,11	snoRNA_AT1G06283	-0.944425	Down-regulated WS-2
AT3G54590	AT1G06283.1	-5,1	snoRNA_AT1G06283	-0.944425	Down-regulated WS-2
AT1G77640	AT1G06283.1	-5,1	snoRNA_AT1G06283	-0.944425	Down-regulated WS-2
AT5G23230	AT1G06283.1	-5,01	snoRNA_AT1G06283	-0.944425	Down-regulated WS-2
AT4G34770	AT1G06283.1	-4,94	snoRNA_AT1G06283	-0.944425	Down-regulated WS-2
AT5G06630	AT1G06283.1	-4,92	snoRNA_AT1G06283	-0.944425	Down-regulated WS-2
AT5G57510	AT1G06283.1	-4,85	snoRNA_AT1G06283	-0.944425	Down-regulated WS-2
AT3G02242	AT1G06283.1	-4,75	snoRNA_AT1G06283	-0.944425	Down-regulated WS-2
AT1G31812	AT1G06283.1	-4,75	snoRNA_AT1G06283	-0.944425	Down-regulated WS-2
AT1G47540	AT1G06283.1	-4,66	snoRNA_AT1G06283	-0.944425	Down-regulated WS-2
AT1G54970	AT1G06283.1	-4,41	snoRNA_AT1G06283	-0.944425	Down-regulated WS-2
AT5G56540	AT1G06283.1	-4,34	snoRNA_AT1G06283	-0.944425	Down-regulated WS-2
AT4G20000	AT1G06283.1	-4,32	snoRNA_AT1G06283	-0.944425	Down-regulated WS-2
XLOC_030826-1	AT1G06283.1	-4,27	snoRNA_AT1G06283	-0.944425	Down-regulated WS-2
AT3G62760	AT1G06283.1	-4,26	snoRNA_AT1G06283	-0.944425	Down-regulated WS-2
AT1G11655	AT1G06283.1	-3,89	snoRNA_AT1G06283	-0.944425	Down-regulated WS-2
AT5G01380	AT1G06553.1	-24,7	snoRNA_AT1G06553	-1.21883	GSNO Down-regulated
AT1G56110	AT1G06553.1	-24,57	snoRNA_AT1G06553	-1.21883	GSNO Down-regulated
AT5G12020	AT1G06553.1	-22,7	snoRNA_AT1G06553	-1.21883	GSNO Down-regulated
AT3G10040	AT1G06553.1	-21,82	snoRNA_AT1G06553	-1.21883	GSNO Down-regulated
AT5G12840	AT1G06553.1	-21,81	snoRNA_AT1G06553	-1.21883	GSNO Down-regulated
AT5G40010	AT1G06553.1	-20,93	snoRNA_AT1G06553	-1.21883	GSNO Down-regulated
AT3G22800	AT1G06553.1	-20,39	snoRNA_AT1G06553	-1.21883	GSNO Down-regulated
AT2G37860	AT1G06553.1	-20,24	snoRNA_AT1G06553	-1.21883	GSNO Down-regulated
AT3G54220	AT1G06553.1	-20,24	snoRNA_AT1G06553	-1.21883	GSNO Down-regulated
AT3G53460	AT1G06553.1	-19,64	snoRNA_AT1G06553	-1.21883	GSNO Down-regulated
AT4G30840	AT1G06553.1	-18,88	snoRNA_AT1G06553	-1.21883	GSNO Down-regulated
AT1G72440	AT1G06553.1	-18,87	snoRNA_AT1G06553	-1.21883	GSNO Down-regulated
AT3G19100	AT1G06553.1	-18,82	snoRNA_AT1G06553	-1.21883	GSNO Down-regulated
AT1G32170	AT1G06553.1	-18,53	snoRNA_AT1G06553	-1.21883	GSNO Down-regulated
AT1G80870	AT1G06553.1	-18,11	snoRNA_AT1G06553	-1.21883	GSNO Down-regulated
AT4G25730	AT1G06553.1	-18,06	snoRNA_AT1G06553	-1.21883	GSNO Down-regulated
AT4G36580	AT1G06553.1	-18	snoRNA_AT1G06553	-1.21883	GSNO Down-regulated
AT3G22910	AT1G06553.1	-17,84	snoRNA_AT1G06553	-1.21883	GSNO Down-regulated
AT5G62620	AT1G06553.1	-17,84	snoRNA_AT1G06553	-1.21883	GSNO Down-regulated
AT5G12030	AT1G06553.1	-17,83	snoRNA_AT1G06553	-1.21883	GSNO Down-regulated
AT5G63710	AT1G06553.1	-16,88	snoRNA_AT1G06553	-1.21883	GSNO Down-regulated
AT2G47520	AT1G06553.1	-16,73	snoRNA_AT1G06553	-1.21883	GSNO Down-regulated
AT1G32970	AT1G06553.1	-16,45	snoRNA_AT1G06553	-1.21883	GSNO Down-regulated
AT3G51640	AT1G06553.1	-16,33	snoRNA_AT1G06553	-1.21883	GSNO Down-regulated
AT4G25200	AT1G06553.1	-16,29	snoRNA_AT1G06553	-1.21883	GSNO Down-regulated
AT1G79180	AT1G06553.1	-16,12	snoRNA_AT1G06553	-1.21883	GSNO Down-regulated
AT3G48350	AT1G06553.1	-16,05	snoRNA_AT1G06553	-1.21883	GSNO Down-regulated
AT2G15880	AT1G06553.1	-15,62	snoRNA_AT1G06553	-1.21883	GSNO Down-regulated
AT5G67380	AT1G06553.1	-15,57	snoRNA_AT1G06553	-1.21883	GSNO Down-regulated
AT5G64580	AT1G06553.1	-15,51	snoRNA_AT1G06553	-1.21883	GSNO Down-regulated
AT3G28050	AT1G06553.1	-15,49	snoRNA_AT1G06553	-1.21883	GSNO Down-regulated
AT5G36890	AT1G06553.1	-15,37	snoRNA_AT1G06553	-1.21883	GSNO Down-regulated
AT3G43960	AT1G06553.1	-15,31	snoRNA_AT1G06553	-1.21883	GSNO Down-regulated
AT2G33480	AT1G06553.1	-15,28	snoRNA_AT1G06553	-1.21883	GSNO Down-regulated
AT3G45380	AT1G06553.1	-15,25	snoRNA_AT1G06553	-1.21883	GSNO Down-regulated
AT3G10530	AT1G06553.1	-15,07	snoRNA_AT1G06553	-1.21883	GSNO Down-regulated
AT3G50890	AT1G06553.1	-15,01	snoRNA_AT1G06553	-1.21883	GSNO Down-regulated
AT3G28850	AT1G06553.1	-15	snoRNA_AT1G06553	-1.21883	GSNO Down-regulated
AT1G03530	AT1G06553.1	-14,91	snoRNA_AT1G06553	-1.21883	GSNO Down-regulated
AT5G02030	AT1G06553.1	-14,91	snoRNA_AT1G06553	-1.21883	GSNO Down-regulated
AT1G17180	AT1G06553.1	-14,66	snoRNA_AT1G06553	-1.21883	GSNO Down-regulated
AT2G43820	AT1G06553.1	-14,48	snoRNA_AT1G06553	-1.21883	GSNO Down-regulated
AT5G23030	AT1G06553.1	-14,36	snoRNA_AT1G06553	-1.21883	GSNO Down-regulated
AT4G14430	AT1G06553.1	-14,36	snoRNA_AT1G06553	-1.21883	GSNO Down-regulated
AT2G03720	AT1G06553.1	-14,33	snoRNA_AT1G06553	-1.21883	GSNO Down-regulated
AT2G32510	AT1G06553.1	-14,16	snoRNA_AT1G06553	-1.21883	GSNO Down-regulated
AT4G35070	AT1G06553.1	-14,15	snoRNA_AT1G06553	-1.21883	GSNO Down-regulated
AT2G44180	AT1G06553.1	-14,11	snoRNA_AT1G06553	-1.21883	GSNO Down-regulated
AT5G48880	AT1G06553.1	-13,99	snoRNA_AT1G06553	-1.21883	GSNO Down-regulated
AT1G55290	AT1G06553.1	-13,82	snoRNA_AT1G06553	-1.21883	GSNO Down-regulated
AT5G24100	AT1G06553.1	-13,72	snoRNA_AT1G06553	-1.21883	GSNO Down-regulated
AT5G57010	AT1G06553.1	-13,71	snoRNA_AT1G06553	-1.21883	GSNO Down-regulated
AT3G28540	AT1G06553.1	-13,64	snoRNA_AT1G06553	-1.21883	GSNO Down-regulated
AT1G72650	AT1G06553.1	-13,52	snoRNA_AT1G06553	-1.21883	GSNO Down-regulated
AT2G06530	AT1G06553.1	-13,43	snoRNA_AT1G06553	-1.21883	GSNO Down-regulated
AT2G16400	AT1G06553.1	-13,36	snoRNA_AT1G06553	-1.21883	GSNO Down-regulated
AT3G27820	AT1G06553.1	-13,34	snoRNA_AT1G06553	-1.21883	GSNO Down-regulated
AT3G45330	AT1G06553.1	-13,23	snoRNA_AT1G06553	-1.21883	GSNO Down-regulated
AT1G47500	AT1G06553.1	-13,17	snoRNA_AT1G06553	-1.21883	GSNO Down-regulated
AT5G18640	AT1G06553.1	-13,08	snoRNA_AT1G06553	-1.21883	GSNO Down-regulated
AT1G10340	AT1G06553.1	-13,01	snoRNA_AT1G06553	-1.21883	GSNO Down-regulated
AT5G43590	AT1G06553.1	-12,99	snoRNA_AT1G06553	-1.21883	GSNO Down-regulated
AT1G26700	AT1G06553.1	-12,98	snoRNA_AT1G06553	-1.21883	GSNO Down-regulated
AT5G12270	AT1G06553.1	-12,97	snoRNA_AT1G06553	-1.21883	GSNO Down-regulated
AT1G54940	AT1G06553.1	-12,92	snoRNA_AT1G06553	-1.21883	GSNO Down-regulated
AT4G35470	AT1G06553.1	-12,9	snoRNA_AT1G06553	-1.21883	GSNO Down-regulated
AT3G02875	AT1G06553.1	-12,88	snoRNA_AT1G06553	-1.21883	GSNO Down-regulated
AT4G17030	AT1G06553.1	-12,88	snoRNA_AT1G06553	-1.21883	GSNO Down-regulated
AT1G24100	AT1G06553.1	-12,85	snoRNA_AT1G06553	-1.21883	GSNO Down-regulated
AT3G28690	AT1G06553.1	-12,83	snoRNA_AT1G06553	-1.21883	GSNO Down-regulated
AT4G16350	AT1G06553.1	-12,79	snoRNA_AT1G06553	-1.21883	GSNO Down-regulated
AT1G63940	AT1G06553.1	-12,73	snoRNA_AT1G06553	-1.21883	GSNO Down-regulated
AT1G25240	AT1G06553.1	-12,72	snoRNA_AT1G06553	-1.21883	GSNO Down-regulated
AT3G07010	AT1G06553.1	-12,65	snoRNA_AT1G06553	-1.21883	GSNO Down-regulated
AT2G02820	AT1G06553.1	-12,63	snoRNA_AT1G06553	-1.21883	GSNO Down-regulated
AT1G55020	AT1G06553.1	-12,55	snoRNA_AT1G06553	-1.21883	GSNO Down-regulated
AT5G58010	AT1G06553.1	-12,52	snoRNA_AT1G06553	-1.21883	GSNO Down-regulated
AT1G68710	AT1G06553.1	-12,45	snoRNA_AT1G06553	-1.21883	GSNO Down-regulated
AT5G25190	AT1G06553.1	-12,4	snoRNA_AT1G06553	-1.21883	GSNO Down-regulated
AT1G52200	AT1G06553.1	-12,39	snoRNA_AT1G06553	-1.21883	GSNO Down-regulated
AT3G02850	AT1G06553.1	-12,34	snoRNA_AT1G06553	-1.21883	GSNO Down-regulated
AT1G64400	AT1G06553.1	-12,33	snoRNA_AT1G06553	-1.21883	GSNO Down-regulated
AT1G74830	AT1G06553.1	-12,27	snoRNA_AT1G06553	-1.21883	GSNO Down-regulated
AT1G49960	AT1G06553.1	-12,21	snoRNA_AT1G06553	-1.21883	GSNO Down-regulated
AT4G33400	AT1G06553.1	-12,2	snoRNA_AT1G06553	-1.21883	GSNO Down-regulated
AT3G29410	AT1G06553.1	-12,19	snoRNA_AT1G06553	-1.21883	GSNO Down-regulated
AT2G19520	AT1G06553.1	-12,16	snoRNA_AT1G06553	-1.21883	GSNO Down-regulated
AT1G68820	AT1G06553.1	-12,06	snoRNA_AT1G06553	-1.21883	GSNO Down-regulated
AT3G45390	AT1G06553.1	-12,03	snoRNA_AT1G06553	-1.21883	GSNO Down-regulated
AT5G63090	AT1G06553.1	-12	snoRNA_AT1G06553	-1.21883	GSNO Down-regulated
AT4G17615	AT1G06553.1	-11,96	snoRNA_AT1G06553	-1.21883	GSNO Down-regulated
AT1G10650	AT1G06553.1	-11,95	snoRNA_AT1G06553	-1.21883	GSNO Down-regulated
AT5G37990	AT1G06553.1	-11,89	snoRNA_AT1G06553	-1.21883	GSNO Down-regulated
AT3G19240	AT1G06553.1	-11,84	snoRNA_AT1G06553	-1.21883	GSNO Down-regulated
AT5G45580	AT1G06553.1	-11,84	snoRNA_AT1G06553	-1.21883	GSNO Down-regulated
AT1G66160	AT1G06553.1	-11,77	snoRNA_AT1G06553	-1.21883	GSNO Down-regulated
AT3G49960	AT1G06553.1	-11,76	snoRNA_AT1G06553	-1.21883	GSNO Down-regulated
AT1G12950	AT1G06553.1	-11,75	snoRNA_AT1G06553	-1.21883	GSNO Down-regulated
AT2G06050	AT1G06553.1	-11,74	snoRNA_AT1G06553	-1.21883	GSNO Down-regulated
AT3G01690	AT1G06553.1	-11,68	snoRNA_AT1G06553	-1.21883	GSNO Down-regulated
AT4G25820	AT1G06553.1	-11,67	snoRNA_AT1G06553	-1.21883	GSNO Down-regulated
AT3G59750	AT1G06553.1	-11,67	snoRNA_AT1G06553	-1.21883	GSNO Down-regulated
AT5G49520	AT1G06553.1	-11,67	snoRNA_AT1G06553	-1.21883	GSNO Down-regulated
AT2G18350	AT1G06553.1	-11,57	snoRNA_AT1G06553	-1.21883	GSNO Down-regulated
AT2G38800	AT1G06553.1	-11,56	snoRNA_AT1G06553	-1.21883	GSNO Down-regulated
AT3G19400	AT1G06553.1	-11,55	snoRNA_AT1G06553	-1.21883	GSNO Down-regulated
AT1G53540	AT1G06553.1	-11,51	snoRNA_AT1G06553	-1.21883	GSNO Down-regulated
AT1G43160	AT1G06553.1	-11,48	snoRNA_AT1G06553	-1.21883	GSNO Down-regulated
AT5G53350	AT1G06553.1	-11,43	snoRNA_AT1G06553	-1.21883	GSNO Down-regulated
AT3G53680	AT1G06553.1	-11,42	snoRNA_AT1G06553	-1.21883	GSNO Down-regulated
AT1G66930	AT1G06553.1	-11,41	snoRNA_AT1G06553	-1.21883	GSNO Down-regulated
AT3G11670	AT1G06553.1	-11,4	snoRNA_AT1G06553	-1.21883	GSNO Down-regulated
AT4G32720	AT1G06553.1	-11,4	snoRNA_AT1G06553	-1.21883	GSNO Down-regulated
AT1G60050	AT1G06553.1	-11,37	snoRNA_AT1G06553	-1.21883	GSNO Down-regulated
AT2G29620	AT1G06553.1	-11,37	snoRNA_AT1G06553	-1.21883	GSNO Down-regulated
AT3G46130	AT1G06553.1	-11,37	snoRNA_AT1G06553	-1.21883	GSNO Down-regulated
AT3G43850	AT1G06553.1	-11,35	snoRNA_AT1G06553	-1.21883	GSNO Down-regulated
AT4G40060	AT1G06553.1	-11,35	snoRNA_AT1G06553	-1.21883	GSNO Down-regulated
AT4G11290	AT1G06553.1	-11,31	snoRNA_AT1G06553	-1.21883	GSNO Down-regulated
AT5G67060	AT1G06553.1	-11,3	snoRNA_AT1G06553	-1.21883	GSNO Down-regulated
AT1G70260	AT1G06553.1	-11,29	snoRNA_AT1G06553	-1.21883	GSNO Down-regulated
AT3G51740	AT1G06553.1	-11,28	snoRNA_AT1G06553	-1.21883	GSNO Down-regulated
AT5G19560	AT1G06553.1	-11,23	snoRNA_AT1G06553	-1.21883	GSNO Down-regulated
AT1G02220	AT1G06553.1	-11,23	snoRNA_AT1G06553	-1.21883	GSNO Down-regulated
AT2G46690	AT1G06553.1	-11,21	snoRNA_AT1G06553	-1.21883	GSNO Down-regulated
AT3G51800	AT1G06553.1	-11,2	snoRNA_AT1G06553	-1.21883	GSNO Down-regulated
AT3G48990	AT1G06553.1	-11,19	snoRNA_AT1G06553	-1.21883	GSNO Down-regulated
AT5G14420	AT1G06553.1	-11,19	snoRNA_AT1G06553	-1.21883	GSNO Down-regulated
AT3G01190	AT1G06553.1	-11,17	snoRNA_AT1G06553	-1.21883	GSNO Down-regulated
AT4G38620	AT1G06553.1	-11,16	snoRNA_AT1G06553	-1.21883	GSNO Down-regulated
AT1G07400	AT1G06553.1	-11,15	snoRNA_AT1G06553	-1.21883	GSNO Down-regulated
AT3G15700	AT1G06553.1	-11,11	snoRNA_AT1G06553	-1.21883	GSNO Down-regulated
AT4G34580	AT1G06553.1	-11,1	snoRNA_AT1G06553	-1.21883	GSNO Down-regulated
AT3G51960	AT1G06553.1	-11,1	snoRNA_AT1G06553	-1.21883	GSNO Down-regulated
AT3G62760	AT1G06553.1	-11,09	snoRNA_AT1G06553	-1.21883	GSNO Down-regulated
AT3G07070	AT1G06553.1	-11,07	snoRNA_AT1G06553	-1.21883	GSNO Down-regulated
AT1G07000	AT1G06553.1	-11,05	snoRNA_AT1G06553	-1.21883	GSNO Down-regulated
AT1G29400	AT1G06553.1	-11,05	snoRNA_AT1G06553	-1.21883	GSNO Down-regulated
AT4G21745	AT1G06553.1	-11,03	snoRNA_AT1G06553	-1.21883	GSNO Down-regulated
AT5G27120	AT1G06553.1	-11,03	snoRNA_AT1G06553	-1.21883	GSNO Down-regulated
AT1G67820	AT1G06553.1	-11	snoRNA_AT1G06553	-1.21883	GSNO Down-regulated
AT1G48800	AT1G06553.1	-10,98	snoRNA_AT1G06553	-1.21883	GSNO Down-regulated
AT1G52410	AT1G06553.1	-10,98	snoRNA_AT1G06553	-1.21883	GSNO Down-regulated
AT5G48570	AT1G06553.1	-10,97	snoRNA_AT1G06553	-1.21883	GSNO Down-regulated
AT5G64900	AT1G06553.1	-10,96	snoRNA_AT1G06553	-1.21883	GSNO Down-regulated
AT5G62070	AT1G06553.1	-10,95	snoRNA_AT1G06553	-1.21883	GSNO Down-regulated
AT4G25190	AT1G06553.1	-10,94	snoRNA_AT1G06553	-1.21883	GSNO Down-regulated
AT4G22070	AT1G06553.1	-10,94	snoRNA_AT1G06553	-1.21883	GSNO Down-regulated
AT5G38970	AT1G06553.1	-10,92	snoRNA_AT1G06553	-1.21883	GSNO Down-regulated
AT2G47160	AT1G06553.1	-10,91	snoRNA_AT1G06553	-1.21883	GSNO Down-regulated
AT3G15210	AT1G06553.1	-10,9	snoRNA_AT1G06553	-1.21883	GSNO Down-regulated
AT5G12280	AT1G06553.1	-10,89	snoRNA_AT1G06553	-1.21883	GSNO Down-regulated
AT1G36060	AT1G06553.1	-10,88	snoRNA_AT1G06553	-1.21883	GSNO Down-regulated
AT1G54970	AT1G06553.1	-10,85	snoRNA_AT1G06553	-1.21883	GSNO Down-regulated
AT2G38860	AT1G06553.1	-10,85	snoRNA_AT1G06553	-1.21883	GSNO Down-regulated
AT5G16930	AT1G06553.1	-10,83	snoRNA_AT1G06553	-1.21883	GSNO Down-regulated
AT4G01970	AT1G06553.1	-10,82	snoRNA_AT1G06553	-1.21883	GSNO Down-regulated
AT5G49340	AT1G06553.1	-10,81	snoRNA_AT1G06553	-1.21883	GSNO Down-regulated
AT5G18700	AT1G06553.1	-10,79	snoRNA_AT1G06553	-1.21883	GSNO Down-regulated
AT3G14590	AT1G06553.1	-10,77	snoRNA_AT1G06553	-1.21883	GSNO Down-regulated
AT4G33050	AT1G06553.1	-10,76	snoRNA_AT1G06553	-1.21883	GSNO Down-regulated
AT4G29230	AT1G06553.1	-10,74	snoRNA_AT1G06553	-1.21883	GSNO Down-regulated
AT2G28970	AT1G06553.1	-10,68	snoRNA_AT1G06553	-1.21883	GSNO Down-regulated
AT3G03060	AT1G06553.1	-10,66	snoRNA_AT1G06553	-1.21883	GSNO Down-regulated
AT3G60300	AT1G06553.1	-10,66	snoRNA_AT1G06553	-1.21883	GSNO Down-regulated
AT5G12140	AT1G06553.1	-10,66	snoRNA_AT1G06553	-1.21883	GSNO Down-regulated
AT5G27920	AT1G06553.1	-10,62	snoRNA_AT1G06553	-1.21883	GSNO Down-regulated
AT5G66460	AT1G06553.1	-10,62	snoRNA_AT1G06553	-1.21883	GSNO Down-regulated
AT2G29420	AT1G06553.1	-10,61	snoRNA_AT1G06553	-1.21883	GSNO Down-regulated
AT3G44326	AT1G06553.1	-10,59	snoRNA_AT1G06553	-1.21883	GSNO Down-regulated
AT1G66400	AT1G06553.1	-10,58	snoRNA_AT1G06553	-1.21883	GSNO Down-regulated
AT4G35783	AT1G06553.1	-10,56	snoRNA_AT1G06553	-1.21883	GSNO Down-regulated
AT1G51790	AT1G06553.1	-10,52	snoRNA_AT1G06553	-1.21883	GSNO Down-regulated
AT3G61750	AT1G06553.1	-10,49	snoRNA_AT1G06553	-1.21883	GSNO Down-regulated
AT5G02260	AT1G06553.1	-10,48	snoRNA_AT1G06553	-1.21883	GSNO Down-regulated
AT5G51070	AT1G06553.1	-10,48	snoRNA_AT1G06553	-1.21883	GSNO Down-regulated
AT2G02250	AT1G06553.1	-10,47	snoRNA_AT1G06553	-1.21883	GSNO Down-regulated
AT5G10580	AT1G06553.1	-10,46	snoRNA_AT1G06553	-1.21883	GSNO Down-regulated
AT3G43220	AT1G06553.1	-10,46	snoRNA_AT1G06553	-1.21883	GSNO Down-regulated
AT2G34650	AT1G06553.1	-10,45	snoRNA_AT1G06553	-1.21883	GSNO Down-regulated
AT4G34950	AT1G06553.1	-10,45	snoRNA_AT1G06553	-1.21883	GSNO Down-regulated
AT5G24140	AT1G06553.1	-10,41	snoRNA_AT1G06553	-1.21883	GSNO Down-regulated
AT1G03550	AT1G06553.1	-10,4	snoRNA_AT1G06553	-1.21883	GSNO Down-regulated
AT2G40130	AT1G06553.1	-10,4	snoRNA_AT1G06553	-1.21883	GSNO Down-regulated
AT4G39160	AT1G06553.1	-10,38	snoRNA_AT1G06553	-1.21883	GSNO Down-regulated
AT1G24510	AT1G06553.1	-10,34	snoRNA_AT1G06553	-1.21883	GSNO Down-regulated
AT2G41560	AT1G06553.1	-10,33	snoRNA_AT1G06553	-1.21883	GSNO Down-regulated
AT3G19000	AT1G06553.1	-10,32	snoRNA_AT1G06553	-1.21883	GSNO Down-regulated
AT1G48930	AT1G06553.1	-10,31	snoRNA_AT1G06553	-1.21883	GSNO Down-regulated
AT1G23760	AT1G06553.1	-10,27	snoRNA_AT1G06553	-1.21883	GSNO Down-regulated
AT3G24670	AT1G06553.1	-10,25	snoRNA_AT1G06553	-1.21883	GSNO Down-regulated
AT1G05490	AT1G06553.1	-10,22	snoRNA_AT1G06553	-1.21883	GSNO Down-regulated
AT4G12730	AT1G06553.1	-10,21	snoRNA_AT1G06553	-1.21883	GSNO Down-regulated
AT1G73165	AT1G06553.1	-10,2	snoRNA_AT1G06553	-1.21883	GSNO Down-regulated
AT3G62010	AT1G06553.1	-10,19	snoRNA_AT1G06553	-1.21883	GSNO Down-regulated
AT3G14060	AT1G06553.1	-10,16	snoRNA_AT1G06553	-1.21883	GSNO Down-regulated
AT2G21250	AT1G06553.1	-10,15	snoRNA_AT1G06553	-1.21883	GSNO Down-regulated
AT4G11680	AT1G06553.1	-10,15	snoRNA_AT1G06553	-1.21883	GSNO Down-regulated
AT3G60580	AT1G06553.1	-10,14	snoRNA_AT1G06553	-1.21883	GSNO Down-regulated
AT2G31860	AT1G06553.1	-10,13	snoRNA_AT1G06553	-1.21883	GSNO Down-regulated
AT1G08090	AT1G06553.1	-10,09	snoRNA_AT1G06553	-1.21883	GSNO Down-regulated
AT2G42350	AT1G06553.1	-10,07	snoRNA_AT1G06553	-1.21883	GSNO Down-regulated
AT1G77370	AT1G06553.1	-10,05	snoRNA_AT1G06553	-1.21883	GSNO Down-regulated
AT5G15150	AT1G06553.1	-10,05	snoRNA_AT1G06553	-1.21883	GSNO Down-regulated
AT4G30560	AT1G06553.1	-10,04	snoRNA_AT1G06553	-1.21883	GSNO Down-regulated
AT1G60140	AT1G06553.1	-10,04	snoRNA_AT1G06553	-1.21883	GSNO Down-regulated
AT3G25730	AT1G06553.1	-10,02	snoRNA_AT1G06553	-1.21883	GSNO Down-regulated
AT1G78280	AT1G06553.1	-10,01	snoRNA_AT1G06553	-1.21883	GSNO Down-regulated
AT1G68150	AT1G06553.1	-9,99	snoRNA_AT1G06553	-1.21883	GSNO Down-regulated
AT3G07870	AT1G06553.1	-9,97	snoRNA_AT1G06553	-1.21883	GSNO Down-regulated
AT3G56580	AT1G06553.1	-9,97	snoRNA_AT1G06553	-1.21883	GSNO Down-regulated
AT2G29500	AT1G06553.1	-9,95	snoRNA_AT1G06553	-1.21883	GSNO Down-regulated
AT3G25700	AT1G06553.1	-9,93	snoRNA_AT1G06553	-1.21883	GSNO Down-regulated
AT1G32640	AT1G06553.1	-9,91	snoRNA_AT1G06553	-1.21883	GSNO Down-regulated
AT5G05180	AT1G06553.1	-9,9	snoRNA_AT1G06553	-1.21883	GSNO Down-regulated
AT5G48175	AT1G06553.1	-9,9	snoRNA_AT1G06553	-1.21883	GSNO Down-regulated
AT2G22680	AT1G06553.1	-9,89	snoRNA_AT1G06553	-1.21883	GSNO Down-regulated
AT5G02800	AT1G06553.1	-9,89	snoRNA_AT1G06553	-1.21883	GSNO Down-regulated
AT2G29340	AT1G06553.1	-9,88	snoRNA_AT1G06553	-1.21883	GSNO Down-regulated
AT5G47070	AT1G06553.1	-9,88	snoRNA_AT1G06553	-1.21883	GSNO Down-regulated
AT4G15340	AT1G06553.1	-9,87	snoRNA_AT1G06553	-1.21883	GSNO Down-regulated
AT3G61400	AT1G06553.1	-9,85	snoRNA_AT1G06553	-1.21883	GSNO Down-regulated
AT4G31320	AT1G06553.1	-9,85	snoRNA_AT1G06553	-1.21883	GSNO Down-regulated
AT1G13520	AT1G06553.1	-9,83	snoRNA_AT1G06553	-1.21883	GSNO Down-regulated
AT1G51950	AT1G06553.1	-9,8	snoRNA_AT1G06553	-1.21883	GSNO Down-regulated
AT4G00480	AT1G06553.1	-9,78	snoRNA_AT1G06553	-1.21883	GSNO Down-regulated
AT3G60330	AT1G06553.1	-9,74	snoRNA_AT1G06553	-1.21883	GSNO Down-regulated
AT1G49860	AT1G06553.1	-9,73	snoRNA_AT1G06553	-1.21883	GSNO Down-regulated
AT1G13260	AT1G06553.1	-9,72	snoRNA_AT1G06553	-1.21883	GSNO Down-regulated
AT4G23990	AT1G06553.1	-9,7	snoRNA_AT1G06553	-1.21883	GSNO Down-regulated
AT3G54810	AT1G06553.1	-9,68	snoRNA_AT1G06553	-1.21883	GSNO Down-regulated
AT1G75640	AT1G06553.1	-9,67	snoRNA_AT1G06553	-1.21883	GSNO Down-regulated
AT5G25560	AT1G06553.1	-9,67	snoRNA_AT1G06553	-1.21883	GSNO Down-regulated
AT2G20880	AT1G06553.1	-9,66	snoRNA_AT1G06553	-1.21883	GSNO Down-regulated
AT2G47010	AT1G06553.1	-9,66	snoRNA_AT1G06553	-1.21883	GSNO Down-regulated
AT4G38860	AT1G06553.1	-9,64	snoRNA_AT1G06553	-1.21883	GSNO Down-regulated
AT5G01840	AT1G06553.1	-9,63	snoRNA_AT1G06553	-1.21883	GSNO Down-regulated
AT4G21370	AT1G06553.1	-9,59	snoRNA_AT1G06553	-1.21883	GSNO Down-regulated
AT5G51490	AT1G06553.1	-9,58	snoRNA_AT1G06553	-1.21883	GSNO Down-regulated
AT2G16530	AT1G06553.1	-9,57	snoRNA_AT1G06553	-1.21883	GSNO Down-regulated
AT2G40670	AT1G06553.1	-9,55	snoRNA_AT1G06553	-1.21883	GSNO Down-regulated
AT1G28470	AT1G06553.1	-9,55	snoRNA_AT1G06553	-1.21883	GSNO Down-regulated
AT4G26200	AT1G06553.1	-9,55	snoRNA_AT1G06553	-1.21883	GSNO Down-regulated
AT1G70450	AT1G06553.1	-9,54	snoRNA_AT1G06553	-1.21883	GSNO Down-regulated
AT5G43520	AT1G06553.1	-9,54	snoRNA_AT1G06553	-1.21883	GSNO Down-regulated
AT1G10470	AT1G06553.1	-9,54	snoRNA_AT1G06553	-1.21883	GSNO Down-regulated
AT1G16420	AT1G06553.1	-9,54	snoRNA_AT1G06553	-1.21883	GSNO Down-regulated
AT2G29120	AT1G06553.1	-9,53	snoRNA_AT1G06553	-1.21883	GSNO Down-regulated
AT2G18330	AT1G06553.1	-9,53	snoRNA_AT1G06553	-1.21883	GSNO Down-regulated
AT3G16560	AT1G06553.1	-9,53	snoRNA_AT1G06553	-1.21883	GSNO Down-regulated
AT2G34810	AT1G06553.1	-9,48	snoRNA_AT1G06553	-1.21883	GSNO Down-regulated
AT2G31260	AT1G06553.1	-9,48	snoRNA_AT1G06553	-1.21883	GSNO Down-regulated
AT5G47980	AT1G06553.1	-9,48	snoRNA_AT1G06553	-1.21883	GSNO Down-regulated
AT1G72770	AT1G06553.1	-9,47	snoRNA_AT1G06553	-1.21883	GSNO Down-regulated
AT5G65640	AT1G06553.1	-9,47	snoRNA_AT1G06553	-1.21883	GSNO Down-regulated
AT2G28780	AT1G06553.1	-9,46	snoRNA_AT1G06553	-1.21883	GSNO Down-regulated
AT5G01280	AT1G06553.1	-9,46	snoRNA_AT1G06553	-1.21883	GSNO Down-regulated
AT4G23550	AT1G06553.1	-9,45	snoRNA_AT1G06553	-1.21883	GSNO Down-regulated
AT1G44130	AT1G06553.1	-9,44	snoRNA_AT1G06553	-1.21883	GSNO Down-regulated
AT3G05350	AT1G06553.1	-9,44	snoRNA_AT1G06553	-1.21883	GSNO Down-regulated
AT5G66220	AT1G06553.1	-9,44	snoRNA_AT1G06553	-1.21883	GSNO Down-regulated
AT2G46510	AT1G06553.1	-9,42	snoRNA_AT1G06553	-1.21883	GSNO Down-regulated
AT1G70520	AT1G06553.1	-9,42	snoRNA_AT1G06553	-1.21883	GSNO Down-regulated
AT3G28190	AT1G06553.1	-9,41	snoRNA_AT1G06553	-1.21883	GSNO Down-regulated
AT5G04960	AT1G06553.1	-9,36	snoRNA_AT1G06553	-1.21883	GSNO Down-regulated
AT5G28770	AT1G06553.1	-9,36	snoRNA_AT1G06553	-1.21883	GSNO Down-regulated
AT1G16060	AT1G06553.1	-9,34	snoRNA_AT1G06553	-1.21883	GSNO Down-regulated
AT1G15670	AT1G06553.1	-9,32	snoRNA_AT1G06553	-1.21883	GSNO Down-regulated
AT5G13200	AT1G06553.1	-9,32	snoRNA_AT1G06553	-1.21883	GSNO Down-regulated
AT5G39550	AT1G06553.1	-9,31	snoRNA_AT1G06553	-1.21883	GSNO Down-regulated
AT4G31370	AT1G06553.1	-9,29	snoRNA_AT1G06553	-1.21883	GSNO Down-regulated
AT2G25150	AT1G06553.1	-9,26	snoRNA_AT1G06553	-1.21883	GSNO Down-regulated
AT5G42510	AT1G06553.1	-9,26	snoRNA_AT1G06553	-1.21883	GSNO Down-regulated
AT2G17700	AT1G06553.1	-9,26	snoRNA_AT1G06553	-1.21883	GSNO Down-regulated
AT4G36380	AT1G06553.1	-9,26	snoRNA_AT1G06553	-1.21883	GSNO Down-regulated
AT4G05520	AT1G06553.1	-9,25	snoRNA_AT1G06553	-1.21883	GSNO Down-regulated
AT1G26360	AT1G06553.1	-9,23	snoRNA_AT1G06553	-1.21883	GSNO Down-regulated
AT3G51330	AT1G06553.1	-9,21	snoRNA_AT1G06553	-1.21883	GSNO Down-regulated
AT4G09570	AT1G06553.1	-9,21	snoRNA_AT1G06553	-1.21883	GSNO Down-regulated
AT3G48330	AT1G06553.1	-9,2	snoRNA_AT1G06553	-1.21883	GSNO Down-regulated
AT4G00910	AT1G06553.1	-9,19	snoRNA_AT1G06553	-1.21883	GSNO Down-regulated
AT5G20700	AT1G06553.1	-9,18	snoRNA_AT1G06553	-1.21883	GSNO Down-regulated
AT1G78490	AT1G06553.1	-9,17	snoRNA_AT1G06553	-1.21883	GSNO Down-regulated
XLOC_019552	AT1G06553.1	-9,17	snoRNA_AT1G06553	-1.21883	GSNO Down-regulated
AT3G47990	AT1G06553.1	-9,17	snoRNA_AT1G06553	-1.21883	GSNO Down-regulated
AT5G59450	AT1G06553.1	-9,17	snoRNA_AT1G06553	-1.21883	GSNO Down-regulated
AT1G70790	AT1G06553.1	-9,16	snoRNA_AT1G06553	-1.21883	GSNO Down-regulated
AT2G44380	AT1G06553.1	-9,15	snoRNA_AT1G06553	-1.21883	GSNO Down-regulated
AT3G58860	AT1G06553.1	-9,14	snoRNA_AT1G06553	-1.21883	GSNO Down-regulated
AT5G59550	AT1G06553.1	-9,14	snoRNA_AT1G06553	-1.21883	GSNO Down-regulated
AT4G28790	AT1G06553.1	-9,13	snoRNA_AT1G06553	-1.21883	GSNO Down-regulated
AT5G17040	AT1G06553.1	-9,13	snoRNA_AT1G06553	-1.21883	GSNO Down-regulated
AT1G62300	AT1G06553.1	-9,13	snoRNA_AT1G06553	-1.21883	GSNO Down-regulated
AT3G61490	AT1G06553.1	-9,12	snoRNA_AT1G06553	-1.21883	GSNO Down-regulated
AT2G34680	AT1G06553.1	-9,12	snoRNA_AT1G06553	-1.21883	GSNO Down-regulated
AT3G63470	AT1G06553.1	-9,11	snoRNA_AT1G06553	-1.21883	GSNO Down-regulated
AT2G31360	AT1G06553.1	-9,1	snoRNA_AT1G06553	-1.21883	GSNO Down-regulated
AT4G31940	AT1G06553.1	-9,09	snoRNA_AT1G06553	-1.21883	GSNO Down-regulated
AT1G77530	AT1G06553.1	-9,06	snoRNA_AT1G06553	-1.21883	GSNO Down-regulated
AT1G24120	AT1G06553.1	-9,05	snoRNA_AT1G06553	-1.21883	GSNO Down-regulated
AT4G32730	AT1G06553.1	-9,05	snoRNA_AT1G06553	-1.21883	GSNO Down-regulated
AT1G13420	AT1G06553.1	-9,03	snoRNA_AT1G06553	-1.21883	GSNO Down-regulated
AT2G41410	AT1G06553.1	-9,03	snoRNA_AT1G06553	-1.21883	GSNO Down-regulated
AT1G64900	AT1G06553.1	-9,02	snoRNA_AT1G06553	-1.21883	GSNO Down-regulated
AT4G26260	AT1G06553.1	-9,02	snoRNA_AT1G06553	-1.21883	GSNO Down-regulated
AT1G33260	AT1G06553.1	-9,02	snoRNA_AT1G06553	-1.21883	GSNO Down-regulated
AT5G22640	AT1G06553.1	-9,02	snoRNA_AT1G06553	-1.21883	GSNO Down-regulated
AT2G22540	AT1G06553.1	-9,01	snoRNA_AT1G06553	-1.21883	GSNO Down-regulated
AT2G30200	AT1G06553.1	-9,01	snoRNA_AT1G06553	-1.21883	GSNO Down-regulated
AT2G14510	AT1G06553.1	-8,99	snoRNA_AT1G06553	-1.21883	GSNO Down-regulated
AT5G59680	AT1G06553.1	-8,99	snoRNA_AT1G06553	-1.21883	GSNO Down-regulated
AT5G22650	AT1G06553.1	-8,98	snoRNA_AT1G06553	-1.21883	GSNO Down-regulated
AT1G43650	AT1G06553.1	-8,96	snoRNA_AT1G06553	-1.21883	GSNO Down-regulated
AT4G05010	AT1G06553.1	-8,95	snoRNA_AT1G06553	-1.21883	GSNO Down-regulated
AT5G56320	AT1G06553.1	-8,95	snoRNA_AT1G06553	-1.21883	GSNO Down-regulated
AT1G29830	AT1G06553.1	-8,92	snoRNA_AT1G06553	-1.21883	GSNO Down-regulated
AT1G35620	AT1G06553.1	-8,89	snoRNA_AT1G06553	-1.21883	GSNO Down-regulated
AT5G43450	AT1G06553.1	-8,87	snoRNA_AT1G06553	-1.21883	GSNO Down-regulated
AT1G25450	AT1G06553.1	-8,86	snoRNA_AT1G06553	-1.21883	GSNO Down-regulated
AT1G54820	AT1G06553.1	-8,86	snoRNA_AT1G06553	-1.21883	GSNO Down-regulated
AT5G48010	AT1G06553.1	-8,86	snoRNA_AT1G06553	-1.21883	GSNO Down-regulated
AT1G64930	AT1G06553.1	-8,84	snoRNA_AT1G06553	-1.21883	GSNO Down-regulated
AT5G36870	AT1G06553.1	-8,84	snoRNA_AT1G06553	-1.21883	GSNO Down-regulated
AT1G17190	AT1G06553.1	-8,84	snoRNA_AT1G06553	-1.21883	GSNO Down-regulated
AT4G13620	AT1G06553.1	-8,84	snoRNA_AT1G06553	-1.21883	GSNO Down-regulated
AT2G32930	AT1G06553.1	-8,82	snoRNA_AT1G06553	-1.21883	GSNO Down-regulated
AT4G11280	AT1G06553.1	-8,82	snoRNA_AT1G06553	-1.21883	GSNO Down-regulated
AT5G65870	AT1G06553.1	-8,82	snoRNA_AT1G06553	-1.21883	GSNO Down-regulated
AT2G25090	AT1G06553.1	-8,8	snoRNA_AT1G06553	-1.21883	GSNO Down-regulated
AT4G36670	AT1G06553.1	-8,79	snoRNA_AT1G06553	-1.21883	GSNO Down-regulated
AT4G13420	AT1G06553.1	-8,77	snoRNA_AT1G06553	-1.21883	GSNO Down-regulated
AT5G37770	AT1G06553.1	-8,77	snoRNA_AT1G06553	-1.21883	GSNO Down-regulated
AT4G31500	AT1G06553.1	-8,76	snoRNA_AT1G06553	-1.21883	GSNO Down-regulated
AT2G30020	AT1G06553.1	-8,75	snoRNA_AT1G06553	-1.21883	GSNO Down-regulated
AT5G04370	AT1G06553.1	-8,74	snoRNA_AT1G06553	-1.21883	GSNO Down-regulated
AT1G31814	AT1G06553.1	-8,74	snoRNA_AT1G06553	-1.21883	GSNO Down-regulated
AT1G77690	AT1G06553.1	-8,74	snoRNA_AT1G06553	-1.21883	GSNO Down-regulated
AT3G52840	AT1G06553.1	-8,74	snoRNA_AT1G06553	-1.21883	GSNO Down-regulated
AT4G29210	AT1G06553.1	-8,74	snoRNA_AT1G06553	-1.21883	GSNO Down-regulated
AT1G44020	AT1G06553.1	-8,73	snoRNA_AT1G06553	-1.21883	GSNO Down-regulated
AT4G28410	AT1G06553.1	-8,72	snoRNA_AT1G06553	-1.21883	GSNO Down-regulated
AT1G05570	AT1G06553.1	-8,71	snoRNA_AT1G06553	-1.21883	GSNO Down-regulated
AT4G03460	AT1G06553.1	-8,7	snoRNA_AT1G06553	-1.21883	GSNO Down-regulated
AT1G48320	AT1G06553.1	-8,68	snoRNA_AT1G06553	-1.21883	GSNO Down-regulated
AT2G32080	AT1G06553.1	-8,68	snoRNA_AT1G06553	-1.21883	GSNO Down-regulated
AT3G57810	AT1G06553.1	-8,68	snoRNA_AT1G06553	-1.21883	GSNO Down-regulated
AT4G23500	AT1G06553.1	-8,65	snoRNA_AT1G06553	-1.21883	GSNO Down-regulated
AT5G55730	AT1G06553.1	-8,65	snoRNA_AT1G06553	-1.21883	GSNO Down-regulated
AT1G78340	AT1G06553.1	-8,63	snoRNA_AT1G06553	-1.21883	GSNO Down-regulated
AT4G11393	AT1G06553.1	-8,62	snoRNA_AT1G06553	-1.21883	GSNO Down-regulated
AT4G32830	AT1G06553.1	-8,62	snoRNA_AT1G06553	-1.21883	GSNO Down-regulated
AT3G23510	AT1G06553.1	-8,6	snoRNA_AT1G06553	-1.21883	GSNO Down-regulated
AT1G69240	AT1G06553.1	-8,59	snoRNA_AT1G06553	-1.21883	GSNO Down-regulated
AT4G22820	AT1G06553.1	-8,59	snoRNA_AT1G06553	-1.21883	GSNO Down-regulated
AT3G50060	AT1G06553.1	-8,58	snoRNA_AT1G06553	-1.21883	GSNO Down-regulated
AT1G27470	AT1G06553.1	-8,57	snoRNA_AT1G06553	-1.21883	GSNO Down-regulated
AT5G47950	AT1G06553.1	-8,57	snoRNA_AT1G06553	-1.21883	GSNO Down-regulated
AT2G22122	AT1G06553.1	-8,56	snoRNA_AT1G06553	-1.21883	GSNO Down-regulated
AT2G22430	AT1G06553.1	-8,56	snoRNA_AT1G06553	-1.21883	GSNO Down-regulated
AT2G15230	AT1G06553.1	-8,54	snoRNA_AT1G06553	-1.21883	GSNO Down-regulated
AT4G25350	AT1G06553.1	-8,53	snoRNA_AT1G06553	-1.21883	GSNO Down-regulated
AT1G27730	AT1G06553.1	-8,53	snoRNA_AT1G06553	-1.21883	GSNO Down-regulated
AT3G52870	AT1G06553.1	-8,53	snoRNA_AT1G06553	-1.21883	GSNO Down-regulated
AT1G77480	AT1G06553.1	-8,52	snoRNA_AT1G06553	-1.21883	GSNO Down-regulated
AT3G53200	AT1G06553.1	-8,51	snoRNA_AT1G06553	-1.21883	GSNO Down-regulated
AT1G77520	AT1G06553.1	-8,5	snoRNA_AT1G06553	-1.21883	GSNO Down-regulated
AT3G45410	AT1G06553.1	-8,5	snoRNA_AT1G06553	-1.21883	GSNO Down-regulated
AT4G22080	AT1G06553.1	-8,5	snoRNA_AT1G06553	-1.21883	GSNO Down-regulated
AT3G23820	AT1G06553.1	-8,5	snoRNA_AT1G06553	-1.21883	GSNO Down-regulated
AT5G38280	AT1G06553.1	-8,5	snoRNA_AT1G06553	-1.21883	GSNO Down-regulated
AT4G40090	AT1G06553.1	-8,49	snoRNA_AT1G06553	-1.21883	GSNO Down-regulated
AT3G61990	AT1G06553.1	-8,48	snoRNA_AT1G06553	-1.21883	GSNO Down-regulated
AT1G78680	AT1G06553.1	-8,46	snoRNA_AT1G06553	-1.21883	GSNO Down-regulated
AT2G33860	AT1G06553.1	-8,46	snoRNA_AT1G06553	-1.21883	GSNO Down-regulated
AT2G44940	AT1G06553.1	-8,46	snoRNA_AT1G06553	-1.21883	GSNO Down-regulated
AT2G24850	AT1G06553.1	-8,44	snoRNA_AT1G06553	-1.21883	GSNO Down-regulated
AT1G51800	AT1G06553.1	-8,44	snoRNA_AT1G06553	-1.21883	GSNO Down-regulated
AT3G23250	AT1G06553.1	-8,44	snoRNA_AT1G06553	-1.21883	GSNO Down-regulated
AT3G57520	AT1G06553.1	-8,44	snoRNA_AT1G06553	-1.21883	GSNO Down-regulated
AT2G02060	AT1G06553.1	-8,43	snoRNA_AT1G06553	-1.21883	GSNO Down-regulated
AT3G51360	AT1G06553.1	-8,43	snoRNA_AT1G06553	-1.21883	GSNO Down-regulated
AT3G59730	AT1G06553.1	-8,43	snoRNA_AT1G06553	-1.21883	GSNO Down-regulated
AT1G77000	AT1G06553.1	-8,42	snoRNA_AT1G06553	-1.21883	GSNO Down-regulated
AT2G26190	AT1G06553.1	-8,42	snoRNA_AT1G06553	-1.21883	GSNO Down-regulated
AT3G16470	AT1G06553.1	-8,41	snoRNA_AT1G06553	-1.21883	GSNO Down-regulated
AT4G27780	AT1G06553.1	-8,4	snoRNA_AT1G06553	-1.21883	GSNO Down-regulated
AT5G42650	AT1G06553.1	-8,4	snoRNA_AT1G06553	-1.21883	GSNO Down-regulated
AT1G29240	AT1G06553.1	-8,39	snoRNA_AT1G06553	-1.21883	GSNO Down-regulated
AT2G15350	AT1G06553.1	-8,39	snoRNA_AT1G06553	-1.21883	GSNO Down-regulated
AT4G34370	AT1G06553.1	-8,38	snoRNA_AT1G06553	-1.21883	GSNO Down-regulated
AT4G26830	AT1G06553.1	-8,36	snoRNA_AT1G06553	-1.21883	GSNO Down-regulated
AT2G29400	AT1G06553.1	-8,36	snoRNA_AT1G06553	-1.21883	GSNO Down-regulated
AT5G03140	AT1G06553.1	-8,35	snoRNA_AT1G06553	-1.21883	GSNO Down-regulated
AT5G53250	AT1G06553.1	-8,35	snoRNA_AT1G06553	-1.21883	GSNO Down-regulated
AT3G05840	AT1G06553.1	-8,34	snoRNA_AT1G06553	-1.21883	GSNO Down-regulated
AT1G80440	AT1G06553.1	-8,33	snoRNA_AT1G06553	-1.21883	GSNO Down-regulated
AT1G50640	AT1G06553.1	-8,33	snoRNA_AT1G06553	-1.21883	GSNO Down-regulated
AT4G02290	AT1G06553.1	-8,33	snoRNA_AT1G06553	-1.21883	GSNO Down-regulated
AT3G49940	AT1G06553.1	-8,32	snoRNA_AT1G06553	-1.21883	GSNO Down-regulated
AT2G24400	AT1G06553.1	-8,3	snoRNA_AT1G06553	-1.21883	GSNO Down-regulated
AT3G12540	AT1G06553.1	-8,29	snoRNA_AT1G06553	-1.21883	GSNO Down-regulated
AT5G64660	AT1G06553.1	-8,29	snoRNA_AT1G06553	-1.21883	GSNO Down-regulated
AT5G22410	AT1G06553.1	-8,28	snoRNA_AT1G06553	-1.21883	GSNO Down-regulated
AT2G25220	AT1G06553.1	-8,28	snoRNA_AT1G06553	-1.21883	GSNO Down-regulated
AT3G28130	AT1G06553.1	-8,28	snoRNA_AT1G06553	-1.21883	GSNO Down-regulated
AT1G02460	AT1G06553.1	-8,27	snoRNA_AT1G06553	-1.21883	GSNO Down-regulated
AT3G55980	AT1G06553.1	-8,27	snoRNA_AT1G06553	-1.21883	GSNO Down-regulated
AT3G22830	AT1G06553.1	-8,26	snoRNA_AT1G06553	-1.21883	GSNO Down-regulated
AT5G40780	AT1G06553.1	-8,25	snoRNA_AT1G06553	-1.21883	GSNO Down-regulated
AT1G11655	AT1G06553.1	-8,24	snoRNA_AT1G06553	-1.21883	GSNO Down-regulated
AT3G56420	AT1G06553.1	-8,24	snoRNA_AT1G06553	-1.21883	GSNO Down-regulated
AT4G09420	AT1G06553.1	-8,23	snoRNA_AT1G06553	-1.21883	GSNO Down-regulated
AT1G67730	AT1G06553.1	-8,22	snoRNA_AT1G06553	-1.21883	GSNO Down-regulated
AT1G18940	AT1G06553.1	-8,21	snoRNA_AT1G06553	-1.21883	GSNO Down-regulated
AT4G04640	AT1G06553.1	-8,2	snoRNA_AT1G06553	-1.21883	GSNO Down-regulated
AT5G15130	AT1G06553.1	-8,2	snoRNA_AT1G06553	-1.21883	GSNO Down-regulated
AT2G44580	AT1G06553.1	-8,18	snoRNA_AT1G06553	-1.21883	GSNO Down-regulated
AT3G07360	AT1G06553.1	-8,18	snoRNA_AT1G06553	-1.21883	GSNO Down-regulated
AT4G13210	AT1G06553.1	-8,18	snoRNA_AT1G06553	-1.21883	GSNO Down-regulated
AT5G05600	AT1G06553.1	-8,17	snoRNA_AT1G06553	-1.21883	GSNO Down-regulated
AT2G23170	AT1G06553.1	-8,16	snoRNA_AT1G06553	-1.21883	GSNO Down-regulated
AT5G06990	AT1G06553.1	-8,15	snoRNA_AT1G06553	-1.21883	GSNO Down-regulated
AT4G31810	AT1G06553.1	-8,14	snoRNA_AT1G06553	-1.21883	GSNO Down-regulated
AT4G38810	AT1G06553.1	-8,13	snoRNA_AT1G06553	-1.21883	GSNO Down-regulated
AT1G01720	AT1G06553.1	-8,11	snoRNA_AT1G06553	-1.21883	GSNO Down-regulated
AT1G70740	AT1G06553.1	-8,1	snoRNA_AT1G06553	-1.21883	GSNO Down-regulated
AT1G32950	AT1G06553.1	-8,09	snoRNA_AT1G06553	-1.21883	GSNO Down-regulated
AT3G10600	AT1G06553.1	-8,09	snoRNA_AT1G06553	-1.21883	GSNO Down-regulated
AT4G13390	AT1G06553.1	-8,09	snoRNA_AT1G06553	-1.21883	GSNO Down-regulated
AT4G13090	AT1G06553.1	-8,09	snoRNA_AT1G06553	-1.21883	GSNO Down-regulated
AT4G29800	AT1G06553.1	-8,09	snoRNA_AT1G06553	-1.21883	GSNO Down-regulated
AT1G06570	AT1G06553.1	-8,07	snoRNA_AT1G06553	-1.21883	GSNO Down-regulated
AT3G49530	AT1G06553.1	-8,05	snoRNA_AT1G06553	-1.21883	GSNO Down-regulated
AT1G11530	AT1G06553.1	-8,03	snoRNA_AT1G06553	-1.21883	GSNO Down-regulated
AT3G29430	AT1G06553.1	-8,03	snoRNA_AT1G06553	-1.21883	GSNO Down-regulated
XLOC_032580+	AT1G06553.1	-8,02	snoRNA_AT1G06553	-1.21883	GSNO Down-regulated
AT5G63450	AT1G06553.1	-8,01	snoRNA_AT1G06553	-1.21883	GSNO Down-regulated
AT5G14750	AT1G06553.1	-8	snoRNA_AT1G06553	-1.21883	GSNO Down-regulated
AT5G44020	AT1G06553.1	-8	snoRNA_AT1G06553	-1.21883	GSNO Down-regulated
AT1G47540	AT1G06553.1	-7,99	snoRNA_AT1G06553	-1.21883	GSNO Down-regulated
AT4G22130	AT1G06553.1	-7,99	snoRNA_AT1G06553	-1.21883	GSNO Down-regulated
AT3G16850	AT1G06553.1	-7,98	snoRNA_AT1G06553	-1.21883	GSNO Down-regulated
AT4G36180	AT1G06553.1	-7,98	snoRNA_AT1G06553	-1.21883	GSNO Down-regulated
AT3G22750	AT1G06553.1	-7,95	snoRNA_AT1G06553	-1.21883	GSNO Down-regulated
AT1G67470	AT1G06553.1	-7,94	snoRNA_AT1G06553	-1.21883	GSNO Down-regulated
AT4G26010	AT1G06553.1	-7,94	snoRNA_AT1G06553	-1.21883	GSNO Down-regulated
AT4G34680	AT1G06553.1	-7,92	snoRNA_AT1G06553	-1.21883	GSNO Down-regulated
AT1G47490	AT1G06553.1	-7,91	snoRNA_AT1G06553	-1.21883	GSNO Down-regulated
AT1G61810	AT1G06553.1	-7,91	snoRNA_AT1G06553	-1.21883	GSNO Down-regulated
AT3G63520	AT1G06553.1	-7,91	snoRNA_AT1G06553	-1.21883	GSNO Down-regulated
AT5G47060	AT1G06553.1	-7,91	snoRNA_AT1G06553	-1.21883	GSNO Down-regulated
AT1G61080	AT1G06553.1	-7,9	snoRNA_AT1G06553	-1.21883	GSNO Down-regulated
XLOC_001964	AT1G06553.1	-7,89	snoRNA_AT1G06553	-1.21883	GSNO Down-regulated
AT1G69530	AT1G06553.1	-7,89	snoRNA_AT1G06553	-1.21883	GSNO Down-regulated
AT5G35190	AT1G06553.1	-7,88	snoRNA_AT1G06553	-1.21883	GSNO Down-regulated
AT4G37540	AT1G06553.1	-7,85	snoRNA_AT1G06553	-1.21883	GSNO Down-regulated
AT5G50260	AT1G06553.1	-7,85	snoRNA_AT1G06553	-1.21883	GSNO Down-regulated
AT4G08405	AT1G06553.1	-7,84	snoRNA_AT1G06553	-1.21883	GSNO Down-regulated
AT2G42660	AT1G06553.1	-7,84	snoRNA_AT1G06553	-1.21883	GSNO Down-regulated
AT5G57530	AT1G06553.1	-7,83	snoRNA_AT1G06553	-1.21883	GSNO Down-regulated
AT5G67400	AT1G06553.1	-7,83	snoRNA_AT1G06553	-1.21883	GSNO Down-regulated
AT4G39350	AT1G06553.1	-7,83	snoRNA_AT1G06553	-1.21883	GSNO Down-regulated
AT2G18800	AT1G06553.1	-7,82	snoRNA_AT1G06553	-1.21883	GSNO Down-regulated
AT4G13500	AT1G06553.1	-7,82	snoRNA_AT1G06553	-1.21883	GSNO Down-regulated
AT1G77510	AT1G06553.1	-7,82	snoRNA_AT1G06553	-1.21883	GSNO Down-regulated
AT5G61640	AT1G06553.1	-7,82	snoRNA_AT1G06553	-1.21883	GSNO Down-regulated
AT3G01260	AT1G06553.1	-7,81	snoRNA_AT1G06553	-1.21883	GSNO Down-regulated
AT3G21780	AT1G06553.1	-7,8	snoRNA_AT1G06553	-1.21883	GSNO Down-regulated
AT3G46620	AT1G06553.1	-7,8	snoRNA_AT1G06553	-1.21883	GSNO Down-regulated
AT1G06923	AT1G06553.1	-7,79	snoRNA_AT1G06553	-1.21883	GSNO Down-regulated
AT1G74840	AT1G06553.1	-7,78	snoRNA_AT1G06553	-1.21883	GSNO Down-regulated
AT2G03090	AT1G06553.1	-7,78	snoRNA_AT1G06553	-1.21883	GSNO Down-regulated
AT2G30130	AT1G06553.1	-7,78	snoRNA_AT1G06553	-1.21883	GSNO Down-regulated
AT2G33990	AT1G06553.1	-7,77	snoRNA_AT1G06553	-1.21883	GSNO Down-regulated
AT2G20750	AT1G06553.1	-7,76	snoRNA_AT1G06553	-1.21883	GSNO Down-regulated
AT3G09220	AT1G06553.1	-7,75	snoRNA_AT1G06553	-1.21883	GSNO Down-regulated
AT1G61340	AT1G06553.1	-7,72	snoRNA_AT1G06553	-1.21883	GSNO Down-regulated
AT1G08320	AT1G06553.1	-7,71	snoRNA_AT1G06553	-1.21883	GSNO Down-regulated
AT5G19890	AT1G06553.1	-7,7	snoRNA_AT1G06553	-1.21883	GSNO Down-regulated
AT1G34040	AT1G06553.1	-7,69	snoRNA_AT1G06553	-1.21883	GSNO Down-regulated
AT1G74100	AT1G06553.1	-7,69	snoRNA_AT1G06553	-1.21883	GSNO Down-regulated
AT1G76800	AT1G06553.1	-7,68	snoRNA_AT1G06553	-1.21883	GSNO Down-regulated
AT3G11580	AT1G06553.1	-7,68	snoRNA_AT1G06553	-1.21883	GSNO Down-regulated
AT1G22500	AT1G06553.1	-7,67	snoRNA_AT1G06553	-1.21883	GSNO Down-regulated
AT5G64220	AT1G06553.1	-7,67	snoRNA_AT1G06553	-1.21883	GSNO Down-regulated
AT1G50580	AT1G06553.1	-7,66	snoRNA_AT1G06553	-1.21883	GSNO Down-regulated
AT5G26660	AT1G06553.1	-7,64	snoRNA_AT1G06553	-1.21883	GSNO Down-regulated
AT2G38940	AT1G06553.1	-7,63	snoRNA_AT1G06553	-1.21883	GSNO Down-regulated
AT1G65060	AT1G06553.1	-7,63	snoRNA_AT1G06553	-1.21883	GSNO Down-regulated
AT1G80840	AT1G06553.1	-7,62	snoRNA_AT1G06553	-1.21883	GSNO Down-regulated
AT2G37130	AT1G06553.1	-7,62	snoRNA_AT1G06553	-1.21883	GSNO Down-regulated
AT5G33290	AT1G06553.1	-7,61	snoRNA_AT1G06553	-1.21883	GSNO Down-regulated
AT1G74360	AT1G06553.1	-7,59	snoRNA_AT1G06553	-1.21883	GSNO Down-regulated
AT3G01970	AT1G06553.1	-7,57	snoRNA_AT1G06553	-1.21883	GSNO Down-regulated
AT4G23390	AT1G06553.1	-7,56	snoRNA_AT1G06553	-1.21883	GSNO Down-regulated
AT3G07430	AT1G06553.1	-7,55	snoRNA_AT1G06553	-1.21883	GSNO Down-regulated
AT1G62480	AT1G06553.1	-7,54	snoRNA_AT1G06553	-1.21883	GSNO Down-regulated
AT1G74650	AT1G06553.1	-7,54	snoRNA_AT1G06553	-1.21883	GSNO Down-regulated
AT4G33260	AT1G06553.1	-7,54	snoRNA_AT1G06553	-1.21883	GSNO Down-regulated
AT5G66530	AT1G06553.1	-7,54	snoRNA_AT1G06553	-1.21883	GSNO Down-regulated
AT3G47950	AT1G06553.1	-7,53	snoRNA_AT1G06553	-1.21883	GSNO Down-regulated
AT4G27250	AT1G06553.1	-7,53	snoRNA_AT1G06553	-1.21883	GSNO Down-regulated
AT5G47450	AT1G06553.1	-7,53	snoRNA_AT1G06553	-1.21883	GSNO Down-regulated
AT2G28160	AT1G06553.1	-7,52	snoRNA_AT1G06553	-1.21883	GSNO Down-regulated
AT5G56150	AT1G06553.1	-7,51	snoRNA_AT1G06553	-1.21883	GSNO Down-regulated
AT1G34047	AT1G06553.1	-7,49	snoRNA_AT1G06553	-1.21883	GSNO Down-regulated
AT1G79310	AT1G06553.1	-7,47	snoRNA_AT1G06553	-1.21883	GSNO Down-regulated
AT3G02550	AT1G06553.1	-7,46	snoRNA_AT1G06553	-1.21883	GSNO Down-regulated
AT1G32940	AT1G06553.1	-7,42	snoRNA_AT1G06553	-1.21883	GSNO Down-regulated
AT1G14540	AT1G06553.1	-7,42	snoRNA_AT1G06553	-1.21883	GSNO Down-regulated
AT5G67430	AT1G06553.1	-7,39	snoRNA_AT1G06553	-1.21883	GSNO Down-regulated
AT1G18840	AT1G06553.1	-7,38	snoRNA_AT1G06553	-1.21883	GSNO Down-regulated
AT1G76790	AT1G06553.1	-7,38	snoRNA_AT1G06553	-1.21883	GSNO Down-regulated
AT2G39040	AT1G06553.1	-7,38	snoRNA_AT1G06553	-1.21883	GSNO Down-regulated
AT3G61420	AT1G06553.1	-7,38	snoRNA_AT1G06553	-1.21883	GSNO Down-regulated
AT5G51970	AT1G06553.1	-7,38	snoRNA_AT1G06553	-1.21883	GSNO Down-regulated
AT3G06420	AT1G06553.1	-7,37	snoRNA_AT1G06553	-1.21883	GSNO Down-regulated
AT4G08040	AT1G06553.1	-7,35	snoRNA_AT1G06553	-1.21883	GSNO Down-regulated
AT5G66750	AT1G06553.1	-7,35	snoRNA_AT1G06553	-1.21883	GSNO Down-regulated
AT3G59210	AT1G06553.1	-7,34	snoRNA_AT1G06553	-1.21883	GSNO Down-regulated
AT1G51620	AT1G06553.1	-7,32	snoRNA_AT1G06553	-1.21883	GSNO Down-regulated
AT2G26700	AT1G06553.1	-7,32	snoRNA_AT1G06553	-1.21883	GSNO Down-regulated
AT3G15500	AT1G06553.1	-7,32	snoRNA_AT1G06553	-1.21883	GSNO Down-regulated
AT3G21340	AT1G06553.1	-7,31	snoRNA_AT1G06553	-1.21883	GSNO Down-regulated
AT3G60490	AT1G06553.1	-7,3	snoRNA_AT1G06553	-1.21883	GSNO Down-regulated
AT4G36110	AT1G06553.1	-7,3	snoRNA_AT1G06553	-1.21883	GSNO Down-regulated
AT4G34830	AT1G06553.1	-7,28	snoRNA_AT1G06553	-1.21883	GSNO Down-regulated
AT1G55120	AT1G06553.1	-7,28	snoRNA_AT1G06553	-1.21883	GSNO Down-regulated
AT5G53990	AT1G06553.1	-7,28	snoRNA_AT1G06553	-1.21883	GSNO Down-regulated
AT5G67420	AT1G06553.1	-7,27	snoRNA_AT1G06553	-1.21883	GSNO Down-regulated
AT4G01630	AT1G06553.1	-7,25	snoRNA_AT1G06553	-1.21883	GSNO Down-regulated
AT2G24430	AT1G06553.1	-7,25	snoRNA_AT1G06553	-1.21883	GSNO Down-regulated
AT4G15370	AT1G06553.1	-7,25	snoRNA_AT1G06553	-1.21883	GSNO Down-regulated
AT5G16750	AT1G06553.1	-7,25	snoRNA_AT1G06553	-1.21883	GSNO Down-regulated
AT2G21210	AT1G06553.1	-7,23	snoRNA_AT1G06553	-1.21883	GSNO Down-regulated
AT4G20000	AT1G06553.1	-7,22	snoRNA_AT1G06553	-1.21883	GSNO Down-regulated
AT2G43880	AT1G06553.1	-7,22	snoRNA_AT1G06553	-1.21883	GSNO Down-regulated
AT3G28210	AT1G06553.1	-7,22	snoRNA_AT1G06553	-1.21883	GSNO Down-regulated
AT3G49580	AT1G06553.1	-7,21	snoRNA_AT1G06553	-1.21883	GSNO Down-regulated
AT5G39000	AT1G06553.1	-7,21	snoRNA_AT1G06553	-1.21883	GSNO Down-regulated
AT1G06840	AT1G06553.1	-7,19	snoRNA_AT1G06553	-1.21883	GSNO Down-regulated
AT1G30720	AT1G06553.1	-7,18	snoRNA_AT1G06553	-1.21883	GSNO Down-regulated
AT5G51210	AT1G06553.1	-7,16	snoRNA_AT1G06553	-1.21883	GSNO Down-regulated
AT2G44480	AT1G06553.1	-7,14	snoRNA_AT1G06553	-1.21883	GSNO Down-regulated
AT5G01520	AT1G06553.1	-7,14	snoRNA_AT1G06553	-1.21883	GSNO Down-regulated
AT2G43510	AT1G06553.1	-7,12	snoRNA_AT1G06553	-1.21883	GSNO Down-regulated
AT3G02240	AT1G06553.1	-7,11	snoRNA_AT1G06553	-1.21883	GSNO Down-regulated
AT5G36270	AT1G06553.1	-7,11	snoRNA_AT1G06553	-1.21883	GSNO Down-regulated
AT3G48260	AT1G06553.1	-7,11	snoRNA_AT1G06553	-1.21883	GSNO Down-regulated
AT3G61960	AT1G06553.1	-7,11	snoRNA_AT1G06553	-1.21883	GSNO Down-regulated
AT3G23050	AT1G06553.1	-7,09	snoRNA_AT1G06553	-1.21883	GSNO Down-regulated
AT5G03150	AT1G06553.1	-7,07	snoRNA_AT1G06553	-1.21883	GSNO Down-regulated
AT5G60060	AT1G06553.1	-7,06	snoRNA_AT1G06553	-1.21883	GSNO Down-regulated
AT4G14780	AT1G06553.1	-7,04	snoRNA_AT1G06553	-1.21883	GSNO Down-regulated
AT1G27990	AT1G06553.1	-7	snoRNA_AT1G06553	-1.21883	GSNO Down-regulated
AT3G49700	AT1G06553.1	-6,99	snoRNA_AT1G06553	-1.21883	GSNO Down-regulated
AT1G05420	AT1G06553.1	-6,99	snoRNA_AT1G06553	-1.21883	GSNO Down-regulated
AT5G48100	AT1G06553.1	-6,99	snoRNA_AT1G06553	-1.21883	GSNO Down-regulated
AT3G61940	AT1G06553.1	-6,98	snoRNA_AT1G06553	-1.21883	GSNO Down-regulated
AT1G06630	AT1G06553.1	-6,98	snoRNA_AT1G06553	-1.21883	GSNO Down-regulated
AT3G03520	AT1G06553.1	-6,98	snoRNA_AT1G06553	-1.21883	GSNO Down-regulated
AT1G18590	AT1G06553.1	-6,97	snoRNA_AT1G06553	-1.21883	GSNO Down-regulated
AT4G35840	AT1G06553.1	-6,97	snoRNA_AT1G06553	-1.21883	GSNO Down-regulated
AT2G01520	AT1G06553.1	-6,96	snoRNA_AT1G06553	-1.21883	GSNO Down-regulated
AT1G74875	AT1G06553.1	-6,96	snoRNA_AT1G06553	-1.21883	GSNO Down-regulated
AT2G18620	AT1G06553.1	-6,94	snoRNA_AT1G06553	-1.21883	GSNO Down-regulated
AT5G63790	AT1G06553.1	-6,94	snoRNA_AT1G06553	-1.21883	GSNO Down-regulated
AT5G06630	AT1G06553.1	-6,93	snoRNA_AT1G06553	-1.21883	GSNO Down-regulated
AT5G25930	AT1G06553.1	-6,93	snoRNA_AT1G06553	-1.21883	GSNO Down-regulated
AT1G07370	AT1G06553.1	-6,92	snoRNA_AT1G06553	-1.21883	GSNO Down-regulated
AT1G66460	AT1G06553.1	-6,91	snoRNA_AT1G06553	-1.21883	GSNO Down-regulated
AT1G34510	AT1G06553.1	-6,9	snoRNA_AT1G06553	-1.21883	GSNO Down-regulated
AT1G01650	AT1G06553.1	-6,9	snoRNA_AT1G06553	-1.21883	GSNO Down-regulated
AT4G16980	AT1G06553.1	-6,9	snoRNA_AT1G06553	-1.21883	GSNO Down-regulated
AT1G68740	AT1G06553.1	-6,89	snoRNA_AT1G06553	-1.21883	GSNO Down-regulated
AT2G36690	AT1G06553.1	-6,89	snoRNA_AT1G06553	-1.21883	GSNO Down-regulated
AT4G22745	AT1G06553.1	-6,89	snoRNA_AT1G06553	-1.21883	GSNO Down-regulated
AT4G25010	AT1G06553.1	-6,89	snoRNA_AT1G06553	-1.21883	GSNO Down-regulated
AT5G11070	AT1G06553.1	-6,88	snoRNA_AT1G06553	-1.21883	GSNO Down-regulated
AT1G73230	AT1G06553.1	-6,87	snoRNA_AT1G06553	-1.21883	GSNO Down-regulated
AT5G56540	AT1G06553.1	-6,87	snoRNA_AT1G06553	-1.21883	GSNO Down-regulated
AT4G03360	AT1G06553.1	-6,86	snoRNA_AT1G06553	-1.21883	GSNO Down-regulated
AT5G23230	AT1G06553.1	-6,86	snoRNA_AT1G06553	-1.21883	GSNO Down-regulated
AT1G21520	AT1G06553.1	-6,85	snoRNA_AT1G06553	-1.21883	GSNO Down-regulated
AT4G39770	AT1G06553.1	-6,85	snoRNA_AT1G06553	-1.21883	GSNO Down-regulated
AT1G18860	AT1G06553.1	-6,84	snoRNA_AT1G06553	-1.21883	GSNO Down-regulated
AT4G39090	AT1G06553.1	-6,84	snoRNA_AT1G06553	-1.21883	GSNO Down-regulated
AT2G20520	AT1G06553.1	-6,83	snoRNA_AT1G06553	-1.21883	GSNO Down-regulated
AT1G30870	AT1G06553.1	-6,82	snoRNA_AT1G06553	-1.21883	GSNO Down-regulated
AT1G44575	AT1G06553.1	-6,8	snoRNA_AT1G06553	-1.21883	GSNO Down-regulated
AT1G80270	AT1G06553.1	-6,79	snoRNA_AT1G06553	-1.21883	GSNO Down-regulated
AT5G49080	AT1G06553.1	-6,77	snoRNA_AT1G06553	-1.21883	GSNO Down-regulated
AT1G76930	AT1G06553.1	-6,77	snoRNA_AT1G06553	-1.21883	GSNO Down-regulated
AT3G46810	AT1G06553.1	-6,76	snoRNA_AT1G06553	-1.21883	GSNO Down-regulated
AT5G16920	AT1G06553.1	-6,76	snoRNA_AT1G06553	-1.21883	GSNO Down-regulated
AT2G46270	AT1G06553.1	-6,76	snoRNA_AT1G06553	-1.21883	GSNO Down-regulated
AT5G26930	AT1G06553.1	-6,75	snoRNA_AT1G06553	-1.21883	GSNO Down-regulated
AT5G39330	AT1G06553.1	-6,74	snoRNA_AT1G06553	-1.21883	GSNO Down-regulated
AT1G70170	AT1G06553.1	-6,74	snoRNA_AT1G06553	-1.21883	GSNO Down-regulated
AT4G01750	AT1G06553.1	-6,74	snoRNA_AT1G06553	-1.21883	GSNO Down-regulated
AT3G20360	AT1G06553.1	-6,73	snoRNA_AT1G06553	-1.21883	GSNO Down-regulated
AT5G63970	AT1G06553.1	-6,73	snoRNA_AT1G06553	-1.21883	GSNO Down-regulated
AT3G50460	AT1G06553.1	-6,72	snoRNA_AT1G06553	-1.21883	GSNO Down-regulated
AT2G46400	AT1G06553.1	-6,72	snoRNA_AT1G06553	-1.21883	GSNO Down-regulated
AT5G13220	AT1G06553.1	-6,71	snoRNA_AT1G06553	-1.21883	GSNO Down-regulated
AT3G10500	AT1G06553.1	-6,7	snoRNA_AT1G06553	-1.21883	GSNO Down-regulated
AT3G23730	AT1G06553.1	-6,7	snoRNA_AT1G06553	-1.21883	GSNO Down-regulated
AT1G77640	AT1G06553.1	-6,66	snoRNA_AT1G06553	-1.21883	GSNO Down-regulated
AT4G33720	AT1G06553.1	-6,64	snoRNA_AT1G06553	-1.21883	GSNO Down-regulated
AT1G56170	AT1G06553.1	-6,64	snoRNA_AT1G06553	-1.21883	GSNO Down-regulated
AT3G48100	AT1G06553.1	-6,64	snoRNA_AT1G06553	-1.21883	GSNO Down-regulated
AT4G00940	AT1G06553.1	-6,64	snoRNA_AT1G06553	-1.21883	GSNO Down-regulated
AT5G66160	AT1G06553.1	-6,64	snoRNA_AT1G06553	-1.21883	GSNO Down-regulated
AT5G47000	AT1G06553.1	-6,63	snoRNA_AT1G06553	-1.21883	GSNO Down-regulated
AT1G10480	AT1G06553.1	-6,59	snoRNA_AT1G06553	-1.21883	GSNO Down-regulated
AT3G22550	AT1G06553.1	-6,59	snoRNA_AT1G06553	-1.21883	GSNO Down-regulated
AT1G66470	AT1G06553.1	-6,57	snoRNA_AT1G06553	-1.21883	GSNO Down-regulated
AT2G41690	AT1G06553.1	-6,57	snoRNA_AT1G06553	-1.21883	GSNO Down-regulated
AT5G61440	AT1G06553.1	-6,57	snoRNA_AT1G06553	-1.21883	GSNO Down-regulated
AT2G45170	AT1G06553.1	-6,56	snoRNA_AT1G06553	-1.21883	GSNO Down-regulated
AT1G21410	AT1G06553.1	-6,55	snoRNA_AT1G06553	-1.21883	GSNO Down-regulated
AT3G54480	AT1G06553.1	-6,55	snoRNA_AT1G06553	-1.21883	GSNO Down-regulated
AT3G54990	AT1G06553.1	-6,55	snoRNA_AT1G06553	-1.21883	GSNO Down-regulated
AT4G00710	AT1G06553.1	-6,55	snoRNA_AT1G06553	-1.21883	GSNO Down-regulated
AT1G73330	AT1G06553.1	-6,49	snoRNA_AT1G06553	-1.21883	GSNO Down-regulated
AT3G48610	AT1G06553.1	-6,49	snoRNA_AT1G06553	-1.21883	GSNO Down-regulated
AT5G22920	AT1G06553.1	-6,49	snoRNA_AT1G06553	-1.21883	GSNO Down-regulated
AT5G59700	AT1G06553.1	-6,48	snoRNA_AT1G06553	-1.21883	GSNO Down-regulated
AT1G09540	AT1G06553.1	-6,47	snoRNA_AT1G06553	-1.21883	GSNO Down-regulated
AT2G02760	AT1G06553.1	-6,46	snoRNA_AT1G06553	-1.21883	GSNO Down-regulated
AT3G02242	AT1G06553.1	-6,45	snoRNA_AT1G06553	-1.21883	GSNO Down-regulated
AT1G14120	AT1G06553.1	-6,42	snoRNA_AT1G06553	-1.21883	GSNO Down-regulated
AT2G36320	AT1G06553.1	-6,4	snoRNA_AT1G06553	-1.21883	GSNO Down-regulated
AT5G45630	AT1G06553.1	-6,39	snoRNA_AT1G06553	-1.21883	GSNO Down-regulated
AT3G46550	AT1G06553.1	-6,39	snoRNA_AT1G06553	-1.21883	GSNO Down-regulated
AT1G78360	AT1G06553.1	-6,38	snoRNA_AT1G06553	-1.21883	GSNO Down-regulated
AT3G09640	AT1G06553.1	-6,38	snoRNA_AT1G06553	-1.21883	GSNO Down-regulated
AT5G06640	AT1G06553.1	-6,38	snoRNA_AT1G06553	-1.21883	GSNO Down-regulated
AT5G57510	AT1G06553.1	-6,38	snoRNA_AT1G06553	-1.21883	GSNO Down-regulated
AT1G04680	AT1G06553.1	-6,38	snoRNA_AT1G06553	-1.21883	GSNO Down-regulated
AT2G24570	AT1G06553.1	-6,38	snoRNA_AT1G06553	-1.21883	GSNO Down-regulated
AT4G22150	AT1G06553.1	-6,38	snoRNA_AT1G06553	-1.21883	GSNO Down-regulated
AT2G42060	AT1G06553.1	-6,37	snoRNA_AT1G06553	-1.21883	GSNO Down-regulated
AT2G02740	AT1G06553.1	-6,37	snoRNA_AT1G06553	-1.21883	GSNO Down-regulated
AT1G74740	AT1G06553.1	-6,36	snoRNA_AT1G06553	-1.21883	GSNO Down-regulated
AT2G17450	AT1G06553.1	-6,35	snoRNA_AT1G06553	-1.21883	GSNO Down-regulated
AT1G62262	AT1G06553.1	-6,33	snoRNA_AT1G06553	-1.21883	GSNO Down-regulated
AT1G05000	AT1G06553.1	-6,33	snoRNA_AT1G06553	-1.21883	GSNO Down-regulated
AT4G36430	AT1G06553.1	-6,33	snoRNA_AT1G06553	-1.21883	GSNO Down-regulated
AT2G19150	AT1G06553.1	-6,3	snoRNA_AT1G06553	-1.21883	GSNO Down-regulated
AT5G02790	AT1G06553.1	-6,3	snoRNA_AT1G06553	-1.21883	GSNO Down-regulated
AT3G49110	AT1G06553.1	-6,29	snoRNA_AT1G06553	-1.21883	GSNO Down-regulated
AT2G29480	AT1G06553.1	-6,28	snoRNA_AT1G06553	-1.21883	GSNO Down-regulated
AT5G08330	AT1G06553.1	-6,27	snoRNA_AT1G06553	-1.21883	GSNO Down-regulated
AT1G70080	AT1G06553.1	-6,26	snoRNA_AT1G06553	-1.21883	GSNO Down-regulated
AT1G75440	AT1G06553.1	-6,26	snoRNA_AT1G06553	-1.21883	GSNO Down-regulated
AT3G62930	AT1G06553.1	-6,25	snoRNA_AT1G06553	-1.21883	GSNO Down-regulated
AT4G01680	AT1G06553.1	-6,24	snoRNA_AT1G06553	-1.21883	GSNO Down-regulated
AT4G28270	AT1G06553.1	-6,22	snoRNA_AT1G06553	-1.21883	GSNO Down-regulated
AT2G45470	AT1G06553.1	-6,22	snoRNA_AT1G06553	-1.21883	GSNO Down-regulated
AT1G16390	AT1G06553.1	-6,2	snoRNA_AT1G06553	-1.21883	GSNO Down-regulated
AT1G62280	AT1G06553.1	-6,2	snoRNA_AT1G06553	-1.21883	GSNO Down-regulated
AT3G08690	AT1G06553.1	-6,19	snoRNA_AT1G06553	-1.21883	GSNO Down-regulated
XLOC_012756	AT1G06553.1	-6,18	snoRNA_AT1G06553	-1.21883	GSNO Down-regulated
AT3G06770	AT1G06553.1	-6,18	snoRNA_AT1G06553	-1.21883	GSNO Down-regulated
AT4G25410	AT1G06553.1	-6,17	snoRNA_AT1G06553	-1.21883	GSNO Down-regulated
AT5G15830	AT1G06553.1	-6,16	snoRNA_AT1G06553	-1.21883	GSNO Down-regulated
AT3G27950	AT1G06553.1	-6,13	snoRNA_AT1G06553	-1.21883	GSNO Down-regulated
AT4G23820	AT1G06553.1	-6,09	snoRNA_AT1G06553	-1.21883	GSNO Down-regulated
AT5G53590	AT1G06553.1	-6,09	snoRNA_AT1G06553	-1.21883	GSNO Down-regulated
AT5G23210	AT1G06553.1	-6,08	snoRNA_AT1G06553	-1.21883	GSNO Down-regulated
AT5G16540	AT1G06553.1	-6,07	snoRNA_AT1G06553	-1.21883	GSNO Down-regulated
AT2G34000	AT1G06553.1	-6,06	snoRNA_AT1G06553	-1.21883	GSNO Down-regulated
AT5G03570	AT1G06553.1	-6,05	snoRNA_AT1G06553	-1.21883	GSNO Down-regulated
AT3G53210	AT1G06553.1	-6,02	snoRNA_AT1G06553	-1.21883	GSNO Down-regulated
AT1G65570	AT1G06553.1	-6	snoRNA_AT1G06553	-1.21883	GSNO Down-regulated
AT2G44840	AT1G06553.1	-5,99	snoRNA_AT1G06553	-1.21883	GSNO Down-regulated
AT1G18140	AT1G06553.1	-5,98	snoRNA_AT1G06553	-1.21883	GSNO Down-regulated
AT5G50375	AT1G06553.1	-5,98	snoRNA_AT1G06553	-1.21883	GSNO Down-regulated
AT4G25790	AT1G06553.1	-5,96	snoRNA_AT1G06553	-1.21883	GSNO Down-regulated
AT4G12410	AT1G06553.1	-5,96	snoRNA_AT1G06553	-1.21883	GSNO Down-regulated
AT2G22920	AT1G06553.1	-5,95	snoRNA_AT1G06553	-1.21883	GSNO Down-regulated
AT1G23100	AT1G06553.1	-5,93	snoRNA_AT1G06553	-1.21883	GSNO Down-regulated
AT5G49270	AT1G06553.1	-5,92	snoRNA_AT1G06553	-1.21883	GSNO Down-regulated
AT1G79040	AT1G06553.1	-5,85	snoRNA_AT1G06553	-1.21883	GSNO Down-regulated
AT1G72200	AT1G06553.1	-5,84	snoRNA_AT1G06553	-1.21883	GSNO Down-regulated
AT3G59850	AT1G06553.1	-5,82	snoRNA_AT1G06553	-1.21883	GSNO Down-regulated
AT4G02270	AT1G06553.1	-5,8	snoRNA_AT1G06553	-1.21883	GSNO Down-regulated
AT5G14540	AT1G06553.1	-5,8	snoRNA_AT1G06553	-1.21883	GSNO Down-regulated
AT1G57590	AT1G06553.1	-5,79	snoRNA_AT1G06553	-1.21883	GSNO Down-regulated
AT3G18130	AT1G06553.1	-5,78	snoRNA_AT1G06553	-1.21883	GSNO Down-regulated
AT2G16060	AT1G06553.1	-5,77	snoRNA_AT1G06553	-1.21883	GSNO Down-regulated
AT4G02980	AT1G06553.1	-5,76	snoRNA_AT1G06553	-1.21883	GSNO Down-regulated
AT5G09760	AT1G06553.1	-5,74	snoRNA_AT1G06553	-1.21883	GSNO Down-regulated
AT2G02990	AT1G06553.1	-5,72	snoRNA_AT1G06553	-1.21883	GSNO Down-regulated
AT4G12250	AT1G06553.1	-5,72	snoRNA_AT1G06553	-1.21883	GSNO Down-regulated
AT5G33355	AT1G06553.1	-5,7	snoRNA_AT1G06553	-1.21883	GSNO Down-regulated
AT1G78020	AT1G06553.1	-5,69	snoRNA_AT1G06553	-1.21883	GSNO Down-regulated
AT5G63590	AT1G06553.1	-5,69	snoRNA_AT1G06553	-1.21883	GSNO Down-regulated
AT5G19430	AT1G06553.1	-5,68	snoRNA_AT1G06553	-1.21883	GSNO Down-regulated
AT4G28815	AT1G06553.1	-5,65	snoRNA_AT1G06553	-1.21883	GSNO Down-regulated
AT1G24470	AT1G06553.1	-5,63	snoRNA_AT1G06553	-1.21883	GSNO Down-regulated
AT3G29000	AT1G06553.1	-5,63	snoRNA_AT1G06553	-1.21883	GSNO Down-regulated
AT3G50300	AT1G06553.1	-5,63	snoRNA_AT1G06553	-1.21883	GSNO Down-regulated
AT2G47530	AT1G06553.1	-5,62	snoRNA_AT1G06553	-1.21883	GSNO Down-regulated
AT4G39675	AT1G06553.1	-5,62	snoRNA_AT1G06553	-1.21883	GSNO Down-regulated
AT4G36540	AT1G06553.1	-5,6	snoRNA_AT1G06553	-1.21883	GSNO Down-regulated
AT5G48430	AT1G06553.1	-5,55	snoRNA_AT1G06553	-1.21883	GSNO Down-regulated
AT5G17220	AT1G06553.1	-5,53	snoRNA_AT1G06553	-1.21883	GSNO Down-regulated
AT1G07700	AT1G06553.1	-5,5	snoRNA_AT1G06553	-1.21883	GSNO Down-regulated
AT3G44750	AT1G06553.1	-5,5	snoRNA_AT1G06553	-1.21883	GSNO Down-regulated
AT5G59770	AT1G06553.1	-5,5	snoRNA_AT1G06553	-1.21883	GSNO Down-regulated
AT5G22540	AT1G06553.1	-5,47	snoRNA_AT1G06553	-1.21883	GSNO Down-regulated
AT1G03870	AT1G06553.1	-5,47	snoRNA_AT1G06553	-1.21883	GSNO Down-regulated
AT4G28850	AT1G06553.1	-5,45	snoRNA_AT1G06553	-1.21883	GSNO Down-regulated
AT3G15450	AT1G06553.1	-5,44	snoRNA_AT1G06553	-1.21883	GSNO Down-regulated
AT5G10990	AT1G06553.1	-5,44	snoRNA_AT1G06553	-1.21883	GSNO Down-regulated
AT2G40610	AT1G06553.1	-5,42	snoRNA_AT1G06553	-1.21883	GSNO Down-regulated
AT1G12040	AT1G06553.1	-5,4	snoRNA_AT1G06553	-1.21883	GSNO Down-regulated
AT1G73580	AT1G06553.1	-5,39	snoRNA_AT1G06553	-1.21883	GSNO Down-regulated
AT5G17820	AT1G06553.1	-5,37	snoRNA_AT1G06553	-1.21883	GSNO Down-regulated
AT4G21320	AT1G06553.1	-5,32	snoRNA_AT1G06553	-1.21883	GSNO Down-regulated
AT1G17880	AT1G06553.1	-5,28	snoRNA_AT1G06553	-1.21883	GSNO Down-regulated
AT1G31812	AT1G06553.1	-5,23	snoRNA_AT1G06553	-1.21883	GSNO Down-regulated
AT5G62920	AT1G06553.1	-5,22	snoRNA_AT1G06553	-1.21883	GSNO Down-regulated
AT4G25220	AT1G06553.1	-5,21	snoRNA_AT1G06553	-1.21883	GSNO Down-regulated
AT5G05500	AT1G06553.1	-5,19	snoRNA_AT1G06553	-1.21883	GSNO Down-regulated
AT5G19800	AT1G06553.1	-5,14	snoRNA_AT1G06553	-1.21883	GSNO Down-regulated
AT2G39200	AT1G06553.1	-5,13	snoRNA_AT1G06553	-1.21883	GSNO Down-regulated
AT4G39000	AT1G06553.1	-5,1	snoRNA_AT1G06553	-1.21883	GSNO Down-regulated
AT3G60280	AT1G06553.1	-5,06	snoRNA_AT1G06553	-1.21883	GSNO Down-regulated
AT5G57625	AT1G06553.1	-5,04	snoRNA_AT1G06553	-1.21883	GSNO Down-regulated
AT3G60130	AT1G06553.1	-4,92	snoRNA_AT1G06553	-1.21883	GSNO Down-regulated
AT2G41810	AT1G06553.1	-4,9	snoRNA_AT1G06553	-1.21883	GSNO Down-regulated
AT5G24313	AT1G06553.1	-4,87	snoRNA_AT1G06553	-1.21883	GSNO Down-regulated
AT4G34770	AT1G06553.1	-4,83	snoRNA_AT1G06553	-1.21883	GSNO Down-regulated
XLOC_026642-1	AT1G06553.1	-4,78	snoRNA_AT1G06553	-1.21883	GSNO Down-regulated
AT4G19450	AT1G06553.1	-4,74	snoRNA_AT1G06553	-1.21883	GSNO Down-regulated
AT2G24980	AT1G06553.1	-4,73	snoRNA_AT1G06553	-1.21883	GSNO Down-regulated
AT1G10370	AT1G06553.1	-4,67	snoRNA_AT1G06553	-1.21883	GSNO Down-regulated
AT1G60970	AT1G06553.1	-4,55	snoRNA_AT1G06553	-1.21883	GSNO Down-regulated
AT3G62680	AT1G06553.1	-4,4	snoRNA_AT1G06553	-1.21883	GSNO Down-regulated
AT1G79130	AT1G06553.1	-4,25	snoRNA_AT1G06553	-1.21883	GSNO Down-regulated
AT3G11630	AT1G06553.1	-4,18	snoRNA_AT1G06553	-1.21883	GSNO Down-regulated
AT4G26320	AT1G06553.1	-3,98	snoRNA_AT1G06553	-1.21883	GSNO Down-regulated
AT3G54590	AT1G06553.1	-3,87	snoRNA_AT1G06553	-1.21883	GSNO Down-regulated
AT1G44830	AT1G06553.1	-3,66	snoRNA_AT1G06553	-1.21883	GSNO Down-regulated
XLOC_030826-1	AT1G06553.1	-3,32	snoRNA_AT1G06553	-1.21883	GSNO Down-regulated
AT4G07820	AT1G06553.1	-3,18	snoRNA_AT1G06553	-1.21883	GSNO Down-regulated
AT3G10040	AT1G09867.1	-22,26	snoRNA_AT1G09867	-2.04661	GSNO down-regulated
AT3G54220	AT1G09867.1	-22,2	snoRNA_AT1G09867	-2.04661	GSNO down-regulated
AT3G62010	AT1G09867.1	-21,59	snoRNA_AT1G09867	-2.04661	GSNO down-regulated
AT5G43450	AT1G09867.1	-17,64	snoRNA_AT1G09867	-2.04661	GSNO down-regulated
AT3G28540	AT1G09867.1	-17,41	snoRNA_AT1G09867	-2.04661	GSNO down-regulated
AT4G25730	AT1G09867.1	-17,29	snoRNA_AT1G09867	-2.04661	GSNO down-regulated
AT2G20880	AT1G09867.1	-16,37	snoRNA_AT1G09867	-2.04661	GSNO down-regulated
AT2G37860	AT1G09867.1	-16,33	snoRNA_AT1G09867	-2.04661	GSNO down-regulated
AT1G03530	AT1G09867.1	-15,89	snoRNA_AT1G09867	-2.04661	GSNO down-regulated
AT1G24100	AT1G09867.1	-15,84	snoRNA_AT1G09867	-2.04661	GSNO down-regulated
AT5G36890	AT1G09867.1	-15,6	snoRNA_AT1G09867	-2.04661	GSNO down-regulated
AT1G55020	AT1G09867.1	-15,26	snoRNA_AT1G09867	-2.04661	GSNO down-regulated
AT3G47950	AT1G09867.1	-15,23	snoRNA_AT1G09867	-2.04661	GSNO down-regulated
AT3G01690	AT1G09867.1	-15,05	snoRNA_AT1G09867	-2.04661	GSNO down-regulated
AT1G80870	AT1G09867.1	-15,03	snoRNA_AT1G09867	-2.04661	GSNO down-regulated
AT5G63710	AT1G09867.1	-15	snoRNA_AT1G09867	-2.04661	GSNO down-regulated
AT5G01380	AT1G09867.1	-14,97	snoRNA_AT1G09867	-2.04661	GSNO down-regulated
AT5G40010	AT1G09867.1	-14,89	snoRNA_AT1G09867	-2.04661	GSNO down-regulated
AT2G18330	AT1G09867.1	-14,76	snoRNA_AT1G09867	-2.04661	GSNO down-regulated
AT2G33990	AT1G09867.1	-14,67	snoRNA_AT1G09867	-2.04661	GSNO down-regulated
AT2G16400	AT1G09867.1	-14,4	snoRNA_AT1G09867	-2.04661	GSNO down-regulated
AT5G67060	AT1G09867.1	-14,29	snoRNA_AT1G09867	-2.04661	GSNO down-regulated
AT3G19100	AT1G09867.1	-14,25	snoRNA_AT1G09867	-2.04661	GSNO down-regulated
AT2G47010	AT1G09867.1	-14,2	snoRNA_AT1G09867	-2.04661	GSNO down-regulated
AT3G51740	AT1G09867.1	-13,96	snoRNA_AT1G09867	-2.04661	GSNO down-regulated
AT3G10600	AT1G09867.1	-13,85	snoRNA_AT1G09867	-2.04661	GSNO down-regulated
AT2G43880	AT1G09867.1	-13,73	snoRNA_AT1G09867	-2.04661	GSNO down-regulated
AT3G44326	AT1G09867.1	-13,59	snoRNA_AT1G09867	-2.04661	GSNO down-regulated
AT5G65640	AT1G09867.1	-13,57	snoRNA_AT1G09867	-2.04661	GSNO down-regulated
AT1G06570	AT1G09867.1	-13,36	snoRNA_AT1G09867	-2.04661	GSNO down-regulated
AT4G25820	AT1G09867.1	-13,35	snoRNA_AT1G09867	-2.04661	GSNO down-regulated
AT5G48880	AT1G09867.1	-13,19	snoRNA_AT1G09867	-2.04661	GSNO down-regulated
AT1G10470	AT1G09867.1	-13,08	snoRNA_AT1G09867	-2.04661	GSNO down-regulated
AT1G50580	AT1G09867.1	-13,01	snoRNA_AT1G09867	-2.04661	GSNO down-regulated
AT1G72440	AT1G09867.1	-12,88	snoRNA_AT1G09867	-2.04661	GSNO down-regulated
AT2G31360	AT1G09867.1	-12,82	snoRNA_AT1G09867	-2.04661	GSNO down-regulated
AT4G14780	AT1G09867.1	-12,77	snoRNA_AT1G09867	-2.04661	GSNO down-regulated
AT4G36380	AT1G09867.1	-12,75	snoRNA_AT1G09867	-2.04661	GSNO down-regulated
AT3G23510	AT1G09867.1	-12,67	snoRNA_AT1G09867	-2.04661	GSNO down-regulated
AT3G21780	AT1G09867.1	-12,62	snoRNA_AT1G09867	-2.04661	GSNO down-regulated
AT2G20750	AT1G09867.1	-12,58	snoRNA_AT1G09867	-2.04661	GSNO down-regulated
AT2G19520	AT1G09867.1	-12,57	snoRNA_AT1G09867	-2.04661	GSNO down-regulated
AT2G32510	AT1G09867.1	-12,41	snoRNA_AT1G09867	-2.04661	GSNO down-regulated
AT4G32720	AT1G09867.1	-12,4	snoRNA_AT1G09867	-2.04661	GSNO down-regulated
AT2G47160	AT1G09867.1	-12,38	snoRNA_AT1G09867	-2.04661	GSNO down-regulated
AT3G19240	AT1G09867.1	-12,38	snoRNA_AT1G09867	-2.04661	GSNO down-regulated
AT3G51640	AT1G09867.1	-12,36	snoRNA_AT1G09867	-2.04661	GSNO down-regulated
AT3G48610	AT1G09867.1	-12,29	snoRNA_AT1G09867	-2.04661	GSNO down-regulated
AT1G76790	AT1G09867.1	-12,28	snoRNA_AT1G09867	-2.04661	GSNO down-regulated
AT2G39200	AT1G09867.1	-12,23	snoRNA_AT1G09867	-2.04661	GSNO down-regulated
AT1G03870	AT1G09867.1	-12,23	snoRNA_AT1G09867	-2.04661	GSNO down-regulated
AT5G04960	AT1G09867.1	-12,22	snoRNA_AT1G09867	-2.04661	GSNO down-regulated
AT5G57510	AT1G09867.1	-12,16	snoRNA_AT1G09867	-2.04661	GSNO down-regulated
AT3G28690	AT1G09867.1	-12,15	snoRNA_AT1G09867	-2.04661	GSNO down-regulated
AT3G03060	AT1G09867.1	-12,12	snoRNA_AT1G09867	-2.04661	GSNO down-regulated
AT1G44830	AT1G09867.1	-12,1	snoRNA_AT1G09867	-2.04661	GSNO down-regulated
AT5G25560	AT1G09867.1	-12,08	snoRNA_AT1G09867	-2.04661	GSNO down-regulated
AT5G39550	AT1G09867.1	-11,93	snoRNA_AT1G09867	-2.04661	GSNO down-regulated
AT4G25200	AT1G09867.1	-11,92	snoRNA_AT1G09867	-2.04661	GSNO down-regulated
AT3G09220	AT1G09867.1	-11,9	snoRNA_AT1G09867	-2.04661	GSNO down-regulated
AT5G19560	AT1G09867.1	-11,87	snoRNA_AT1G09867	-2.04661	GSNO down-regulated
AT2G31860	AT1G09867.1	-11,86	snoRNA_AT1G09867	-2.04661	GSNO down-regulated
AT5G24100	AT1G09867.1	-11,84	snoRNA_AT1G09867	-2.04661	GSNO down-regulated
AT3G15700	AT1G09867.1	-11,83	snoRNA_AT1G09867	-2.04661	GSNO down-regulated
AT2G37130	AT1G09867.1	-11,7	snoRNA_AT1G09867	-2.04661	GSNO down-regulated
AT4G14430	AT1G09867.1	-11,7	snoRNA_AT1G09867	-2.04661	GSNO down-regulated
AT5G12030	AT1G09867.1	-11,68	snoRNA_AT1G09867	-2.04661	GSNO down-regulated
AT2G06530	AT1G09867.1	-11,68	snoRNA_AT1G09867	-2.04661	GSNO down-regulated
AT3G46620	AT1G09867.1	-11,68	snoRNA_AT1G09867	-2.04661	GSNO down-regulated
AT5G62620	AT1G09867.1	-11,64	snoRNA_AT1G09867	-2.04661	GSNO down-regulated
AT5G22640	AT1G09867.1	-11,63	snoRNA_AT1G09867	-2.04661	GSNO down-regulated
AT3G10500	AT1G09867.1	-11,61	snoRNA_AT1G09867	-2.04661	GSNO down-regulated
AT3G11670	AT1G09867.1	-11,57	snoRNA_AT1G09867	-2.04661	GSNO down-regulated
AT5G53990	AT1G09867.1	-11,53	snoRNA_AT1G09867	-2.04661	GSNO down-regulated
AT5G03150	AT1G09867.1	-11,51	snoRNA_AT1G09867	-2.04661	GSNO down-regulated
AT1G70740	AT1G09867.1	-11,48	snoRNA_AT1G09867	-2.04661	GSNO down-regulated
AT4G19450	AT1G09867.1	-11,48	snoRNA_AT1G09867	-2.04661	GSNO down-regulated
AT4G22080	AT1G09867.1	-11,45	snoRNA_AT1G09867	-2.04661	GSNO down-regulated
AT3G60490	AT1G09867.1	-11,35	snoRNA_AT1G09867	-2.04661	GSNO down-regulated
AT1G22500	AT1G09867.1	-11,29	snoRNA_AT1G09867	-2.04661	GSNO down-regulated
AT2G29340	AT1G09867.1	-11,29	snoRNA_AT1G09867	-2.04661	GSNO down-regulated
AT1G30720	AT1G09867.1	-11,28	snoRNA_AT1G09867	-2.04661	GSNO down-regulated
AT1G70520	AT1G09867.1	-11,27	snoRNA_AT1G09867	-2.04661	GSNO down-regulated
AT5G05180	AT1G09867.1	-11,23	snoRNA_AT1G09867	-2.04661	GSNO down-regulated
AT4G13420	AT1G09867.1	-11,17	snoRNA_AT1G09867	-2.04661	GSNO down-regulated
AT3G10530	AT1G09867.1	-11,14	snoRNA_AT1G09867	-2.04661	GSNO down-regulated
AT1G80270	AT1G09867.1	-11,13	snoRNA_AT1G09867	-2.04661	GSNO down-regulated
AT2G44840	AT1G09867.1	-11,12	snoRNA_AT1G09867	-2.04661	GSNO down-regulated
AT3G22910	AT1G09867.1	-11,12	snoRNA_AT1G09867	-2.04661	GSNO down-regulated
AT3G06420	AT1G09867.1	-11,1	snoRNA_AT1G09867	-2.04661	GSNO down-regulated
AT3G19400	AT1G09867.1	-11,1	snoRNA_AT1G09867	-2.04661	GSNO down-regulated
AT3G23820	AT1G09867.1	-11,09	snoRNA_AT1G09867	-2.04661	GSNO down-regulated
AT5G17040	AT1G09867.1	-11,08	snoRNA_AT1G09867	-2.04661	GSNO down-regulated
AT5G12270	AT1G09867.1	-11,06	snoRNA_AT1G09867	-2.04661	GSNO down-regulated
AT3G57520	AT1G09867.1	-11,05	snoRNA_AT1G09867	-2.04661	GSNO down-regulated
AT4G00910	AT1G09867.1	-10,97	snoRNA_AT1G09867	-2.04661	GSNO down-regulated
AT2G44180	AT1G09867.1	-10,97	snoRNA_AT1G09867	-2.04661	GSNO down-regulated
AT1G78280	AT1G09867.1	-10,95	snoRNA_AT1G09867	-2.04661	GSNO down-regulated
AT4G23820	AT1G09867.1	-10,93	snoRNA_AT1G09867	-2.04661	GSNO down-regulated
AT2G44480	AT1G09867.1	-10,92	snoRNA_AT1G09867	-2.04661	GSNO down-regulated
AT4G32730	AT1G09867.1	-10,88	snoRNA_AT1G09867	-2.04661	GSNO down-regulated
AT1G06923	AT1G09867.1	-10,86	snoRNA_AT1G09867	-2.04661	GSNO down-regulated
AT4G28410	AT1G09867.1	-10,85	snoRNA_AT1G09867	-2.04661	GSNO down-regulated
AT4G16350	AT1G09867.1	-10,84	snoRNA_AT1G09867	-2.04661	GSNO down-regulated
AT4G37540	AT1G09867.1	-10,81	snoRNA_AT1G09867	-2.04661	GSNO down-regulated
AT3G59750	AT1G09867.1	-10,8	snoRNA_AT1G09867	-2.04661	GSNO down-regulated
AT1G61340	AT1G09867.1	-10,78	snoRNA_AT1G09867	-2.04661	GSNO down-regulated
AT3G43850	AT1G09867.1	-10,76	snoRNA_AT1G09867	-2.04661	GSNO down-regulated
AT4G34830	AT1G09867.1	-10,74	snoRNA_AT1G09867	-2.04661	GSNO down-regulated
AT5G14540	AT1G09867.1	-10,7	snoRNA_AT1G09867	-2.04661	GSNO down-regulated
AT2G29620	AT1G09867.1	-10,64	snoRNA_AT1G09867	-2.04661	GSNO down-regulated
AT5G48430	AT1G09867.1	-10,64	snoRNA_AT1G09867	-2.04661	GSNO down-regulated
AT2G24400	AT1G09867.1	-10,64	snoRNA_AT1G09867	-2.04661	GSNO down-regulated
AT3G28130	AT1G09867.1	-10,64	snoRNA_AT1G09867	-2.04661	GSNO down-regulated
AT2G29420	AT1G09867.1	-10,62	snoRNA_AT1G09867	-2.04661	GSNO down-regulated
AT4G40060	AT1G09867.1	-10,6	snoRNA_AT1G09867	-2.04661	GSNO down-regulated
AT5G02030	AT1G09867.1	-10,6	snoRNA_AT1G09867	-2.04661	GSNO down-regulated
AT1G53540	AT1G09867.1	-10,59	snoRNA_AT1G09867	-2.04661	GSNO down-regulated
AT1G16390	AT1G09867.1	-10,57	snoRNA_AT1G09867	-2.04661	GSNO down-regulated
AT3G63470	AT1G09867.1	-10,55	snoRNA_AT1G09867	-2.04661	GSNO down-regulated
AT1G74840	AT1G09867.1	-10,53	snoRNA_AT1G09867	-2.04661	GSNO down-regulated
AT3G60300	AT1G09867.1	-10,5	snoRNA_AT1G09867	-2.04661	GSNO down-regulated
AT2G31260	AT1G09867.1	-10,47	snoRNA_AT1G09867	-2.04661	GSNO down-regulated
AT2G33480	AT1G09867.1	-10,47	snoRNA_AT1G09867	-2.04661	GSNO down-regulated
AT4G35783	AT1G09867.1	-10,47	snoRNA_AT1G09867	-2.04661	GSNO down-regulated
AT2G03720	AT1G09867.1	-10,45	snoRNA_AT1G09867	-2.04661	GSNO down-regulated
AT5G49340	AT1G09867.1	-10,45	snoRNA_AT1G09867	-2.04661	GSNO down-regulated
AT1G70260	AT1G09867.1	-10,44	snoRNA_AT1G09867	-2.04661	GSNO down-regulated
AT5G67380	AT1G09867.1	-10,42	snoRNA_AT1G09867	-2.04661	GSNO down-regulated
AT5G22410	AT1G09867.1	-10,39	snoRNA_AT1G09867	-2.04661	GSNO down-regulated
AT1G25240	AT1G09867.1	-10,37	snoRNA_AT1G09867	-2.04661	GSNO down-regulated
AT3G53680	AT1G09867.1	-10,37	snoRNA_AT1G09867	-2.04661	GSNO down-regulated
AT2G38860	AT1G09867.1	-10,36	snoRNA_AT1G09867	-2.04661	GSNO down-regulated
AT5G39000	AT1G09867.1	-10,34	snoRNA_AT1G09867	-2.04661	GSNO down-regulated
AT1G32940	AT1G09867.1	-10,32	snoRNA_AT1G09867	-2.04661	GSNO down-regulated
AT3G60330	AT1G09867.1	-10,32	snoRNA_AT1G09867	-2.04661	GSNO down-regulated
AT1G51800	AT1G09867.1	-10,32	snoRNA_AT1G09867	-2.04661	GSNO down-regulated
AT1G60140	AT1G09867.1	-10,3	snoRNA_AT1G09867	-2.04661	GSNO down-regulated
AT5G10580	AT1G09867.1	-10,25	snoRNA_AT1G09867	-2.04661	GSNO down-regulated
AT4G39090	AT1G09867.1	-10,21	snoRNA_AT1G09867	-2.04661	GSNO down-regulated
AT3G51800	AT1G09867.1	-10,16	snoRNA_AT1G09867	-2.04661	GSNO down-regulated
AT3G61400	AT1G09867.1	-10,14	snoRNA_AT1G09867	-2.04661	GSNO down-regulated
AT4G11290	AT1G09867.1	-10,13	snoRNA_AT1G09867	-2.04661	GSNO down-regulated
AT4G39000	AT1G09867.1	-10,1	snoRNA_AT1G09867	-2.04661	GSNO down-regulated
AT5G05600	AT1G09867.1	-10,04	snoRNA_AT1G09867	-2.04661	GSNO down-regulated
AT5G63970	AT1G09867.1	-10	snoRNA_AT1G09867	-2.04661	GSNO down-regulated
AT4G30560	AT1G09867.1	-9,99	snoRNA_AT1G09867	-2.04661	GSNO down-regulated
AT2G26190	AT1G09867.1	-9,99	snoRNA_AT1G09867	-2.04661	GSNO down-regulated
AT1G72770	AT1G09867.1	-9,98	snoRNA_AT1G09867	-2.04661	GSNO down-regulated
AT2G23170	AT1G09867.1	-9,97	snoRNA_AT1G09867	-2.04661	GSNO down-regulated
AT1G62262	AT1G09867.1	-9,93	snoRNA_AT1G09867	-2.04661	GSNO down-regulated
AT5G20700	AT1G09867.1	-9,92	snoRNA_AT1G09867	-2.04661	GSNO down-regulated
AT2G41560	AT1G09867.1	-9,91	snoRNA_AT1G09867	-2.04661	GSNO down-regulated
AT3G56580	AT1G09867.1	-9,91	snoRNA_AT1G09867	-2.04661	GSNO down-regulated
AT3G45380	AT1G09867.1	-9,89	snoRNA_AT1G09867	-2.04661	GSNO down-regulated
AT1G32640	AT1G09867.1	-9,87	snoRNA_AT1G09867	-2.04661	GSNO down-regulated
AT5G18640	AT1G09867.1	-9,87	snoRNA_AT1G09867	-2.04661	GSNO down-regulated
AT3G28850	AT1G09867.1	-9,86	snoRNA_AT1G09867	-2.04661	GSNO down-regulated
AT4G26830	AT1G09867.1	-9,8	snoRNA_AT1G09867	-2.04661	GSNO down-regulated
AT5G12280	AT1G09867.1	-9,8	snoRNA_AT1G09867	-2.04661	GSNO down-regulated
AT2G42060	AT1G09867.1	-9,79	snoRNA_AT1G09867	-2.04661	GSNO down-regulated
AT1G67730	AT1G09867.1	-9,78	snoRNA_AT1G09867	-2.04661	GSNO down-regulated
AT4G36580	AT1G09867.1	-9,78	snoRNA_AT1G09867	-2.04661	GSNO down-regulated
AT4G03460	AT1G09867.1	-9,77	snoRNA_AT1G09867	-2.04661	GSNO down-regulated
AT2G02820	AT1G09867.1	-9,76	snoRNA_AT1G09867	-2.04661	GSNO down-regulated
AT3G08690	AT1G09867.1	-9,75	snoRNA_AT1G09867	-2.04661	GSNO down-regulated
AT1G32970	AT1G09867.1	-9,73	snoRNA_AT1G09867	-2.04661	GSNO down-regulated
AT5G37990	AT1G09867.1	-9,72	snoRNA_AT1G09867	-2.04661	GSNO down-regulated
AT2G34680	AT1G09867.1	-9,72	snoRNA_AT1G09867	-2.04661	GSNO down-regulated
AT5G51970	AT1G09867.1	-9,72	snoRNA_AT1G09867	-2.04661	GSNO down-regulated
AT4G28790	AT1G09867.1	-9,7	snoRNA_AT1G09867	-2.04661	GSNO down-regulated
AT2G21250	AT1G09867.1	-9,7	snoRNA_AT1G09867	-2.04661	GSNO down-regulated
AT3G55980	AT1G09867.1	-9,7	snoRNA_AT1G09867	-2.04661	GSNO down-regulated
AT1G79310	AT1G09867.1	-9,66	snoRNA_AT1G09867	-2.04661	GSNO down-regulated
AT5G64580	AT1G09867.1	-9,65	snoRNA_AT1G09867	-2.04661	GSNO down-regulated
AT1G05570	AT1G09867.1	-9,59	snoRNA_AT1G09867	-2.04661	GSNO down-regulated
AT2G38800	AT1G09867.1	-9,59	snoRNA_AT1G09867	-2.04661	GSNO down-regulated
AT3G22800	AT1G09867.1	-9,59	snoRNA_AT1G09867	-2.04661	GSNO down-regulated
AT1G01650	AT1G09867.1	-9,58	snoRNA_AT1G09867	-2.04661	GSNO down-regulated
AT4G22745	AT1G09867.1	-9,58	snoRNA_AT1G09867	-2.04661	GSNO down-regulated
AT5G14420	AT1G09867.1	-9,56	snoRNA_AT1G09867	-2.04661	GSNO down-regulated
AT4G03360	AT1G09867.1	-9,54	snoRNA_AT1G09867	-2.04661	GSNO down-regulated
AT5G36870	AT1G09867.1	-9,52	snoRNA_AT1G09867	-2.04661	GSNO down-regulated
AT1G25450	AT1G09867.1	-9,49	snoRNA_AT1G09867	-2.04661	GSNO down-regulated
AT3G48330	AT1G09867.1	-9,45	snoRNA_AT1G09867	-2.04661	GSNO down-regulated
AT3G11580	AT1G09867.1	-9,42	snoRNA_AT1G09867	-2.04661	GSNO down-regulated
AT3G22750	AT1G09867.1	-9,42	snoRNA_AT1G09867	-2.04661	GSNO down-regulated
AT3G53460	AT1G09867.1	-9,42	snoRNA_AT1G09867	-2.04661	GSNO down-regulated
AT5G43520	AT1G09867.1	-9,4	snoRNA_AT1G09867	-2.04661	GSNO down-regulated
AT1G07000	AT1G09867.1	-9,39	snoRNA_AT1G09867	-2.04661	GSNO down-regulated
AT4G25190	AT1G09867.1	-9,35	snoRNA_AT1G09867	-2.04661	GSNO down-regulated
AT1G13420	AT1G09867.1	-9,35	snoRNA_AT1G09867	-2.04661	GSNO down-regulated
AT2G44940	AT1G09867.1	-9,33	snoRNA_AT1G09867	-2.04661	GSNO down-regulated
AT1G08090	AT1G09867.1	-9,29	snoRNA_AT1G09867	-2.04661	GSNO down-regulated
AT4G01680	AT1G09867.1	-9,28	snoRNA_AT1G09867	-2.04661	GSNO down-regulated
AT4G26260	AT1G09867.1	-9,23	snoRNA_AT1G09867	-2.04661	GSNO down-regulated
AT1G56110	AT1G09867.1	-9,23	snoRNA_AT1G09867	-2.04661	GSNO down-regulated
AT3G52870	AT1G09867.1	-9,22	snoRNA_AT1G09867	-2.04661	GSNO down-regulated
AT1G65570	AT1G09867.1	-9,21	snoRNA_AT1G09867	-2.04661	GSNO down-regulated
AT4G35070	AT1G09867.1	-9,21	snoRNA_AT1G09867	-2.04661	GSNO down-regulated
AT1G34040	AT1G09867.1	-9,2	snoRNA_AT1G09867	-2.04661	GSNO down-regulated
AT1G74740	AT1G09867.1	-9,19	snoRNA_AT1G09867	-2.04661	GSNO down-regulated
AT2G29500	AT1G09867.1	-9,18	snoRNA_AT1G09867	-2.04661	GSNO down-regulated
AT1G18140	AT1G09867.1	-9,17	snoRNA_AT1G09867	-2.04661	GSNO down-regulated
AT2G32930	AT1G09867.1	-9,17	snoRNA_AT1G09867	-2.04661	GSNO down-regulated
AT3G14590	AT1G09867.1	-9,17	snoRNA_AT1G09867	-2.04661	GSNO down-regulated
AT4G21320	AT1G09867.1	-9,17	snoRNA_AT1G09867	-2.04661	GSNO down-regulated
AT2G42660	AT1G09867.1	-9,16	snoRNA_AT1G09867	-2.04661	GSNO down-regulated
AT5G11070	AT1G09867.1	-9,14	snoRNA_AT1G09867	-2.04661	GSNO down-regulated
AT1G17190	AT1G09867.1	-9,14	snoRNA_AT1G09867	-2.04661	GSNO down-regulated
AT3G02550	AT1G09867.1	-9,14	snoRNA_AT1G09867	-2.04661	GSNO down-regulated
AT4G33400	AT1G09867.1	-9,14	snoRNA_AT1G09867	-2.04661	GSNO down-regulated
AT5G64220	AT1G09867.1	-9,14	snoRNA_AT1G09867	-2.04661	GSNO down-regulated
AT5G66460	AT1G09867.1	-9,13	snoRNA_AT1G09867	-2.04661	GSNO down-regulated
AT1G21410	AT1G09867.1	-9,09	snoRNA_AT1G09867	-2.04661	GSNO down-regulated
AT1G78490	AT1G09867.1	-9,07	snoRNA_AT1G09867	-2.04661	GSNO down-regulated
AT1G27470	AT1G09867.1	-9,07	snoRNA_AT1G09867	-2.04661	GSNO down-regulated
AT2G18620	AT1G09867.1	-9,07	snoRNA_AT1G09867	-2.04661	GSNO down-regulated
AT5G04370	AT1G09867.1	-9,05	snoRNA_AT1G09867	-2.04661	GSNO down-regulated
AT1G01720	AT1G09867.1	-9,05	snoRNA_AT1G09867	-2.04661	GSNO down-regulated
AT3G16560	AT1G09867.1	-9,05	snoRNA_AT1G09867	-2.04661	GSNO down-regulated
AT5G15130	AT1G09867.1	-9,03	snoRNA_AT1G09867	-2.04661	GSNO down-regulated
AT5G27920	AT1G09867.1	-9,03	snoRNA_AT1G09867	-2.04661	GSNO down-regulated
AT1G28470	AT1G09867.1	-9,02	snoRNA_AT1G09867	-2.04661	GSNO down-regulated
AT2G22430	AT1G09867.1	-9	snoRNA_AT1G09867	-2.04661	GSNO down-regulated
AT5G38970	AT1G09867.1	-9	snoRNA_AT1G09867	-2.04661	GSNO down-regulated
AT1G35620	AT1G09867.1	-8,98	snoRNA_AT1G09867	-2.04661	GSNO down-regulated
AT1G57590	AT1G09867.1	-8,98	snoRNA_AT1G09867	-2.04661	GSNO down-regulated
AT5G64660	AT1G09867.1	-8,98	snoRNA_AT1G09867	-2.04661	GSNO down-regulated
AT1G29830	AT1G09867.1	-8,96	snoRNA_AT1G09867	-2.04661	GSNO down-regulated
AT3G28210	AT1G09867.1	-8,96	snoRNA_AT1G09867	-2.04661	GSNO down-regulated
AT5G26930	AT1G09867.1	-8,94	snoRNA_AT1G09867	-2.04661	GSNO down-regulated
AT1G52410	AT1G09867.1	-8,9	snoRNA_AT1G09867	-2.04661	GSNO down-regulated
AT1G54940	AT1G09867.1	-8,89	snoRNA_AT1G09867	-2.04661	GSNO down-regulated
AT1G64930	AT1G09867.1	-8,89	snoRNA_AT1G09867	-2.04661	GSNO down-regulated
AT1G06840	AT1G09867.1	-8,89	snoRNA_AT1G09867	-2.04661	GSNO down-regulated
AT1G18940	AT1G09867.1	-8,89	snoRNA_AT1G09867	-2.04661	GSNO down-regulated
AT4G39350	AT1G09867.1	-8,89	snoRNA_AT1G09867	-2.04661	GSNO down-regulated
AT2G29120	AT1G09867.1	-8,88	snoRNA_AT1G09867	-2.04661	GSNO down-regulated
AT2G28160	AT1G09867.1	-8,86	snoRNA_AT1G09867	-2.04661	GSNO down-regulated
AT1G70080	AT1G09867.1	-8,86	snoRNA_AT1G09867	-2.04661	GSNO down-regulated
AT1G24510	AT1G09867.1	-8,83	snoRNA_AT1G09867	-2.04661	GSNO down-regulated
AT4G15370	AT1G09867.1	-8,83	snoRNA_AT1G09867	-2.04661	GSNO down-regulated
AT5G02260	AT1G09867.1	-8,83	snoRNA_AT1G09867	-2.04661	GSNO down-regulated
AT2G44580	AT1G09867.1	-8,82	snoRNA_AT1G09867	-2.04661	GSNO down-regulated
AT1G02220	AT1G09867.1	-8,81	snoRNA_AT1G09867	-2.04661	GSNO down-regulated
AT5G49270	AT1G09867.1	-8,79	snoRNA_AT1G09867	-2.04661	GSNO down-regulated
AT5G15150	AT1G09867.1	-8,79	snoRNA_AT1G09867	-2.04661	GSNO down-regulated
AT5G27120	AT1G09867.1	-8,79	snoRNA_AT1G09867	-2.04661	GSNO down-regulated
AT4G36180	AT1G09867.1	-8,78	snoRNA_AT1G09867	-2.04661	GSNO down-regulated
AT1G67820	AT1G09867.1	-8,76	snoRNA_AT1G09867	-2.04661	GSNO down-regulated
AT2G40670	AT1G09867.1	-8,74	snoRNA_AT1G09867	-2.04661	GSNO down-regulated
AT4G00480	AT1G09867.1	-8,73	snoRNA_AT1G09867	-2.04661	GSNO down-regulated
AT2G28780	AT1G09867.1	-8,72	snoRNA_AT1G09867	-2.04661	GSNO down-regulated
AT2G15350	AT1G09867.1	-8,72	snoRNA_AT1G09867	-2.04661	GSNO down-regulated
AT3G45390	AT1G09867.1	-8,71	snoRNA_AT1G09867	-2.04661	GSNO down-regulated
AT2G29480	AT1G09867.1	-8,71	snoRNA_AT1G09867	-2.04661	GSNO down-regulated
AT3G27820	AT1G09867.1	-8,7	snoRNA_AT1G09867	-2.04661	GSNO down-regulated
AT3G50460	AT1G09867.1	-8,69	snoRNA_AT1G09867	-2.04661	GSNO down-regulated
AT4G12730	AT1G09867.1	-8,68	snoRNA_AT1G09867	-2.04661	GSNO down-regulated
AT1G79180	AT1G09867.1	-8,65	snoRNA_AT1G09867	-2.04661	GSNO down-regulated
AT1G47540	AT1G09867.1	-8,63	snoRNA_AT1G09867	-2.04661	GSNO down-regulated
AT3G24670	AT1G09867.1	-8,6	snoRNA_AT1G09867	-2.04661	GSNO down-regulated
AT4G08040	AT1G09867.1	-8,6	snoRNA_AT1G09867	-2.04661	GSNO down-regulated
AT5G66530	AT1G09867.1	-8,6	snoRNA_AT1G09867	-2.04661	GSNO down-regulated
AT5G67430	AT1G09867.1	-8,6	snoRNA_AT1G09867	-2.04661	GSNO down-regulated
AT3G14060	AT1G09867.1	-8,58	snoRNA_AT1G09867	-2.04661	GSNO down-regulated
AT3G50060	AT1G09867.1	-8,58	snoRNA_AT1G09867	-2.04661	GSNO down-regulated
AT1G10340	AT1G09867.1	-8,57	snoRNA_AT1G09867	-2.04661	GSNO down-regulated
AT5G13200	AT1G09867.1	-8,56	snoRNA_AT1G09867	-2.04661	GSNO down-regulated
AT5G38280	AT1G09867.1	-8,56	snoRNA_AT1G09867	-2.04661	GSNO down-regulated
AT5G24140	AT1G09867.1	-8,55	snoRNA_AT1G09867	-2.04661	GSNO down-regulated
AT1G52200	AT1G09867.1	-8,52	snoRNA_AT1G09867	-2.04661	GSNO down-regulated
AT1G70790	AT1G09867.1	-8,52	snoRNA_AT1G09867	-2.04661	GSNO down-regulated
AT4G31810	AT1G09867.1	-8,52	snoRNA_AT1G09867	-2.04661	GSNO down-regulated
AT1G13520	AT1G09867.1	-8,51	snoRNA_AT1G09867	-2.04661	GSNO down-regulated
AT4G23990	AT1G09867.1	-8,5	snoRNA_AT1G09867	-2.04661	GSNO down-regulated
AT3G59730	AT1G09867.1	-8,49	snoRNA_AT1G09867	-2.04661	GSNO down-regulated
AT1G68710	AT1G09867.1	-8,48	snoRNA_AT1G09867	-2.04661	GSNO down-regulated
AT3G01260	AT1G09867.1	-8,48	snoRNA_AT1G09867	-2.04661	GSNO down-regulated
AT1G66930	AT1G09867.1	-8,47	snoRNA_AT1G09867	-2.04661	GSNO down-regulated
AT4G22130	AT1G09867.1	-8,47	snoRNA_AT1G09867	-2.04661	GSNO down-regulated
AT4G26010	AT1G09867.1	-8,46	snoRNA_AT1G09867	-2.04661	GSNO down-regulated
AT3G51330	AT1G09867.1	-8,45	snoRNA_AT1G09867	-2.04661	GSNO down-regulated
AT4G11280	AT1G09867.1	-8,45	snoRNA_AT1G09867	-2.04661	GSNO down-regulated
AT5G43590	AT1G09867.1	-8,43	snoRNA_AT1G09867	-2.04661	GSNO down-regulated
AT3G29410	AT1G09867.1	-8,41	snoRNA_AT1G09867	-2.04661	GSNO down-regulated
AT4G33050	AT1G09867.1	-8,41	snoRNA_AT1G09867	-2.04661	GSNO down-regulated
AT4G25220	AT1G09867.1	-8,37	snoRNA_AT1G09867	-2.04661	GSNO down-regulated
AT4G08405	AT1G09867.1	-8,36	snoRNA_AT1G09867	-2.04661	GSNO down-regulated
AT3G46130	AT1G09867.1	-8,34	snoRNA_AT1G09867	-2.04661	GSNO down-regulated
AT3G07870	AT1G09867.1	-8,34	snoRNA_AT1G09867	-2.04661	GSNO down-regulated
AT4G29210	AT1G09867.1	-8,33	snoRNA_AT1G09867	-2.04661	GSNO down-regulated
AT3G53200	AT1G09867.1	-8,32	snoRNA_AT1G09867	-2.04661	GSNO down-regulated
AT5G06990	AT1G09867.1	-8,28	snoRNA_AT1G09867	-2.04661	GSNO down-regulated
AT5G16930	AT1G09867.1	-8,28	snoRNA_AT1G09867	-2.04661	GSNO down-regulated
AT5G18700	AT1G09867.1	-8,28	snoRNA_AT1G09867	-2.04661	GSNO down-regulated
AT5G42650	AT1G09867.1	-8,28	snoRNA_AT1G09867	-2.04661	GSNO down-regulated
AT3G50890	AT1G09867.1	-8,27	snoRNA_AT1G09867	-2.04661	GSNO down-regulated
AT2G22540	AT1G09867.1	-8,26	snoRNA_AT1G09867	-2.04661	GSNO down-regulated
AT1G44020	AT1G09867.1	-8,23	snoRNA_AT1G09867	-2.04661	GSNO down-regulated
AT2G46510	AT1G09867.1	-8,23	snoRNA_AT1G09867	-2.04661	GSNO down-regulated
AT3G05840	AT1G09867.1	-8,23	snoRNA_AT1G09867	-2.04661	GSNO down-regulated
AT3G59850	AT1G09867.1	-8,23	snoRNA_AT1G09867	-2.04661	GSNO down-regulated
AT4G13210	AT1G09867.1	-8,23	snoRNA_AT1G09867	-2.04661	GSNO down-regulated
AT3G02875	AT1G09867.1	-8,22	snoRNA_AT1G09867	-2.04661	GSNO down-regulated
AT1G05490	AT1G09867.1	-8,21	snoRNA_AT1G09867	-2.04661	GSNO down-regulated
AT1G74830	AT1G09867.1	-8,2	snoRNA_AT1G09867	-2.04661	GSNO down-regulated
AT1G24120	AT1G09867.1	-8,19	snoRNA_AT1G09867	-2.04661	GSNO down-regulated
AT3G60580	AT1G09867.1	-8,19	snoRNA_AT1G09867	-2.04661	GSNO down-regulated
AT4G12250	AT1G09867.1	-8,18	snoRNA_AT1G09867	-2.04661	GSNO down-regulated
XLOC_019552	AT1G09867.1	-8,17	snoRNA_AT1G09867	-2.04661	GSNO down-regulated
AT1G43650	AT1G09867.1	-8,16	snoRNA_AT1G09867	-2.04661	GSNO down-regulated
AT5G67400	AT1G09867.1	-8,14	snoRNA_AT1G09867	-2.04661	GSNO down-regulated
AT5G03140	AT1G09867.1	-8,14	snoRNA_AT1G09867	-2.04661	GSNO down-regulated
AT1G79040	AT1G09867.1	-8,13	snoRNA_AT1G09867	-2.04661	GSNO down-regulated
AT3G25700	AT1G09867.1	-8,13	snoRNA_AT1G09867	-2.04661	GSNO down-regulated
AT2G17700	AT1G09867.1	-8,12	snoRNA_AT1G09867	-2.04661	GSNO down-regulated
AT2G26700	AT1G09867.1	-8,12	snoRNA_AT1G09867	-2.04661	GSNO down-regulated
AT3G02850	AT1G09867.1	-8,09	snoRNA_AT1G09867	-2.04661	GSNO down-regulated
AT4G36430	AT1G09867.1	-8,09	snoRNA_AT1G09867	-2.04661	GSNO down-regulated
AT3G29000	AT1G09867.1	-8,07	snoRNA_AT1G09867	-2.04661	GSNO down-regulated
XLOC_026642-1	AT1G09867.1	-8,06	snoRNA_AT1G09867	-2.04661	GSNO down-regulated
AT1G07370	AT1G09867.1	-8,06	snoRNA_AT1G09867	-2.04661	GSNO down-regulated
AT4G38810	AT1G09867.1	-8,06	snoRNA_AT1G09867	-2.04661	GSNO down-regulated
AT1G32170	AT1G09867.1	-8,05	snoRNA_AT1G09867	-2.04661	GSNO down-regulated
AT4G22820	AT1G09867.1	-8,05	snoRNA_AT1G09867	-2.04661	GSNO down-regulated
AT2G45470	AT1G09867.1	-8,04	snoRNA_AT1G09867	-2.04661	GSNO down-regulated
AT4G25350	AT1G09867.1	-8,03	snoRNA_AT1G09867	-2.04661	GSNO down-regulated
AT3G61960	AT1G09867.1	-8,03	snoRNA_AT1G09867	-2.04661	GSNO down-regulated
AT5G19890	AT1G09867.1	-8,02	snoRNA_AT1G09867	-2.04661	GSNO down-regulated
AT1G11655	AT1G09867.1	-8,01	snoRNA_AT1G09867	-2.04661	GSNO down-regulated
AT1G08320	AT1G09867.1	-8,01	snoRNA_AT1G09867	-2.04661	GSNO down-regulated
AT5G64900	AT1G09867.1	-8	snoRNA_AT1G09867	-2.04661	GSNO down-regulated
AT4G02290	AT1G09867.1	-8	snoRNA_AT1G09867	-2.04661	GSNO down-regulated
AT3G23050	AT1G09867.1	-7,99	snoRNA_AT1G09867	-2.04661	GSNO down-regulated
AT4G34680	AT1G09867.1	-7,99	snoRNA_AT1G09867	-2.04661	GSNO down-regulated
AT5G25190	AT1G09867.1	-7,99	snoRNA_AT1G09867	-2.04661	GSNO down-regulated
AT4G30840	AT1G09867.1	-7,98	snoRNA_AT1G09867	-2.04661	GSNO down-regulated
AT4G09420	AT1G09867.1	-7,97	snoRNA_AT1G09867	-2.04661	GSNO down-regulated
AT3G61490	AT1G09867.1	-7,96	snoRNA_AT1G09867	-2.04661	GSNO down-regulated
AT3G48100	AT1G09867.1	-7,96	snoRNA_AT1G09867	-2.04661	GSNO down-regulated
AT1G24470	AT1G09867.1	-7,95	snoRNA_AT1G09867	-2.04661	GSNO down-regulated
AT1G74360	AT1G09867.1	-7,95	snoRNA_AT1G09867	-2.04661	GSNO down-regulated
AT2G14510	AT1G09867.1	-7,95	snoRNA_AT1G09867	-2.04661	GSNO down-regulated
AT2G43820	AT1G09867.1	-7,95	snoRNA_AT1G09867	-2.04661	GSNO down-regulated
AT3G58860	AT1G09867.1	-7,95	snoRNA_AT1G09867	-2.04661	GSNO down-regulated
AT3G05350	AT1G09867.1	-7,95	snoRNA_AT1G09867	-2.04661	GSNO down-regulated
AT1G14120	AT1G09867.1	-7,94	snoRNA_AT1G09867	-2.04661	GSNO down-regulated
AT2G32080	AT1G09867.1	-7,93	snoRNA_AT1G09867	-2.04661	GSNO down-regulated
AT4G22070	AT1G09867.1	-7,93	snoRNA_AT1G09867	-2.04661	GSNO down-regulated
AT5G61440	AT1G09867.1	-7,93	snoRNA_AT1G09867	-2.04661	GSNO down-regulated
AT2G40610	AT1G09867.1	-7,92	snoRNA_AT1G09867	-2.04661	GSNO down-regulated
AT3G23250	AT1G09867.1	-7,92	snoRNA_AT1G09867	-2.04661	GSNO down-regulated
AT3G49110	AT1G09867.1	-7,92	snoRNA_AT1G09867	-2.04661	GSNO down-regulated
AT3G51360	AT1G09867.1	-7,91	snoRNA_AT1G09867	-2.04661	GSNO down-regulated
AT5G59700	AT1G09867.1	-7,9	snoRNA_AT1G09867	-2.04661	GSNO down-regulated
AT1G55290	AT1G09867.1	-7,89	snoRNA_AT1G09867	-2.04661	GSNO down-regulated
AT1G66460	AT1G09867.1	-7,89	snoRNA_AT1G09867	-2.04661	GSNO down-regulated
AT2G34650	AT1G09867.1	-7,89	snoRNA_AT1G09867	-2.04661	GSNO down-regulated
AT3G49580	AT1G09867.1	-7,88	snoRNA_AT1G09867	-2.04661	GSNO down-regulated
AT3G48260	AT1G09867.1	-7,86	snoRNA_AT1G09867	-2.04661	GSNO down-regulated
AT5G51070	AT1G09867.1	-7,86	snoRNA_AT1G09867	-2.04661	GSNO down-regulated
AT3G49700	AT1G09867.1	-7,85	snoRNA_AT1G09867	-2.04661	GSNO down-regulated
AT1G65060	AT1G09867.1	-7,85	snoRNA_AT1G09867	-2.04661	GSNO down-regulated
AT5G47070	AT1G09867.1	-7,83	snoRNA_AT1G09867	-2.04661	GSNO down-regulated
AT5G51490	AT1G09867.1	-7,83	snoRNA_AT1G09867	-2.04661	GSNO down-regulated
AT4G23390	AT1G09867.1	-7,8	snoRNA_AT1G09867	-2.04661	GSNO down-regulated
AT1G47500	AT1G09867.1	-7,8	snoRNA_AT1G09867	-2.04661	GSNO down-regulated
AT3G61420	AT1G09867.1	-7,8	snoRNA_AT1G09867	-2.04661	GSNO down-regulated
AT1G66160	AT1G09867.1	-7,79	snoRNA_AT1G09867	-2.04661	GSNO down-regulated
AT5G66750	AT1G09867.1	-7,79	snoRNA_AT1G09867	-2.04661	GSNO down-regulated
AT1G21520	AT1G09867.1	-7,78	snoRNA_AT1G09867	-2.04661	GSNO down-regulated
AT2G03090	AT1G09867.1	-7,77	snoRNA_AT1G09867	-2.04661	GSNO down-regulated
AT3G01970	AT1G09867.1	-7,77	snoRNA_AT1G09867	-2.04661	GSNO down-regulated
AT5G50375	AT1G09867.1	-7,77	snoRNA_AT1G09867	-2.04661	GSNO down-regulated
AT5G23030	AT1G09867.1	-7,75	snoRNA_AT1G09867	-2.04661	GSNO down-regulated
AT5G57530	AT1G09867.1	-7,75	snoRNA_AT1G09867	-2.04661	GSNO down-regulated
AT1G77690	AT1G09867.1	-7,74	snoRNA_AT1G09867	-2.04661	GSNO down-regulated
AT3G50300	AT1G09867.1	-7,74	snoRNA_AT1G09867	-2.04661	GSNO down-regulated
AT3G45330	AT1G09867.1	-7,73	snoRNA_AT1G09867	-2.04661	GSNO down-regulated
AT2G28970	AT1G09867.1	-7,73	snoRNA_AT1G09867	-2.04661	GSNO down-regulated
AT5G63790	AT1G09867.1	-7,73	snoRNA_AT1G09867	-2.04661	GSNO down-regulated
AT4G01750	AT1G09867.1	-7,71	snoRNA_AT1G09867	-2.04661	GSNO down-regulated
AT5G58010	AT1G09867.1	-7,7	snoRNA_AT1G09867	-2.04661	GSNO down-regulated
AT3G62930	AT1G09867.1	-7,7	snoRNA_AT1G09867	-2.04661	GSNO down-regulated
AT4G00940	AT1G09867.1	-7,7	snoRNA_AT1G09867	-2.04661	GSNO down-regulated
AT4G13620	AT1G09867.1	-7,7	snoRNA_AT1G09867	-2.04661	GSNO down-regulated
AT5G10990	AT1G09867.1	-7,7	snoRNA_AT1G09867	-2.04661	GSNO down-regulated
AT3G09640	AT1G09867.1	-7,68	snoRNA_AT1G09867	-2.04661	GSNO down-regulated
AT5G44020	AT1G09867.1	-7,68	snoRNA_AT1G09867	-2.04661	GSNO down-regulated
AT1G29400	AT1G09867.1	-7,66	snoRNA_AT1G09867	-2.04661	GSNO down-regulated
AT1G64900	AT1G09867.1	-7,65	snoRNA_AT1G09867	-2.04661	GSNO down-regulated
AT1G47490	AT1G09867.1	-7,65	snoRNA_AT1G09867	-2.04661	GSNO down-regulated
AT3G16470	AT1G09867.1	-7,65	snoRNA_AT1G09867	-2.04661	GSNO down-regulated
AT1G61080	AT1G09867.1	-7,64	snoRNA_AT1G09867	-2.04661	GSNO down-regulated
AT3G28050	AT1G09867.1	-7,64	snoRNA_AT1G09867	-2.04661	GSNO down-regulated
AT5G01520	AT1G09867.1	-7,64	snoRNA_AT1G09867	-2.04661	GSNO down-regulated
AT5G02800	AT1G09867.1	-7,64	snoRNA_AT1G09867	-2.04661	GSNO down-regulated
AT5G67420	AT1G09867.1	-7,64	snoRNA_AT1G09867	-2.04661	GSNO down-regulated
AT4G29230	AT1G09867.1	-7,63	snoRNA_AT1G09867	-2.04661	GSNO down-regulated
AT5G28770	AT1G09867.1	-7,63	snoRNA_AT1G09867	-2.04661	GSNO down-regulated
AT5G22650	AT1G09867.1	-7,62	snoRNA_AT1G09867	-2.04661	GSNO down-regulated
AT3G07360	AT1G09867.1	-7,61	snoRNA_AT1G09867	-2.04661	GSNO down-regulated
AT5G17820	AT1G09867.1	-7,59	snoRNA_AT1G09867	-2.04661	GSNO down-regulated
AT4G34580	AT1G09867.1	-7,57	snoRNA_AT1G09867	-2.04661	GSNO down-regulated
AT4G36670	AT1G09867.1	-7,57	snoRNA_AT1G09867	-2.04661	GSNO down-regulated
AT4G31940	AT1G09867.1	-7,55	snoRNA_AT1G09867	-2.04661	GSNO down-regulated
AT5G39330	AT1G09867.1	-7,55	snoRNA_AT1G09867	-2.04661	GSNO down-regulated
AT5G56150	AT1G09867.1	-7,53	snoRNA_AT1G09867	-2.04661	GSNO down-regulated
AT3G15500	AT1G09867.1	-7,52	snoRNA_AT1G09867	-2.04661	GSNO down-regulated
AT3G43220	AT1G09867.1	-7,52	snoRNA_AT1G09867	-2.04661	GSNO down-regulated
AT4G29800	AT1G09867.1	-7,52	snoRNA_AT1G09867	-2.04661	GSNO down-regulated
AT2G02990	AT1G09867.1	-7,51	snoRNA_AT1G09867	-2.04661	GSNO down-regulated
AT1G51950	AT1G09867.1	-7,51	snoRNA_AT1G09867	-2.04661	GSNO down-regulated
AT5G53250	AT1G09867.1	-7,51	snoRNA_AT1G09867	-2.04661	GSNO down-regulated
AT3G48350	AT1G09867.1	-7,5	snoRNA_AT1G09867	-2.04661	GSNO down-regulated
AT1G43160	AT1G09867.1	-7,48	snoRNA_AT1G09867	-2.04661	GSNO down-regulated
AT2G15230	AT1G09867.1	-7,46	snoRNA_AT1G09867	-2.04661	GSNO down-regulated
AT5G61640	AT1G09867.1	-7,46	snoRNA_AT1G09867	-2.04661	GSNO down-regulated
AT1G72650	AT1G09867.1	-7,45	snoRNA_AT1G09867	-2.04661	GSNO down-regulated
AT5G16750	AT1G09867.1	-7,45	snoRNA_AT1G09867	-2.04661	GSNO down-regulated
AT5G49520	AT1G09867.1	-7,45	snoRNA_AT1G09867	-2.04661	GSNO down-regulated
AT2G38940	AT1G09867.1	-7,43	snoRNA_AT1G09867	-2.04661	GSNO down-regulated
AT1G77370	AT1G09867.1	-7,43	snoRNA_AT1G09867	-2.04661	GSNO down-regulated
AT4G34770	AT1G09867.1	-7,42	snoRNA_AT1G09867	-2.04661	GSNO down-regulated
AT1G63940	AT1G09867.1	-7,42	snoRNA_AT1G09867	-2.04661	GSNO down-regulated
AT4G28270	AT1G09867.1	-7,41	snoRNA_AT1G09867	-2.04661	GSNO down-regulated
AT5G23210	AT1G09867.1	-7,41	snoRNA_AT1G09867	-2.04661	GSNO down-regulated
AT4G05520	AT1G09867.1	-7,4	snoRNA_AT1G09867	-2.04661	GSNO down-regulated
AT5G47060	AT1G09867.1	-7,4	snoRNA_AT1G09867	-2.04661	GSNO down-regulated
AT1G62300	AT1G09867.1	-7,39	snoRNA_AT1G09867	-2.04661	GSNO down-regulated
AT2G45170	AT1G09867.1	-7,39	snoRNA_AT1G09867	-2.04661	GSNO down-regulated
AT4G00710	AT1G09867.1	-7,38	snoRNA_AT1G09867	-2.04661	GSNO down-regulated
AT5G48570	AT1G09867.1	-7,37	snoRNA_AT1G09867	-2.04661	GSNO down-regulated
AT5G01840	AT1G09867.1	-7,37	snoRNA_AT1G09867	-2.04661	GSNO down-regulated
AT3G19000	AT1G09867.1	-7,35	snoRNA_AT1G09867	-2.04661	GSNO down-regulated
AT1G74875	AT1G09867.1	-7,34	snoRNA_AT1G09867	-2.04661	GSNO down-regulated
AT5G25930	AT1G09867.1	-7,34	snoRNA_AT1G09867	-2.04661	GSNO down-regulated
AT2G25150	AT1G09867.1	-7,33	snoRNA_AT1G09867	-2.04661	GSNO down-regulated
AT1G06630	AT1G09867.1	-7,33	snoRNA_AT1G09867	-2.04661	GSNO down-regulated
AT3G61750	AT1G09867.1	-7,33	snoRNA_AT1G09867	-2.04661	GSNO down-regulated
AT4G36540	AT1G09867.1	-7,32	snoRNA_AT1G09867	-2.04661	GSNO down-regulated
AT2G39040	AT1G09867.1	-7,32	snoRNA_AT1G09867	-2.04661	GSNO down-regulated
AT3G12540	AT1G09867.1	-7,31	snoRNA_AT1G09867	-2.04661	GSNO down-regulated
AT1G16420	AT1G09867.1	-7,31	snoRNA_AT1G09867	-2.04661	GSNO down-regulated
AT2G41410	AT1G09867.1	-7,29	snoRNA_AT1G09867	-2.04661	GSNO down-regulated
AT1G18590	AT1G09867.1	-7,28	snoRNA_AT1G09867	-2.04661	GSNO down-regulated
AT3G61990	AT1G09867.1	-7,28	snoRNA_AT1G09867	-2.04661	GSNO down-regulated
AT4G17615	AT1G09867.1	-7,27	snoRNA_AT1G09867	-2.04661	GSNO down-regulated
AT2G46400	AT1G09867.1	-7,26	snoRNA_AT1G09867	-2.04661	GSNO down-regulated
AT4G39770	AT1G09867.1	-7,26	snoRNA_AT1G09867	-2.04661	GSNO down-regulated
AT5G59550	AT1G09867.1	-7,26	snoRNA_AT1G09867	-2.04661	GSNO down-regulated
AT1G70450	AT1G09867.1	-7,25	snoRNA_AT1G09867	-2.04661	GSNO down-regulated
AT2G02740	AT1G09867.1	-7,25	snoRNA_AT1G09867	-2.04661	GSNO down-regulated
AT4G11680	AT1G09867.1	-7,23	snoRNA_AT1G09867	-2.04661	GSNO down-regulated
AT1G12040	AT1G09867.1	-7,21	snoRNA_AT1G09867	-2.04661	GSNO down-regulated
AT1G34510	AT1G09867.1	-7,21	snoRNA_AT1G09867	-2.04661	GSNO down-regulated
AT2G30200	AT1G09867.1	-7,21	snoRNA_AT1G09867	-2.04661	GSNO down-regulated
AT2G24430	AT1G09867.1	-7,2	snoRNA_AT1G09867	-2.04661	GSNO down-regulated
AT1G61810	AT1G09867.1	-7,19	snoRNA_AT1G09867	-2.04661	GSNO down-regulated
AT3G29430	AT1G09867.1	-7,19	snoRNA_AT1G09867	-2.04661	GSNO down-regulated
AT4G23500	AT1G09867.1	-7,19	snoRNA_AT1G09867	-2.04661	GSNO down-regulated
AT1G69530	AT1G09867.1	-7,17	snoRNA_AT1G09867	-2.04661	GSNO down-regulated
AT3G23730	AT1G09867.1	-7,17	snoRNA_AT1G09867	-2.04661	GSNO down-regulated
AT4G36110	AT1G09867.1	-7,17	snoRNA_AT1G09867	-2.04661	GSNO down-regulated
AT3G45410	AT1G09867.1	-7,16	snoRNA_AT1G09867	-2.04661	GSNO down-regulated
AT2G40130	AT1G09867.1	-7,16	snoRNA_AT1G09867	-2.04661	GSNO down-regulated
AT2G46270	AT1G09867.1	-7,16	snoRNA_AT1G09867	-2.04661	GSNO down-regulated
AT1G44130	AT1G09867.1	-7,15	snoRNA_AT1G09867	-2.04661	GSNO down-regulated
AT1G62480	AT1G09867.1	-7,15	snoRNA_AT1G09867	-2.04661	GSNO down-regulated
AT3G47990	AT1G09867.1	-7,15	snoRNA_AT1G09867	-2.04661	GSNO down-regulated
AT5G02790	AT1G09867.1	-7,15	snoRNA_AT1G09867	-2.04661	GSNO down-regulated
AT5G33290	AT1G09867.1	-7,15	snoRNA_AT1G09867	-2.04661	GSNO down-regulated
AT3G49530	AT1G09867.1	-7,14	snoRNA_AT1G09867	-2.04661	GSNO down-regulated
AT4G12410	AT1G09867.1	-7,14	snoRNA_AT1G09867	-2.04661	GSNO down-regulated
AT3G21340	AT1G09867.1	-7,13	snoRNA_AT1G09867	-2.04661	GSNO down-regulated
AT5G48010	AT1G09867.1	-7,13	snoRNA_AT1G09867	-2.04661	GSNO down-regulated
AT1G78340	AT1G09867.1	-7,12	snoRNA_AT1G09867	-2.04661	GSNO down-regulated
AT3G44750	AT1G09867.1	-7,12	snoRNA_AT1G09867	-2.04661	GSNO down-regulated
AT3G57810	AT1G09867.1	-7,12	snoRNA_AT1G09867	-2.04661	GSNO down-regulated
AT1G67470	AT1G09867.1	-7,11	snoRNA_AT1G09867	-2.04661	GSNO down-regulated
AT5G63450	AT1G09867.1	-7,11	snoRNA_AT1G09867	-2.04661	GSNO down-regulated
AT1G55120	AT1G09867.1	-7,11	snoRNA_AT1G09867	-2.04661	GSNO down-regulated
AT1G70170	AT1G09867.1	-7,11	snoRNA_AT1G09867	-2.04661	GSNO down-regulated
AT1G16060	AT1G09867.1	-7,1	snoRNA_AT1G09867	-2.04661	GSNO down-regulated
AT5G48175	AT1G09867.1	-7,09	snoRNA_AT1G09867	-2.04661	GSNO down-regulated
AT1G10370	AT1G09867.1	-7,09	snoRNA_AT1G09867	-2.04661	GSNO down-regulated
AT5G12020	AT1G09867.1	-7,08	snoRNA_AT1G09867	-2.04661	GSNO down-regulated
AT1G29240	AT1G09867.1	-7,05	snoRNA_AT1G09867	-2.04661	GSNO down-regulated
AT1G10480	AT1G09867.1	-7,05	snoRNA_AT1G09867	-2.04661	GSNO down-regulated
AT4G09570	AT1G09867.1	-7,05	snoRNA_AT1G09867	-2.04661	GSNO down-regulated
AT4G32830	AT1G09867.1	-7,05	snoRNA_AT1G09867	-2.04661	GSNO down-regulated
AT4G38620	AT1G09867.1	-7,05	snoRNA_AT1G09867	-2.04661	GSNO down-regulated
AT2G25220	AT1G09867.1	-7,04	snoRNA_AT1G09867	-2.04661	GSNO down-regulated
AT2G44380	AT1G09867.1	-7,03	snoRNA_AT1G09867	-2.04661	GSNO down-regulated
AT1G36060	AT1G09867.1	-7,03	snoRNA_AT1G09867	-2.04661	GSNO down-regulated
AT1G32950	AT1G09867.1	-7,02	snoRNA_AT1G09867	-2.04661	GSNO down-regulated
AT5G13220	AT1G09867.1	-7,02	snoRNA_AT1G09867	-2.04661	GSNO down-regulated
AT4G27780	AT1G09867.1	-7,02	snoRNA_AT1G09867	-2.04661	GSNO down-regulated
AT4G21370	AT1G09867.1	-6,99	snoRNA_AT1G09867	-2.04661	GSNO down-regulated
[truncated: 6,989 more rows]
