# Supplementary material for: Noncoding RNAs responsive to nitric oxide and their protein-coding gene targets shed light on root hair formation in Arabidopsis thaliana
Source: Front Genet. 2022 Sep 27;13:958641. doi: 10.3389/fgene.2022.958641 (PMC9551039; doi:10.3389/fgene.2022.958641)
Supplement: Supplementary file 1 [file DataSheet1.zip › Data Sheet 1/TableS3.xlsx]

## Sheet: GSNO-treated x rhd6
ncRNA	Annotation	log2FC	FDR
AT2G07525	lncRNA_AT2G07525	4,95634109	3.36e-08	GSNO Up-regulated
AT3G25795	otherRNA	3,439914939	3.72e-20	GSNO Up-regulated
AT3G07635	sRNA_AT3G07635	2,720896073	0.00291546	GSNO Up-regulated
AT3G15353	lncRNA_AT3G03105	2,453449389	1.59e-23	GSNO Up-regulated
AT1G62035	mir171a-3p	2,198696885	0.00118774	GSNO Up-regulated
AT1G05383	lncRNA_AT1G05383	2,139113971	0.000731791	GSNO Up-regulated
AT1G08687	lncRNA_AT1G08697	1,919917	0.0298976	GSNO Up-regulated
AT1G31935	otherRNA	1,810383001	2.78e-24	GSNO Up-regulated
AT4G06065	lncRNA_AT4G06065	1,579267905	0.00521555	GSNO Up-regulated
AT3G52748	otherRNA	1,566651186	0.000237699	GSNO Up-regulated
AT3G01795	lncRNA_AT3G01795	1,539148285	3.52e-05	GSNO Up-regulated
AT3G44765	otherRNA	1,502619883	0.00196486	GSNO Up-regulated
AT3G06505	lncRNA_AT3G06495	1,435048711	0.00110092	GSNO Up-regulated
AT3G06962	otherRNA	1,374280014	0.004223	GSNO Up-regulated
AT3G13277	otherRNA	1,291831507	1.34e-08	GSNO Up-regulated
AT1G18745	sRNA_AT1G18745	1,2643177	0.00155492	GSNO Up-regulated
AT2G05518	otherRNA	1,260651259	0.00816043	GSNO Up-regulated
AT1G09235	otherRNA	1,233527599	7.33e-05	GSNO Up-regulated
AT4G01533	otherRNA	1,155669219	0.000284783	GSNO Up-regulated
AT5G14840	pseudogene	1,150494296	5.67e-05	GSNO Up-regulated
AT5G03875	lncRNA_AT5G03875	1,077004499	0.0202838	GSNO Up-regulated
AT2G04805	lncRNA_AT2G04805	1,018578769	0.0143351	GSNO Up-regulated
AT4G03005	lncRNA_AT4G06835	1,006924101	0.0102228	GSNO Up-regulated
AT4G02005	otherRNA	0,757160594	0.00131964	GSNO Up-regulated
AT5G05145	lncRNA_AT5G05125	0,728286882	0.000774856	GSNO Up-regulated
AT5G38005	otherRNA	0,721291189	0.000532424	GSNO Up-regulated
AT3G06437	pseudogene	0,708975483	0.029205	GSNO Up-regulated
AT3G61198	otherRNA	0,682649528	0.0181215	GSNO Up-regulated
AT5G48412	sRNA_AT5G48412	0,600097114	6.81e-06	GSNO Up-regulated
AT4G36648	otherRNA	0,596043672	1.1e-14	GSNO Up-regulated
AT2G14878	sRNA_AT2G14878	0,563123668	2.29e-05	GSNO Up-regulated
AT3G25495	lncRNA_AT1G06687	0,534647059	3.23e-05	GSNO Up-regulated
AT2G18440	otherRNA	0,526350286	1.33e-08	GSNO Up-regulated
AT3G07215	otherRNA	0,439143729	0.0339333	GSNO Up-regulated
AT1G70518	otherRNA	0,430032394	0.0334194	GSNO Up-regulated
AT1G33415	otherRNA	0,420526858	0.0426649	GSNO Up-regulated
AT1G34418	otherRNA	0,376296235	0.000881429	GSNO Up-regulated
AT1G69252	otherRNA	0,334725425	0.0465606	GSNO Up-regulated
AT4G09925	lncRNA_MIR5658_precursor	4.88963	0.000777129	GSNO Up-regulated
MSTRG.17591.1	novel_lncRNA	2.73038	0.00674507	GSNO Up-regulated
MSTRG.15936.1	otherRNA	1.55433	0.00836821	GSNO Up-regulated
MSTRG.15935.1	novel_lncRNA	1.36314	0.0263675	GSNO Up-regulated
AT5G07905.1	lncRNA_AT5G07905	2,35711350634944	0.0606082	GSNO Up-regulated
MSTRG.18845.1	lncRNA_AT3G07935	2,65697891623419	0.0606082	GSNO Up-regulated
AT2G08750.1	lncRNA_AT2G08750	5,11785715164205	0.0160063	GSNO Up-regulated
AT1G04107	other RNA	-1.4897	3.46e-05	GSNO down-regulated
AT2G03445	mir398a	-3.70426	1.04e-10	GSNO down-regulated
AT2G27402	otherRNA	-2.30101	1.13e-06	GSNO down-regulated
AT1G07367	lncRNA_AT1G07367	-2.19031	0.00387518	GSNO down-regulated
AT1G09867	snoRNA_AT1G09867	-2.04661	0.0224334	GSNO down-regulated
AT4G04595	lncRNA_AT4G04565	-1.72793	7.41e-07	GSNO down-regulated
AT4G06195	lncRNA_AT4G06195	-1.2809	0.0251457	GSNO down-regulated
AT1G06553	snoRNA_AT1G06553	-1.21883	0.00196486	GSNO down-regulated
AT4G04565	lncRNA_AT4G04565	-1.19716	0.0194342	GSNO down-regulated
AT1G43605	lncRNA_AT1G07173	-1.0627	0.0455284	GSNO down-regulated
AT3G14185	otherRNA	-0.870083	0.028141	GSNO down-regulated
AT3G59765	otherRNA	-0.843791	0.000203722	GSNO down-regulated
AT3G12965	otherRNA	-0.77766	3.17e-13	GSNO down-regulated
AT1G77131	pseudogene	-0.517642	0.0214026	GSNO down-regulated
AT1G79075	otherRNA	-0.486517	0.000294671	GSNO down-regulated
AT1G10682	otherRNA	-0.427757	3.38e-05	GSNO down-regulated
AT2G39500	lncRNA_AT2G09055	-0.351448	0.00828144	GSNO down-regulated
AT2G15555	otherRNA	-0.322627	0.00324492	GSNO down-regulated
MSTRG.20381.3	novel_lncRNA	-2.95508	4.34398e-05	GSNO down-regulated

## Sheet: IAA-treated x rhd6
ncRNA	Annotation	log2FC	FDR
AT4G09925	lncRNA_MIR5658_precursor	5.23572	0.00686734	IAA up-regulated
AT2G08750.1	lncRNA_AT2G08750	4.88389	0.00686734	IAA up-regulated
AT1G31935	otherRNA	3.01989	0.011017	IAA up-regulated
AT2G08695.1	lncRNA_AT2G08695	2.09493	0.0310375	IAA up-regulated
AT3G25795	otherRNA	1.86711	0.000239492	IAA up-regulated
AT3G17185	tAS3	0.370339	0.0336696	IAA up-regulated
AT2G03445	ath-MIR398a	-1.46382	0.0121392	IAA down-regulated

## Sheet: WS-2 x rhd6
ncRNA	Annotation	log2FC	FDR
AT1G06777.1	lncRNA_AT1G06783	6.26567	0.000124243	Up-regulated WS-2
AT4G09925	lncRNA_MIR5658_precursor	5.02126	0.00131743	Up-regulated WS-2
AT2G08695.1	lncRNA_AT2G08695	4.81215	0.0200688	Up-regulated WS-2
AT3G52748	otherRNA	3.3608	1.58e-34	Up-regulated WS-2
AT2G34655	lncRNA_AT1G05817	3.20331	4.26e-06	Up-regulated WS-2
MSTRG.29124.1	MIR169_2	3.1538	0.0200688	Up-regulated WS-2
AT3G25795	otherRNA	2.99056	1.28e-11	Up-regulated WS-2
MSTRG.17591.1	novel_lncRNA	2.66653	0.0233335	Up-regulated WS-2
AT1G62035	mir171a-3p	2.094	0.00144119	Up-regulated WS-2
AT1G05383	lncRNA_AT1G05383	1.59363	0.0305576	Up-regulated WS-2
AT1G31935	otherRNA	1.54593	6.49e-14	Up-regulated WS-2
AT3G15353	lncRNA_AT3G03105	1.42135	9.46e-07	Up-regulated WS-2
AT3G15353	lncRNA_AT3G03105	1.42135	9.46e-07	Up-regulated WS-2
AT5G66595	lncRNA_AT5G09635	1.41681	0.0337983	Up-regulated WS-2
AT2G21187	otherRNA	1.34389	0.00624754	Up-regulated WS-2
AT2G21187	otherRNA	1.34389	0.00624754	Up-regulated WS-2
AT2G21187	otherRNA	1.34389	0.00624754	Up-regulated WS-2
AT3G01795	lncRNA_AT3G01795	1.24102	0.0021287	Up-regulated WS-2
AT1G08847	lncRNA_AT1G08847	1.20306	0.00410085	Up-regulated WS-2
AT4G09845	snoRNA_AT4G09845	1.07837	0.0134168	Up-regulated WS-2
AT5G14840	pseudogene	1.05825	0.00318602	Up-regulated WS-2
AT2G10990	lncRNA_AT2G04745	1.04895	0.030465	Up-regulated WS-2
AT4G39361	snoRNA	0.822461	0.00949535	Up-regulated WS-2
AT3G13277	otherRNA	0.724438	0.020417	Up-regulated WS-2
AT4G02815	lncRNA_AT1G07187	0.687921	0.0487872	Up-regulated WS-2
AT2G41312	otherRNA	0.678861	0.00376833	Up-regulated WS-2
AT1G69252	otherRNA	0.663501	1.75e-05	Up-regulated WS-2
AT5G38005	otherRNA	0.598098	0.00446468	Up-regulated WS-2
AT2G14878	sRNA_AT2G14878	0.488791	0.00188086	Up-regulated WS-2
AT4G36648	otherRNA	0.480637	0.00105444	Up-regulated WS-2
AT5G48412	sRNA_AT5G48412	0.453046	0.00202533	Up-regulated WS-2
AT1G11185	otherRNA	0.384644	0.0384494	Up-regulated WS-2
AT3G25495	lncRNA_AT1G06687	0.379048	0.0134168	Up-regulated WS-2
AT2G18440	otherRNA	0.34573	0.00184083	Up-regulated WS-2
AT2G03445	mir398a	-2.01533	5.54e-06	Down-regulated WS-2
AT4G13495	otherRNA	-1.80927	0.000129853	Down-regulated WS-2
AT1G07367	lncRNA_AT1G07367	-1.53388	0.0421602	Down-regulated WS-2
AT5G08495	snoRNA_AT5G08495	-1.5141	0.0356337	Down-regulated WS-2
AT2G27402	snoRNA_AT3G05355	-1.19587	0.00465886	Down-regulated WS-2
AT4G13575	otherRNA	-1.00198	0.00787333	Down-regulated WS-2
AT1G06283	snoRNA_AT1G06283	-0.944425	0.0476084	Down-regulated WS-2
AT3G05355	otherRNA	-0.849232	0.0309471	Down-regulated WS-2
AT3G59765	otherRNA	-0.775369	0.00294008	Down-regulated WS-2
AT3G17185	tAS3	-0.735517	7.29e-07	Down-regulated WS-2
AT4G30975	otherRNA	-0.720757	0.0210723	Down-regulated WS-2
AT5G07322	otherRNA	-0.624819	2.79e-07	Down-regulated WS-2
AT3G12965	otherRNA	-0.480174	4.95e-06	Down-regulated WS-2
AT1G77131	pseudogene	-0.380976	0.0485649	Down-regulated WS-2
AT1G10682	otherRNA	-0.339308	0.00847531	Down-regulated WS-2
AT2G15555	otherRNA	-0.228272	0.0278883	Down-regulated WS-2

## Sheet: GSNO x IAA
ncRNA	Annotation	log2FC	FDR
AT4G08035	other RNA	1,29452310866431	9.08639e-05	Up-regulated GSNO
