# Supplementary material for: Noncoding RNAs responsive to nitric oxide and their protein-coding gene targets shed light on root hair formation in Arabidopsis thaliana
Source: Front Genet. 2022 Sep 27;13:958641. doi: 10.3389/fgene.2022.958641 (PMC9551039; doi:10.3389/fgene.2022.958641)
Supplement: Supplementary file 1 [file DataSheet1.zip › Data Sheet 1/TableS2.xlsx]

## Sheet: lncRNA
lncRNA	annotation
AT1G02490.1	lncRNA_AT2G09875
AT1G03987.1	lncRNA_AT1G03987
AT1G03997.1	lncRNA_AT1G03997
AT1G04003.1	lncRNA_AT1G04003
AT1G04013.1	lncRNA_AT1G04013
AT1G04017.1	lncRNA_AT1G04017
AT1G04023.1	lncRNA_AT1G04023
AT1G04033.1	lncRNA_AT1G04033
AT1G04037.1	lncRNA_AT1G04037
AT1G04047.1	lncRNA_AT1G04047
AT1G04073.1	lncRNA_AT1G04073
AT1G04083.1	lncRNA_AT1G04083
AT1G04087.1	lncRNA_AT1G04087
AT1G04097.1	lncRNA_AT1G04097
AT1G04103.1	lncRNA_AT1G04103
AT1G04123.1	lncRNA_AT1G04123
AT1G04127.1	lncRNA_AT1G04127
AT1G04133.1	lncRNA_AT1G04133
AT1G04137.1	lncRNA_AT1G04137
AT1G04147.1	lncRNA_AT1G04147
AT1G04153.1	lncRNA_AT1G04153
AT1G04157.1	lncRNA_AT1G04157
AT1G04167.1	lncRNA_AT1G04167
AT1G04173.1	lncRNA_AT1G04173
AT1G04177.1	lncRNA_AT1G04177
AT1G04203.1	lncRNA_AT1G04203
AT1G04207.1	lncRNA_AT1G04207
AT1G04243.1	lncRNA_AT1G04243
AT1G04253.1	lncRNA_AT1G04253
AT1G04283.1	lncRNA_AT1G04283
AT1G04287.1	lncRNA_AT1G04287
AT1G04293.1	lncRNA_AT1G04293
AT1G04313.1	lncRNA_AT1G04313
AT1G04317	lncRNA_AT1G04323
AT1G04323.1	lncRNA_AT1G04323
AT1G04327.1	lncRNA_AT1G04327
AT1G04333.1	lncRNA_AT1G04333
AT1G04337.1	lncRNA_AT1G04337
AT1G04347.1	lncRNA_AT1G04347
AT1G04357.1	lncRNA_AT1G04357
AT1G04363.1	lncRNA_AT1G04363
AT1G04367.1	lncRNA_AT1G04367
AT1G04373.1	lncRNA_AT1G04373
AT1G04377.1	lncRNA_AT1G04377
AT1G04383.1	lncRNA_AT1G04383
AT1G04387.1	lncRNA_AT1G04387
AT1G04397.1	lncRNA_AT1G04397
AT1G04403.1	lncRNA_AT1G04403
AT1G04407.1	lncRNA_AT1G04407
AT1G04413.1	lncRNA_AT1G04413
AT1G04417.1	lncRNA_AT1G04417
AT1G04437.1	lncRNA_AT1G04437
AT1G04443.1	lncRNA_AT1G04443
AT1G04447.1	lncRNA_AT1G04447
AT1G04453.1	lncRNA_AT1G04453
AT1G04467.1	lncRNA_AT1G04467
AT1G04483.1	lncRNA_AT1G04483
AT1G04493.1	lncRNA_AT1G04493
AT1G04497.1	lncRNA_AT1G04497
AT1G04507.1	lncRNA_AT1G04507
AT1G04523.1	lncRNA_AT1G04523
AT1G04563.1	lncRNA_AT1G04563
AT1G04567.1	lncRNA_AT1G04567
AT1G04573.1	lncRNA_AT1G04573
AT1G04577.1	lncRNA_AT1G04577
AT1G04587.1	lncRNA_AT1G04587
AT1G04597.1	lncRNA_AT1G04597
AT1G04623.1	lncRNA_AT1G04623
AT1G04653.1	lncRNA_AT1G04653
AT1G04657.1	lncRNA_AT1G04657
AT1G04667.1	lncRNA_AT1G04667
AT1G04673.1	lncRNA_AT1G04673
AT1G04677.1	lncRNA_AT1G04677
AT1G04683.1	lncRNA_AT1G04683
AT1G04687.1	lncRNA_AT1G04687
AT1G04693.1	lncRNA_AT1G04693
AT1G04697.1	lncRNA_AT1G04697
AT1G04713.1	lncRNA_AT1G04713
AT1G04717.1	lncRNA_AT1G04717
AT1G04747.1	lncRNA_AT1G04747
AT1G04753.1	lncRNA_AT1G04753
AT1G04763.1	lncRNA_AT1G04763
AT1G04773.1	lncRNA_AT1G04773
AT1G04783.1	lncRNA_AT1G04783
AT1G04793.1	lncRNA_AT1G04793
AT1G04797.1	lncRNA_AT1G04797
AT1G04807.1	lncRNA_AT1G04807
AT1G04813.1	lncRNA_AT1G04813
AT1G04817.1	lncRNA_AT1G04817
AT1G04827.1	lncRNA_AT1G04827
AT1G04847.1	lncRNA_AT1G04847
AT1G04857.1	lncRNA_AT1G04857
AT1G04873.1	lncRNA_AT1G04873
AT1G04877.1	lncRNA_AT1G04877
AT1G04883.1	lncRNA_AT1G04883
AT1G04913.1	lncRNA_AT1G04913
AT1G04923.1	lncRNA_AT1G04923
AT1G04927.1	lncRNA_AT1G04927
AT1G04937.1	lncRNA_AT1G04937
AT1G04943.1	lncRNA_AT1G04943
AT1G04947.1	lncRNA_AT1G04947
AT1G04957.1	lncRNA_AT1G04957
AT1G04963.1	lncRNA_AT1G04963
AT1G04967.1	lncRNA_AT1G04967
AT1G04973.1	lncRNA_AT1G04973
AT1G04987.1	lncRNA_AT1G04987
AT1G04997.1	lncRNA_AT1G04997
AT1G05003.1	lncRNA_AT1G05003
AT1G05007.1	lncRNA_AT1G05007
AT1G05013.1	lncRNA_AT1G05013
AT1G05023.1	lncRNA_AT1G05023
AT1G05027.1	lncRNA_AT1G05027
AT1G05037.1	lncRNA_AT1G05037
AT1G05043.1	lncRNA_AT1G05043
AT1G05053.1	lncRNA_AT1G05053
AT1G05067.1	lncRNA_AT1G05067
AT1G05083.1	lncRNA_AT1G05083
AT1G05093.1	lncRNA_AT1G05093
AT1G05097.1	lncRNA_AT1G05097
AT1G05107.1	lncRNA_AT1G05107
AT1G05113.1	lncRNA_AT1G05113
AT1G05117.1	lncRNA_AT1G05117
AT1G05123.1	lncRNA_AT1G05123
AT1G05127.1	lncRNA_AT1G05127
AT1G05133.1	lncRNA_AT1G05133
AT1G05143.1	lncRNA_AT1G05143
AT1G05153.1	lncRNA_AT1G05153
AT1G05163.1	lncRNA_AT1G05163
AT1G05167	lncRNA_AT1G05173
AT1G05173.1	lncRNA_AT1G05173
AT1G05193.1	lncRNA_AT1G05193
AT1G05197.1	lncRNA_AT1G05197
AT1G05217.1	lncRNA_AT1G05217
AT1G05223.1	lncRNA_AT1G05223
AT1G05227.1	lncRNA_AT1G05227
AT1G05233.1	lncRNA_AT1G05233
AT1G05237.1	lncRNA_AT1G05237
AT1G05263.1	lncRNA_AT1G05263
AT1G05277.1	lncRNA_AT1G05277
AT1G05283.1	lncRNA_AT1G05283
AT1G05293.1	lncRNA_AT1G05293
AT1G05297.1	lncRNA_AT1G05297
AT1G05303.1	lncRNA_AT1G05303
AT1G05307.1	lncRNA_AT1G05307
AT1G05313.1	lncRNA_AT1G05313
AT1G05337.1	lncRNA_AT1G05337
AT1G05357.1	lncRNA_AT1G05357
AT1G05363.1	lncRNA_AT1G05363
AT1G05367.1	lncRNA_AT1G05367
AT1G05373.1	lncRNA_AT1G05373
AT1G05377.1	lncRNA_AT1G05377
AT1G05383.1	lncRNA_AT1G05383
AT1G05387.1	lncRNA_AT1G05387
AT1G05413.1	lncRNA_AT1G05413
AT1G05443.1	lncRNA_AT1G05443
AT1G05467.1	lncRNA_AT1G05467
AT1G05473.1	lncRNA_AT1G05473
AT1G05477.1	lncRNA_AT1G05477
AT1G05483.1	lncRNA_AT1G05487
AT1G05487.1	lncRNA_AT1G05487
AT1G05497.1	lncRNA_AT1G05497
AT1G05507.1	lncRNA_AT1G05507
AT1G05517.1	lncRNA_AT1G05517
AT1G05527.1	lncRNA_AT1G05527
AT1G05533.1	lncRNA_AT1G05533
AT1G05537.1	lncRNA_AT1G05537
AT1G05543.1	lncRNA_AT1G05543
AT1G05567.1	lncRNA_AT1G05567
AT1G05583.1	lncRNA_AT1G05583
AT1G05587.1	lncRNA_AT1G05587
AT1G05593.1	lncRNA_AT1G05593
AT1G05597.1	lncRNA_AT1G05597
AT1G05603.1	lncRNA_AT1G05603
AT1G05607.1	lncRNA_AT1G05607
AT1G05613.1	lncRNA_AT1G05613
AT1G05617.1	lncRNA_AT1G05617
AT1G05623.1	lncRNA_AT1G05623
AT1G05633.1	lncRNA_AT1G05633
AT1G05647.1	lncRNA_AT1G05647
AT1G05653.1	lncRNA_AT1G05653
AT1G05657.1	lncRNA_AT1G05657
AT1G05663.1	lncRNA_AT1G05663
AT1G05667.1	lncRNA_AT1G05663
AT1G05673.1	lncRNA_AT1G05663
AT1G05683.1	lncRNA_AT1G05683
AT1G05693.1	lncRNA_AT1G05693
AT1G05697.1	lncRNA_AT1G05693
AT1G05703.1	lncRNA_AT1G05703
AT1G05707.1	lncRNA_AT1G05707
AT1G05713.1	lncRNA_AT1G05713
AT1G05717.1	lncRNA_AT1G05717
AT1G05727.1	lncRNA_AT1G05727
AT1G05737.1	lncRNA_AT1G05737
AT1G05747.1	lncRNA_AT1G05747
AT1G05757.1	lncRNA_AT1G05757
AT1G05773.1	lncRNA_AT1G05773
AT1G05787.1	lncRNA_AT1G05787
AT1G05793.1	lncRNA_AT1G05793
AT1G05797.1	lncRNA_AT1G05797
AT1G05803.1	lncRNA_AT1G05803
AT1G05807.1	lncRNA_AT1G05807
AT1G05817.1	lncRNA_AT1G05817
AT1G05827.1	lncRNA_AT1G05827
AT1G05833.1	lncRNA_AT1G05833
AT1G05847.1	lncRNA_AT1G05847
AT1G05863.1	lncRNA_AT1G05863
AT1G05867.1	lncRNA_AT1G05867
AT1G05887.1	lncRNA_AT1G05887
AT1G05893.1	lncRNA_AT1G05893
AT1G05897.1	lncRNA_AT1G05897
AT1G05903.1	lncRNA_AT1G05903
AT1G05913.1	lncRNA_AT1G05913
AT1G05933.1	lncRNA_AT1G05933
AT1G05937.1	lncRNA_AT1G05937
AT1G05943.1	lncRNA_AT1G05943
AT1G05953.1	lncRNA_AT1G05953
AT1G05957.1	lncRNA_AT1G05957
AT1G05963.1	lncRNA_AT1G05963
AT1G05973.1	lncRNA_AT1G05973
AT1G05983.1	lncRNA_AT1G05983
AT1G05987.1	lncRNA_AT1G05987
AT1G06013.1	lncRNA_AT1G06013
AT1G06017.1	lncRNA_AT1G06017
AT1G06023.1	lncRNA_AT1G06023
AT1G06027.1	lncRNA_AT1G06027
AT1G06037.1	lncRNA_AT1G06037
AT1G06043.1	lncRNA_AT1G06043
AT1G06047.1	lncRNA_AT1G06047
AT1G06057.1	lncRNA_AT1G06057
AT1G06063.1	lncRNA_AT1G06063
AT1G06067.1	lncRNA_AT1G06067
AT1G06073.1	lncRNA_AT1G06073
AT1G06093.1	lncRNA_AT1G06093
AT1G06097.1	lncRNA_AT1G06097
AT1G06113.1	lncRNA_AT1G06113
AT1G06117.1	lncRNA_AT1G06117
AT1G06123.1	lncRNA_AT1G06123
AT1G06127.1	lncRNA_AT1G06127
AT1G06133.1	lncRNA_AT1G06133
AT1G06147.1	lncRNA_AT1G06147
AT1G06157.1	lncRNA_AT1G06157
AT1G06163.1	lncRNA_AT1G06163
AT1G06173.1	lncRNA_AT1G06173
AT1G06177.1	lncRNA_AT1G06177
AT1G06187.1	lncRNA_AT1G06187
AT1G06197.1	lncRNA_AT1G06197
AT1G06203.1	lncRNA_AT1G06203
AT1G06207.1	lncRNA_AT1G06207
AT1G06217.1	lncRNA_AT1G06217
AT1G06227.1	lncRNA_AT1G06227
AT1G06233.1	lncRNA_AT1G06227
AT1G06237.1	lncRNA_AT1G06227
AT1G06243.1	lncRNA_AT1G06227
AT1G06263.1	lncRNA_AT1G06227
AT1G06267.1	lncRNA_AT1G06227
AT1G06297.1	lncRNA_AT1G06303
AT1G06303.1	lncRNA_AT1G06303
AT1G06307.1	lncRNA_AT1G06307
AT1G06313.1	lncRNA_AT1G06313
AT1G06317.1	lncRNA_AT1G06317
AT1G06323.1	lncRNA_AT1G06323
AT1G06327.1	lncRNA_AT1G06327
AT1G06333.1	lncRNA_AT1G06333
AT1G06343.1	lncRNA_AT1G06343
AT1G06347.1	lncRNA_AT1G06347
AT1G06353.1	lncRNA_AT1G06353
AT1G06373.1	lncRNA_AT1G06373
AT1G06377.1	lncRNA_AT1G06377
AT1G06387.1	lncRNA_AT1G06387
AT1G06393.1	lncRNA_AT1G06393
AT1G06403.1	lncRNA_AT1G06403
AT1G06407.1	lncRNA_AT1G06407
AT1G06413.1	lncRNA_AT1G06413
AT1G06417.1	lncRNA_AT1G06417
AT1G06433.1	lncRNA_AT1G06433
AT1G06443.1	lncRNA_AT1G06443
AT1G06447.1	lncRNA_AT1G06447
AT1G06473.1	lncRNA_AT1G06473
AT1G06487.1	lncRNA_AT1G06487
AT1G06497.1	lncRNA_AT1G06497
AT1G06507.1	lncRNA_AT1G06507
AT1G06515.1	lncRNA_AT1G04477
AT1G06515.2	lncRNA_AT1G04477
AT1G06523.1	lncRNA_AT1G06517
AT1G06527.1	lncRNA_AT1G06527
AT1G06533.1	lncRNA_AT1G06533
AT1G06537.1	lncRNA_AT1G06537
AT1G06543.1	lncRNA_AT1G06543
AT1G06557.1	lncRNA_AT1G06557
AT1G06577.1	lncRNA_AT1G06577
AT1G06583.1	lncRNA_AT1G06583
AT1G06587.1	lncRNA_AT1G06587
AT1G06593.1	lncRNA_AT1G06593
AT1G06603.1	lncRNA_AT1G06603
AT1G06613.1	lncRNA_AT1G06613
AT1G06617.1	lncRNA_AT1G06617
AT1G06627.1	lncRNA_AT1G06627
AT1G06633.1	lncRNA_AT1G06633
AT1G06637.1	lncRNA_AT1G06637
AT1G06683.1	lncRNA_AT1G06683
AT1G06687.1	lncRNA_AT1G06687
AT1G06693.1	lncRNA_AT1G06693
AT1G06697.1	lncRNA_AT1G06697
AT1G06703.1	lncRNA_AT1G06703
AT1G06707.1	lncRNA_AT1G06707
AT1G06713.1	lncRNA_AT1G06713
AT1G06723.1	lncRNA_AT1G06723
AT1G06727.1	lncRNA_AT1G06727
AT1G06733.1	lncRNA_AT1G06733
AT1G06737.1	lncRNA_AT1G06737
AT1G06743.1	lncRNA_AT1G06743
AT1G06747.1	lncRNA_AT1G06747
AT1G06757.1	lncRNA_AT1G06757
AT1G06763	lncRNA_AT1G06773
AT1G06777.1	lncRNA_AT1G06783
AT1G06783.1	lncRNA_AT1G06783
AT1G06823.1	lncRNA_AT1G06823
AT1G06827.1	lncRNA_AT1G06827
AT1G06833	lncRNA_AT1G06837
AT1G06857.1	lncRNA_AT1G06857
AT1G06863.1	lncRNA_AT1G06863
AT1G06867.1	lncRNA_AT1G06867
AT1G06907.1	lncRNA_AT1G06907
AT1G06913.1	lncRNA_AT1G06913
AT1G06917.1	lncRNA_AT1G06917
AT1G06937.1	lncRNA_AT1G06937
AT1G06943.1	lncRNA_AT1G06943
AT1G06947.1	lncRNA_AT1G06947
AT1G06953.1	lncRNA_AT1G06953
AT1G06957.1	lncRNA_AT1G06957
AT1G06967.1	lncRNA_AT1G06967
AT1G06977.1	lncRNA_AT1G06977
AT1G06983.1	lncRNA_AT1G06983
AT1G06987.1	lncRNA_AT1G06987
AT1G06997.1	lncRNA_AT1G06997
AT1G07007.1	lncRNA_AT1G07007
AT1G07013.1	lncRNA_AT1G07013
AT1G07017.1	lncRNA_AT1G07017
AT1G07023.1	lncRNA_AT1G07023
AT1G07027.1	lncRNA_AT1G07027
AT1G07117.1	lncRNA_AT1G07117
AT1G07123.1	lncRNA_AT1G07123
AT1G07127.1	lncRNA_AT1G07127
AT1G07133.1	lncRNA_AT1G07133
AT1G07143.1	lncRNA_AT1G07143
AT1G07147.1	lncRNA_AT1G07147
AT1G07157.1	lncRNA_AT1G07157
AT1G07163.1	lncRNA_AT1G07163
AT1G07173.1	lncRNA_AT1G07173
AT1G07177.1	lncRNA_AT1G07177
AT1G07183.1	lncRNA_AT1G07183
AT1G07193.1	lncRNA_AT1G07193
AT1G07197.1	lncRNA_AT1G07197
AT1G07237.1	lncRNA_AT1G07237
AT1G07247.1	lncRNA_AT1G07247
AT1G07253.1	lncRNA_AT1G07253
AT1G07263.1	lncRNA_AT1G07263
AT1G07267.1	lncRNA_AT1G07267
AT1G07273.1	lncRNA_AT1G07273
AT1G07277.1	lncRNA_AT1G07273
AT1G07287.1	lncRNA_AT1G07287
AT1G07293.1	lncRNA_AT1G07293
AT1G07297.1	lncRNA_AT1G07297
AT1G07303.1	lncRNA_AT1G07303
AT1G07313.1	lncRNA_AT1G07313
AT1G07317.1	lncRNA_AT1G07317
AT1G07323.1	lncRNA_AT1G07323
AT1G07327.1	lncRNA_AT1G07327
AT1G07333.1	lncRNA_AT1G07333
AT1G07337.1	lncRNA_AT1G07337
AT1G07343.1	lncRNA_AT1G07343
AT1G07347.1	lncRNA_AT1G07347
AT1G07353.1	lncRNA_AT1G07353
AT1G07367.1	lncRNA_AT1G07367
AT1G07383.1	lncRNA_AT1G07383
AT1G07397.1	lncRNA_AT1G07397
AT1G07407.1	lncRNA_AT1G07407
AT1G07413.1	lncRNA_AT1G07413
AT1G07417.1	lncRNA_AT1G07417
AT1G07423.1	lncRNA_AT1G07423
AT1G07433.1	lncRNA_AT1G07437
AT1G07437.1	lncRNA_AT1G07437
AT1G07447.1	lncRNA_AT1G07447
AT1G07457.1	lncRNA_AT1G07457
AT1G07463.1	lncRNA_AT1G07457
AT1G07467.1	lncRNA_AT1G07467
AT1G07483.1	lncRNA_AT1G07483
AT1G07493.1	lncRNA_AT1G07493
AT1G07497.1	lncRNA_AT1G07497
AT1G07503.1	lncRNA_AT1G07503
AT1G07523.1	lncRNA_AT1G07523
AT1G07527.1	lncRNA_AT1G07527
AT1G07533.1	lncRNA_AT1G07533
AT1G07547.1	lncRNA_AT1G07547
AT1G07553.1	lncRNA_AT1G07553
AT1G07557.1	lncRNA_AT1G07553
AT1G07573.1	lncRNA_AT1G07573
AT1G07583.1	lncRNA_AT1G07583
AT1G07597.1	lncRNA_AT1G07597
AT1G07617.1	lncRNA_AT1G07617
AT1G07633	lncRNA_AT1G07637
AT1G07633.1	lncRNA_AT1G07637
AT1G07673.1	lncRNA_AT1G07673
AT1G07697.1	lncRNA_AT1G07697
AT1G07703.1	lncRNA_AT1G07703
AT1G07707.1	lncRNA_AT1G07707
AT1G07717.1	lncRNA_AT1G07717
AT1G07723.1	lncRNA_AT1G07723
AT1G07733.1	lncRNA_AT1G07733
AT1G07763	lncRNA_AT1G07763
AT1G07763.1	lncRNA_AT1G07763
AT1G07767.1	lncRNA_AT1G07767
AT1G07773.1	lncRNA_AT1G07773
AT1G07793.1	lncRNA_AT1G07793
AT1G07833.1	lncRNA_AT1G07833
AT1G07837.1	lncRNA_AT1G07837
AT1G07843.1	lncRNA_AT1G07843
AT1G07857.1	lncRNA_AT1G07857
AT1G07863.1	lncRNA_AT1G07863
AT1G07873.1	lncRNA_AT1G07873
AT1G07877.1	lncRNA_AT1G07877
AT1G07907.1	lncRNA_AT1G07907
AT1G07913.1	lncRNA_AT1G07913
AT1G07917.1	lncRNA_AT1G07917
AT1G07923.1	lncRNA_AT1G07923
AT1G07927.1	lncRNA_AT1G07923
AT1G07933.1	lncRNA_AT1G07933
AT1G07943.1	lncRNA_AT1G07943
AT1G07947.1	lncRNA_AT1G07947
AT1G07967.1	lncRNA_AT1G07967
AT1G07987.1	lncRNA_AT1G07987
AT1G07993.1	lncRNA_AT1G07993
AT1G07997.1	lncRNA_AT1G07997
AT1G08007.1	lncRNA_AT1G08007
AT1G08013.1	lncRNA_AT1G08013
AT1G08017.1	lncRNA_AT1G08017
AT1G08023.1	lncRNA_AT1G08023
AT1G08027.1	lncRNA_AT1G08027
AT1G08047.1	lncRNA_AT1G08047
AT1G08057.1	lncRNA_AT1G08057
AT1G08063.1	lncRNA_AT1G08063
AT1G08077.1	lncRNA_AT1G08077
AT1G08093.1	lncRNA_AT1G08093
AT1G08097.1	lncRNA_AT1G08097
AT1G08103.1	lncRNA_AT1G08103
AT1G08107.1	lncRNA_AT1G08103
AT1G08127.1	lncRNA_AT1G08127
AT1G08147.1	lncRNA_AT1G08147
AT1G08153.1	lncRNA_AT1G08153
AT1G08177.1	lncRNA_AT1G08177
AT1G08207.1	lncRNA_AT1G08207
AT1G08213.1	lncRNA_AT1G08213
AT1G08217.1	lncRNA_AT1G08217
AT1G08223.1	lncRNA_AT1G08223
AT1G08227.1	lncRNA_AT1G08227
AT1G08247.1	lncRNA_AT1G08247
AT1G08257.1	lncRNA_AT1G08257
AT1G08263.1	lncRNA_AT1G08263
AT1G08267.1	lncRNA_AT1G08267
AT1G08283.1	lncRNA_AT1G08283
AT1G08293.1	lncRNA_AT1G08293
AT1G08297.1	lncRNA_AT1G08297
AT1G08307.1	lncRNA_AT1G08307
AT1G08313.1	lncRNA_AT1G08313
AT1G08333.1	lncRNA_AT1G08333
AT1G08363.1	lncRNA_AT1G08363
AT1G08383.1	lncRNA_AT1G08383
AT1G08393.1	lncRNA_AT1G08393
AT1G08417.1	lncRNA_AT1G08417
AT1G08433.1	lncRNA_AT1G08433
AT1G08437.1	lncRNA_AT1G08437
AT1G08443.1	lncRNA_AT1G08443
AT1G08447.1	lncRNA_AT1G08447
AT1G08453.1	lncRNA_AT1G08453
AT1G08457.1	lncRNA_AT1G08457
AT1G08463.1	lncRNA_AT1G08463
AT1G08473.1	lncRNA_AT1G08473
AT1G08483.1	lncRNA_AT1G08483
AT1G08497.1	lncRNA_AT1G08497
AT1G08503.1	lncRNA_AT1G08503
AT1G08507.1	lncRNA_AT1G08507
AT1G08513.1	lncRNA_AT1G08513
AT1G08523.1	lncRNA_AT1G08523
AT1G08553.1	lncRNA_AT1G08553
AT1G08563.1	lncRNA_AT1G08563
AT1G08567.1	lncRNA_AT1G08567
AT1G08573.1	lncRNA_AT1G08573
AT1G08583.1	lncRNA_AT1G08583
AT1G08587.1	lncRNA_AT1G08587
AT1G08603.1	lncRNA_AT1G08603
AT1G08607.1	lncRNA_AT1G08607
AT1G08613.1	lncRNA_AT1G08613
AT1G08623.1	lncRNA_AT1G08623
AT1G08627.1	lncRNA_AT1G08627
AT1G08633.1	lncRNA_AT1G08633
AT1G08637.1	lncRNA_AT1G08637
AT1G08647.1	lncRNA_AT1G08647
AT1G08653.1	lncRNA_AT1G08653
AT1G08663.1	lncRNA_AT1G08663
AT1G08673.1	lncRNA_AT1G08673
AT1G08677.1	lncRNA_AT1G08677
AT1G08687	lncRNA_AT1G08697
AT1G08697.1	lncRNA_AT1G08697
AT1G08703.1	lncRNA_AT1G08703
AT1G08713.1	lncRNA_AT1G08713
AT1G08717.1	lncRNA_AT1G08717
AT1G08757.1	lncRNA_AT1G08757
AT1G08767.1	lncRNA_AT1G08767
AT1G08773.1	lncRNA_AT1G08773
AT1G08775	lncRNA_AT1G04033
AT1G08777.1	lncRNA_AT1G08777
AT1G08785	lncRNA_AT1G04093
AT1G08787.1	lncRNA_AT1G08787
AT1G08797.1	lncRNA_AT1G08797
AT1G08805	lncRNA_AT1G04127
AT1G08807.1	lncRNA_AT1G08807
AT1G08815	lncRNA_AT1G04357
AT1G08817.1	lncRNA_AT1G08817
AT1G08827.1	lncRNA_AT1G08827
AT1G08843.1	lncRNA_AT1G08843
AT1G08847.1	lncRNA_AT1G08847
AT1G08855	lncRNA_AT1G04127
AT1G08863.1	lncRNA_AT1G08863
AT1G08877.1	lncRNA_AT1G08877
AT1G08883.1	lncRNA_AT1G08883
AT1G08887.1	lncRNA_AT1G08887
AT1G08897.1	lncRNA_AT1G08897
AT1G08907.1	lncRNA_AT1G08907
AT1G08913.1	lncRNA_AT1G08913
AT1G08917	lncRNA_AT1G08923
AT1G08923.1	lncRNA_AT1G08923
AT1G08927.1	lncRNA_AT1G08927
AT1G08947.1	lncRNA_AT1G08947
AT1G08953.1	lncRNA_AT1G08953
AT1G08963.1	lncRNA_AT1G08963
AT1G08973.1	lncRNA_AT1G08973
AT1G08977.1	lncRNA_AT1G08977
AT1G08983.1	lncRNA_AT1G08983
AT1G08993.1	lncRNA_AT1G08993
AT1G08995	lncRNA_AT1G05983
AT1G08997.1	lncRNA_AT1G08997
AT1G09003.1	lncRNA_AT1G09003
AT1G09007.1	lncRNA_AT1G09007
AT1G09013.1	lncRNA_AT1G09013
AT1G09017.1	lncRNA_AT1G09017
AT1G09033.1	lncRNA_AT1G09033
AT1G09035	lncRNA_AT1G06147
AT1G09037.1	lncRNA_AT1G09037
AT1G09043.1	lncRNA_AT1G09043
AT1G09047.1	lncRNA_AT1G09047
AT1G09055	lncRNA_AT1G06203
AT1G09057.1	lncRNA_AT1G09057
AT1G09063.1	lncRNA_AT1G09063
AT1G09067.1	lncRNA_AT1G09067
AT1G09077.1	lncRNA_AT1G09077
AT1G09085	lncRNA_AT1G06323
AT1G09095	lncRNA_AT1G06393
AT1G09097.1	lncRNA_AT1G09097
AT1G09103.1	lncRNA_AT1G09103
AT1G09107.1	lncRNA_AT1G09107
AT1G09113.1	lncRNA_AT1G09113
AT1G09117.1	lncRNA_AT1G09117
AT1G09123.1	lncRNA_AT1G09123
AT1G09127.1	lncRNA_AT1G09127
AT1G09133.1	lncRNA_AT1G09133
AT1G09137.1	lncRNA_AT1G09137
AT1G09147.1	lncRNA_AT1G09147
AT1G09163.1	lncRNA_AT1G09163
AT1G09173.1	lncRNA_AT1G09173
AT1G09177.1	lncRNA_AT1G09177
AT1G09183.1	lncRNA_AT1G09183
AT1G09185	lncRNA_AT1G06727
AT1G09187.1	lncRNA_AT1G09187
AT1G09197.1	lncRNA_AT1G09197
AT1G09207.1	lncRNA_AT1G09207
AT1G09213.1	lncRNA_AT1G09207
AT1G09217.1	lncRNA_AT1G09217
AT1G09227.1	lncRNA_AT1G09227
AT1G09233.1	lncRNA_AT1G09233
AT1G09243.1	lncRNA_AT1G09243
AT1G09255	lncRNA_AT1G06987
AT1G09263.1	lncRNA_AT1G09263
AT1G09267.1	lncRNA_AT1G09267
AT1G09273.1	lncRNA_AT1G09273
AT1G09283.1	lncRNA_AT1G09283
AT1G09287.1	lncRNA_AT1G09287
AT1G09293.1	lncRNA_AT1G09293
AT1G09303.1	lncRNA_AT1G09303
AT1G09307.1	lncRNA_AT1G09307
AT1G09313.1	lncRNA_AT1G09313
AT1G09317.1	lncRNA_AT1G09317
AT1G09323.1	lncRNA_AT1G09323
AT1G09337.1	lncRNA_AT1G09337
AT1G09343.1	lncRNA_AT1G09343
AT1G09373.1	lncRNA_AT1G09373
AT1G09377.1	lncRNA_AT1G09377
AT1G09393.1	lncRNA_AT1G09393
AT1G09397.1	lncRNA_AT1G09397
AT1G09417.1	lncRNA_AT1G09417
AT1G09427.1	lncRNA_AT1G09427
AT1G09447.1	lncRNA_AT1G09447
AT1G09457.1	lncRNA_AT1G09457
AT1G09463.1	lncRNA_AT1G09463
AT1G09477.1	lncRNA_AT1G09477
AT1G09493.1	lncRNA_AT1G09493
AT1G09497.1	lncRNA_AT1G09497
AT1G09503.1	lncRNA_AT1G09503
AT1G09507.1	lncRNA_AT1G09507
AT1G09527.1	lncRNA_AT1G09527
AT1G09547.1	lncRNA_AT1G09547
AT1G09555	lncRNA_AT1G07417
AT1G09557.1	lncRNA_AT1G09557
AT1G09565	lncRNA_AT1G07467
AT1G09573.1	lncRNA_AT1G09573
AT1G09577.1	lncRNA_AT1G09577
AT1G09587.1	lncRNA_AT1G09587
AT1G09593.1	lncRNA_AT1G09593
AT1G09597.1	lncRNA_AT1G09597
AT1G09603.1	lncRNA_AT1G09603
AT1G09607.1	lncRNA_AT1G09607
AT1G09613.1	lncRNA_AT1G09613
AT1G09615	lncRNA_AT1G07913
AT1G09633.1	lncRNA_AT1G09633
AT1G09637.1	lncRNA_AT1G09637
AT1G09647.1	lncRNA_AT1G09647
AT1G09667.1	lncRNA_AT1G09667
AT1G09683.1	lncRNA_AT1G09683
AT1G09685	lncRNA_AT1G08213
AT1G09693.1	lncRNA_AT1G09693
AT1G09697.1	lncRNA_AT1G09697
AT1G09703.1	lncRNA_AT1G09703
AT1G09717.1	lncRNA_AT1G09717
AT1G09723.1	lncRNA_AT1G09723
AT1G09727	lncRNA_AT1G09723
AT1G09733.1	lncRNA_AT1G09733
AT1G09737.1	lncRNA_AT1G09737
AT1G09743.1	lncRNA_AT1G09743
AT1G09753.1	lncRNA_AT1G09753
AT1G09763.1	lncRNA_AT1G09763
AT1G09767.1	lncRNA_AT1G09767
AT1G09777.1	lncRNA_AT1G09777
AT1G09793.1	lncRNA_AT1G09793
AT1G09797.1	lncRNA_AT1G09797
AT1G09803.1	lncRNA_AT1G09803
AT1G09805	lncRNA_AT1G08833
AT1G09807.1	lncRNA_AT1G09807
AT1G09813.1	lncRNA_AT1G09813
AT1G09827.1	lncRNA_AT1G09827
AT1G09833.1	lncRNA_AT1G09833
AT1G09845	lncRNA_AT1G09103
AT1G09847.1	lncRNA_AT1G09847
AT1G09853.1	lncRNA_AT1G09853
AT1G09887.1	lncRNA_AT1G09887
AT1G09907.1	lncRNA_AT1G09907
AT1G09915	lncRNA_AT1G09693
AT1G09937.1	lncRNA_AT1G09937
AT1G09943	lncRNA_AT1G09937
AT1G09945	lncRNA_AT1G09753
AT1G09953.1	lncRNA_AT1G09953
AT1G09957.1	lncRNA_AT1G09953
AT1G09963.1	lncRNA_AT1G09963
AT1G09967.1	lncRNA_AT1G09967
AT1G09973.1	lncRNA_AT1G09973
AT1G09977.1	lncRNA_AT1G09977
AT1G09983.1	lncRNA_AT1G09983
AT1G11055	lncRNA_AT1G04833
AT1G15405	lncRNA_AT1G05163
AT1G16820.4	lncRNA_AT1G05267
AT1G19420	lncRNA_AT2G07645
AT1G34044	lncRNA_AT1G06773
AT1G35242.1	lncRNA_AT1G06907
AT1G43605.1	lncRNA_AT1G07173
AT1G43605.2	lncRNA_AT1G07173
AT1G62095	lncRNA_AT1G08473
AT1G64560	lncRNA_AT1G08707
AT2G00570	lncRNA_AT2G06185
AT2G00700	lncRNA_AT2G07425
AT2G00720	lncRNA_AT2G07435
AT2G00960	lncRNA_AT2G09745
AT2G01008.1	lncRNA_AT3G06325
AT2G01020.1	lncRNA_AT3G06355
AT2G03855.1	lncRNA_AT3G06325
AT2G03905.1	lncRNA_AT2G03905
AT2G03945.1	lncRNA_AT2G03945
AT2G03985.1	lncRNA_AT2G03985
AT2G03995.1	lncRNA_AT2G03995
AT2G04015.1	lncRNA_AT2G04015
AT2G04065.1	lncRNA_AT2G04065
AT2G04085.1	lncRNA_AT2G04085
AT2G04095.1	lncRNA_AT2G04095
AT2G04125.1	lncRNA_AT2G04125
AT2G04155.1	lncRNA_AT2G04155
AT2G04185.1	lncRNA_AT2G04185
AT2G04195.1	lncRNA_AT2G04195
AT2G04205.1	lncRNA_AT2G04205
AT2G04215.1	lncRNA_AT2G04205
AT2G04225.1	lncRNA_AT2G04225
AT2G04255.1	lncRNA_AT2G04255
AT2G04265.1	lncRNA_AT2G04265
AT2G04315.1	lncRNA_AT2G04315
AT2G04335.1	lncRNA_AT2G04335
AT2G04345.1	lncRNA_AT2G04345
AT2G04355.1	lncRNA_AT2G04355
AT2G04365.1	lncRNA_AT2G04365
AT2G04375.1	lncRNA_AT2G04405
AT2G04405.1	lncRNA_AT2G04405
AT2G04435.1	lncRNA_AT2G04435
AT2G04455.1	lncRNA_AT2G04435
AT2G04485.1	lncRNA_AT2G04485
AT2G04505.1	lncRNA_AT2G04505
AT2G04535.1	lncRNA_AT2G04535
AT2G04545.1	lncRNA_AT2G04545
AT2G04555.1	lncRNA_AT2G04555
AT2G04565.1	lncRNA_AT2G04565
AT2G04575.1	lncRNA_AT2G04565
AT2G04595.1	lncRNA_AT2G04595
AT2G04605.1	lncRNA_AT2G04605
AT2G04635.1	lncRNA_AT2G04615
AT2G04645.1	lncRNA_AT2G04645
AT2G04655.1	lncRNA_AT2G04655
AT2G04665.1	lncRNA_AT2G04665
AT2G04685.1	lncRNA_AT2G04685
AT2G04695.1	lncRNA_AT2G04695
AT2G04715.1	lncRNA_AT2G04715
AT2G04725.1	lncRNA_AT2G04725
AT2G04735.1	lncRNA_AT2G04735
AT2G04745.1	lncRNA_AT2G04745
AT2G04775.1	lncRNA_AT2G04775
AT2G04785.1	lncRNA_AT2G04785
AT2G04805.1	lncRNA_AT2G04805
AT2G04815.1	lncRNA_AT2G04815
AT2G04825.1	lncRNA_AT2G04825
AT2G04835.1	lncRNA_AT2G04825
AT2G04875.1	lncRNA_AT2G04875
AT2G04885.1	lncRNA_AT2G04885
AT2G04895.1	lncRNA_AT2G04895
AT2G04905.1	lncRNA_AT2G04905
AT2G04915.1	lncRNA_AT2G04915
AT2G04945.1	lncRNA_AT2G04945
AT2G04975.1	lncRNA_AT2G04975
AT2G04985.1	lncRNA_AT2G04985
AT2G04995.1	lncRNA_AT2G04995
AT2G05005.1	lncRNA_AT2G05005
AT2G05035.1	lncRNA_AT2G05035
AT2G05065.1	lncRNA_AT2G05065
AT2G05085.1	lncRNA_AT2G05085
AT2G05095.1	lncRNA_AT2G05095
AT2G05125.1	lncRNA_AT2G05125
AT2G05155.1	lncRNA_AT2G05155
AT2G05195	lncRNA_AT2G05215
AT2G05205.1	lncRNA_AT2G05205
AT2G05255.1	lncRNA_AT2G05255
AT2G05365.1	lncRNA_AT2G05365
AT2G05395.1	lncRNA_AT2G05395
AT2G05405.1	lncRNA_AT2G05405
AT2G05425.1	lncRNA_AT2G05425
AT2G05445.1	lncRNA_AT2G05445
AT2G05465.1	lncRNA_AT2G05465
AT2G05495.1	lncRNA_AT2G05495
AT2G05505.1	lncRNA_AT2G05505
AT2G05535.1	lncRNA_AT2G05535
AT2G05545.1	lncRNA_AT2G05545
AT2G05555.1	lncRNA_AT2G05555
AT2G05625.1	lncRNA_AT2G05625
AT2G05655.1	lncRNA_AT2G04945
AT2G05665.1	lncRNA_AT2G05665
AT2G05675.1	lncRNA_AT2G05675
AT2G05695.1	lncRNA_AT2G05695
AT2G05705.1	lncRNA_AT2G05705
AT2G05725.1	lncRNA_AT2G05725
AT2G05785.1	lncRNA_AT2G05785
AT2G05855.1	lncRNA_AT2G05855
AT2G05875.1	lncRNA_AT2G05875
AT2G05895.1	lncRNA_AT2G05895
AT2G05905.1	lncRNA_AT2G05905
AT2G05925.1	lncRNA_AT2G05925
AT2G05945.1	lncRNA_AT2G05945
AT2G05965.1	lncRNA_AT2G05965
AT2G05975.1	lncRNA_AT2G06035
AT2G06035.1	lncRNA_AT2G06035
AT2G06065.1	lncRNA_AT2G06065
AT2G06085.1	lncRNA_AT2G06085
AT2G06115.1	lncRNA_AT2G06115
AT2G06135.1	lncRNA_AT2G06135
AT2G06145.1	lncRNA_AT2G06145
AT2G06185.1	lncRNA_AT2G06185
AT2G06215.1	lncRNA_AT2G06215
AT2G06225.1	lncRNA_AT2G06225
AT2G06275.1	lncRNA_AT2G06275
AT2G06315.1	lncRNA_AT2G06315
AT2G06345.1	lncRNA_AT2G06345
AT2G06365.1	lncRNA_AT2G06365
AT2G06375.1	lncRNA_AT2G06375
AT2G06385.1	lncRNA_AT2G06385
AT2G06395.1	lncRNA_AT2G06395
AT2G06405.1	lncRNA_AT2G06405
AT2G06445.1	lncRNA_AT2G06445
AT2G06475.1	lncRNA_AT2G06475
AT2G06495.1	lncRNA_AT2G06495
AT2G06505.1	lncRNA_AT2G06505
AT2G06515.1	lncRNA_AT2G06515
AT2G06525.1	lncRNA_AT2G06525
AT2G06535.1	lncRNA_AT2G06535
AT2G06575.1	lncRNA_AT2G06575
AT2G06605.1	lncRNA_AT2G06605
AT2G06625.1	lncRNA_AT2G06625
AT2G06635.1	lncRNA_AT2G06635
AT2G06655.1	lncRNA_AT2G06655
AT2G06685.1	lncRNA_AT2G06685
AT2G06695.1	lncRNA_AT2G06695
AT2G06705.1	lncRNA_AT2G06705
AT2G06755.1	lncRNA_AT2G06755
AT2G06765	lncRNA_AT2G06765
AT2G06765	lncRNA AT2G06765
AT2G06795.1	lncRNA_AT2G06795
AT2G06805.1	lncRNA_AT2G06805
AT2G06835.1	lncRNA_AT2G06835
AT2G06895	lncRNA_AT2G06905
AT2G06935.1	lncRNA_AT2G06935
AT2G06945.1	lncRNA_AT2G06945
AT2G06955.1	lncRNA_AT2G06955
AT2G06975.1	lncRNA_AT2G06975
AT2G06995.1	lncRNA_AT2G06995
AT2G07005.1	lncRNA_AT2G07005
AT2G07025.1	lncRNA_AT2G07025
AT2G07035.1	lncRNA_AT2G07035
AT2G07045.1	lncRNA_AT2G07045
AT2G07055.1	lncRNA_AT2G07055
AT2G07085.1	lncRNA_AT2G07085
AT2G07115.1	lncRNA_AT2G07115
AT2G07165.1	lncRNA_AT2G07165
AT2G07225.1	lncRNA_AT2G07225
AT2G07235.1	lncRNA_AT2G07225
AT2G07245.1	lncRNA_AT2G07245
AT2G07265.1	lncRNA_AT2G07265
AT2G07285.1	lncRNA_AT2G07285
AT2G07345.1	lncRNA_AT2G07345
AT2G07355.1	lncRNA_AT2G07355
AT2G07375.1	lncRNA_AT2G07375
AT2G07385.1	lncRNA_AT2G07385
AT2G07415.1	lncRNA_AT2G07415
AT2G07425.1	lncRNA_AT2G07425
AT2G07435.1	lncRNA_AT2G07435
AT2G07445.1	lncRNA_AT2G07445
AT2G07485.1	lncRNA_AT2G07485
AT2G07525.1	lncRNA_AT2G07525
AT2G07535.1	lncRNA_AT2G07535
AT2G07545.1	lncRNA_AT2G07545
AT2G07585.1	lncRNA_AT2G07585
AT2G07595.1	lncRNA_AT2G07595
AT2G07636.1	lncRNA_AT2G05245
AT2G07645.1	lncRNA_AT2G07645
AT2G07712	lncRNA_AT2G05875
AT2G07840.1	lncRNA_AT2G07840
AT2G07855.1	lncRNA_AT2G07855
AT2G07860.1	lncRNA_AT2G07860
AT2G07865.1	lncRNA_AT2G07865
AT2G07870.1	lncRNA_AT2G07865
AT2G07875.1	lncRNA_AT2G07875
AT2G07885.1	lncRNA_AT2G07885
AT2G07890.1	lncRNA_AT2G07890
AT2G07900.1	lncRNA_AT2G07900
AT2G07905.1	lncRNA_AT2G07905
AT2G07925.1	lncRNA_AT2G07925
AT2G07935.1	lncRNA_AT2G07935
AT2G07940.1	lncRNA_AT2G07940
AT2G07945.1	lncRNA_AT2G07945
AT2G07960.1	lncRNA_AT2G07960
AT2G07985.1	lncRNA_AT2G07985
AT2G07990.1	lncRNA_AT2G07990
AT2G07995.1	lncRNA_AT2G07995
AT2G08010.1	lncRNA_AT2G08005
AT2G08025.1	lncRNA_AT2G08025
AT2G08040.1	lncRNA_AT2G08040
AT2G08045.1	lncRNA_AT2G08045
AT2G08055.1	lncRNA_AT2G08055
AT2G08075.1	lncRNA_AT2G08070
AT2G08085.1	lncRNA_AT2G08085
AT2G08090.1	lncRNA_AT2G08090
AT2G08095.1	lncRNA_AT2G08095
AT2G08100.1	lncRNA_AT2G08100
AT2G08105.1	lncRNA_AT2G08105
AT2G08110.1	lncRNA_AT2G08110
AT2G08115.1	lncRNA_AT2G08115
AT2G08120.1	lncRNA_AT2G08120
AT2G08130.1	lncRNA_AT2G08130
AT2G08155.1	lncRNA_AT2G08155
AT2G08160.1	lncRNA_AT2G08160
AT2G08165.1	lncRNA_AT2G08165
AT2G08175.1	lncRNA_AT2G08175
AT2G08190.1	lncRNA_AT2G08190
AT2G08195.1	lncRNA_AT2G08195
AT2G08200.1	lncRNA_AT2G08200
AT2G08210.1	lncRNA_AT2G08210
AT2G08215.1	lncRNA_AT2G08215
AT2G08220.1	lncRNA_AT2G08220
AT2G08230.1	lncRNA_AT2G08230
AT2G08240.1	lncRNA_AT2G08240
AT2G08255.1	lncRNA_AT2G08255
AT2G08260.1	lncRNA_AT2G08260
AT2G08265.1	lncRNA_AT2G08265
AT2G08280.1	lncRNA_AT2G08280
AT2G08285.1	lncRNA_AT2G08285
AT2G08290.1	lncRNA_AT2G08290
AT2G08295.1	lncRNA_AT2G08295
AT2G08300.1	lncRNA_AT2G08300
AT2G08310.1	lncRNA_AT2G08310
AT2G08315.1	lncRNA_AT2G08315
AT2G08320.1	lncRNA_AT2G08320
AT2G08345.1	lncRNA_AT2G08345
AT2G08350.1	lncRNA_AT2G08350
AT2G08360.1	lncRNA_AT2G08360
AT2G08365.1	lncRNA_AT2G08365
AT2G08380.1	lncRNA_AT2G08380
AT2G08385.1	lncRNA_AT2G08385
AT2G08410.1	lncRNA_AT2G08410
AT2G08415.1	lncRNA_AT2G08415
AT2G08430.1	lncRNA_AT2G08430
AT2G08440.1	lncRNA_AT2G08440
AT2G08445.1	lncRNA_AT2G08445
AT2G08450.1	lncRNA_AT2G08450
AT2G08455.1	lncRNA_AT2G08455
AT2G08460.1	lncRNA_AT2G08455
AT2G08465.1	lncRNA_AT2G08465
AT2G08485.1	lncRNA_AT2G08485
AT2G08495.1	lncRNA_AT2G08495
AT2G08500.1	lncRNA_AT2G08500
AT2G08505.1	lncRNA_AT2G08505
AT2G08525.1	lncRNA_AT2G08525
AT2G08530.1	lncRNA_AT2G08530
AT2G08540.1	lncRNA_AT2G08540
AT2G08545.1	lncRNA_AT2G08545
AT2G08550.1	lncRNA_AT2G08550
AT2G08565.1	lncRNA_AT2G08565
AT2G08570.1	lncRNA_AT2G08570
AT2G08575.1	lncRNA_AT2G08575
AT2G08590.1	lncRNA_AT2G08590
AT2G08595.1	lncRNA_AT2G08595
AT2G08615	lncRNA_AT2G08625
AT2G08630.1	lncRNA_AT2G08630
AT2G08640.1	lncRNA_AT2G08640
AT2G08645.1	lncRNA_AT2G08645
AT2G08670.1	lncRNA_AT2G08670
AT2G08680.1	lncRNA_AT2G08680
AT2G08690.1	lncRNA_AT2G08690
AT2G08695.1	lncRNA_AT2G08695
AT2G08700.1	lncRNA_AT2G08700
AT2G08705.1	lncRNA_AT2G08705
AT2G08710.1	lncRNA_AT2G08710
AT2G08715.1	lncRNA_AT2G08715
AT2G08720.1	lncRNA_AT2G08720
AT2G08735.1	lncRNA_AT2G08735
AT2G08750.1	lncRNA_AT2G08750
AT2G08790.1	lncRNA_AT2G08790
AT2G08795.1	lncRNA_AT2G08795
AT2G08800.1	lncRNA_AT2G08800
AT2G08805.1	lncRNA_AT2G08805
AT2G08825.1	lncRNA_AT2G08825
AT2G08830.1	lncRNA_AT2G08830
AT2G08835.1	lncRNA_AT2G08835
AT2G08845.1	lncRNA_AT2G08845
AT2G08850.1	lncRNA_AT2G08850
AT2G08865.1	lncRNA_AT2G08865
AT2G08870.1	lncRNA_AT2G08870
AT2G08875.1	lncRNA_AT2G08875
AT2G08880.1	lncRNA_AT2G08880
AT2G08885.1	lncRNA_AT2G08885
AT2G08890.1	lncRNA_AT2G08890
AT2G08895.1	lncRNA_AT2G08895
AT2G08920.1	lncRNA_AT2G08920
AT2G08925.1	lncRNA_AT2G08925
AT2G08930.1	lncRNA_AT2G08930
AT2G08935.1	lncRNA_AT2G08935
AT2G08940.1	lncRNA_AT2G08940
AT2G08945.1	lncRNA_AT2G08945
AT2G08950.1	lncRNA_AT2G08950
AT2G08955.1	lncRNA_AT2G08955
AT2G08965.1	lncRNA_AT2G08965
AT2G08970.1	lncRNA_AT2G08970
AT2G08975.1	lncRNA_AT2G08975
AT2G08980.1	lncRNA_AT2G08980
AT2G08985.1	lncRNA_AT2G08985
AT2G08990.1	lncRNA_AT2G08990
AT2G08995.1	lncRNA_AT2G08995
AT2G09010.1	lncRNA_AT2G09010
AT2G09015.1	lncRNA_AT2G09015
AT2G09020.1	lncRNA_AT2G09020
AT2G09025.1	lncRNA_AT2G09025
AT2G09050.1	lncRNA_AT2G09050
AT2G09055.1	lncRNA_AT2G09055
AT2G09060.1	lncRNA_AT2G09060
AT2G09065.1	lncRNA_AT2G09060
AT2G09075.1	lncRNA_AT2G09075
AT2G09085.1	lncRNA_AT2G09085
AT2G09095.1	lncRNA_AT2G09095
AT2G09100.1	lncRNA_AT2G09100
AT2G09105.1	lncRNA_AT2G09105
AT2G09110.1	lncRNA_AT2G09110
AT2G09125.1	lncRNA_AT2G09125
AT2G09130.1	lncRNA_AT2G09130
AT2G09135.1	lncRNA_AT2G09135
AT2G09140.1	lncRNA_AT2G09140
AT2G09160.1	lncRNA_AT2G09160
AT2G09165.1	lncRNA_AT2G09165
AT2G09170.1	lncRNA_AT2G09170
AT2G09180.1	lncRNA_AT2G09180
AT2G09190.1	lncRNA_AT2G09190
AT2G09195.1	lncRNA_AT2G09195
AT2G09210.1	lncRNA_AT2G09210
AT2G09220.1	lncRNA_AT2G09220
AT2G09235.1	lncRNA_AT2G09235
AT2G09240.1	lncRNA_AT2G09240
AT2G09245.1	lncRNA_AT2G09245
AT2G09250.1	lncRNA_AT2G09250
AT2G09255.1	lncRNA_AT2G09255
AT2G09265.1	lncRNA_AT2G09265
AT2G09270.1	lncRNA_AT2G09270
AT2G09280.1	lncRNA_AT2G09280
AT2G09285.1	lncRNA_AT2G09285
AT2G09290.1	lncRNA_AT2G09290
AT2G09305.1	lncRNA_AT2G09305
AT2G09315.1	lncRNA_AT2G09315
AT2G09320.1	lncRNA_AT2G09320
AT2G09330.1	lncRNA_AT2G09330
AT2G09355.1	lncRNA_AT2G09360
AT2G09360.1	lncRNA_AT2G09360
AT2G09375.1	lncRNA_AT2G09375
AT2G09380.1	lncRNA_AT2G09380
AT2G09385.1	lncRNA_AT2G09385
AT2G09390.1	lncRNA_AT2G09390
AT2G09405.1	lncRNA_AT2G09405
AT2G09410.1	lncRNA_AT2G09410
AT2G09415.1	lncRNA_AT2G09415
AT2G09420.1	lncRNA_AT2G09420
AT2G09425.1	lncRNA_AT2G09425
AT2G09440.1	lncRNA_AT2G09440
AT2G09445.1	lncRNA_AT2G09445
AT2G09450.1	lncRNA_AT2G09450
AT2G09455.1	lncRNA_AT2G09455
AT2G09485	lncRNA_AT2G09490
AT2G09490.1	lncRNA_AT2G09490
AT2G09495.1	lncRNA_AT2G09495
AT2G09500.1	lncRNA_AT2G09500
AT2G09510.1	lncRNA_AT2G09510
AT2G09515.1	lncRNA_AT2G09515
AT2G09525.1	lncRNA_AT2G09525
AT2G09530.1	lncRNA_AT2G09530
AT2G09535.1	lncRNA_AT2G09535
AT2G09540.1	lncRNA_AT2G09540
AT2G09545.1	lncRNA_AT2G09545
AT2G09550.1	lncRNA_AT2G09550
AT2G09560.1	lncRNA_AT2G09560
AT2G09565.1	lncRNA_AT2G09565
AT2G09570.1	lncRNA_AT2G09570
AT2G09575.1	lncRNA_AT2G09575
AT2G09585.1	lncRNA_AT2G09585
AT2G09590.1	lncRNA_AT2G09590
AT2G09600	lncRNA_AT4G09605
AT2G09615.1	lncRNA_AT2G09615
AT2G09620.1	lncRNA_AT2G09620
AT2G09625.1	lncRNA_AT2G09625
AT2G09630.1	lncRNA_AT2G09630
AT2G09635.1	lncRNA_AT2G09635
AT2G09655.1	lncRNA_AT2G09655
AT2G09710.1	lncRNA_AT2G09710
AT2G09715.1	lncRNA_AT2G09715
AT2G09725.1	lncRNA_AT2G09725
AT2G09730.1	lncRNA_AT2G09730
AT2G09740.1	lncRNA_AT2G09740
AT2G09745.1	lncRNA_AT2G09745
AT2G09750.1	lncRNA_AT2G09750
AT2G09755.1	lncRNA_AT2G09755
AT2G09760.1	lncRNA_AT2G09760
AT2G09770.1	lncRNA_AT2G09770
AT2G09775.1	lncRNA_AT2G09775
AT2G09825.1	lncRNA_AT2G09825
AT2G09835.1	lncRNA_AT2G09835
AT2G09845.1	lncRNA_AT2G09845
AT2G09855	lncRNA_AT2G09875
AT2G09875.1	lncRNA_AT2G09875
AT2G09915.1	lncRNA_AT2G09915
AT2G09955.1	lncRNA_AT2G09955
AT2G09965.1	lncRNA_AT2G09965
AT2G10990	lncRNA_AT2G04745
AT2G13420	lncRNA_AT2G05895
AT2G15030	lncRNA_AT2G06345
AT2G15040	lncRNA_AT2G06355
AT2G15318.1	lncRNA_AT2G06405
AT2G16016.1	lncRNA_AT2G06535
AT2G16586.1	lncRNA_AT3G06325
AT2G22482	lncRNA_AT2G07585
AT2G33175.1	lncRNA_AT2G04615
AT2G34655.1	lncRNA_AT1G05817
AT2G39500.1	lncRNA_AT2G09055
AT2G46730	lncRNA_AT2G09540
AT2G46765.1	lncRNA_AT3G07555
AT3G00170	lncRNA_AT3G01295
AT3G00220	lncRNA_AT3G01835
AT3G00360	lncRNA_AT3G03715
AT3G00470	lncRNA_AT3G05395
AT3G00510	lncRNA_AT2G07890
AT3G00570	lncRNA_AT3G05735
AT3G00620	lncRNA_AT3G06095
AT3G00630	lncRNA_AT3G06245
AT3G00720	lncRNA_AT3G06755
AT3G00900	lncRNA_AT3G08360
AT3G00970.1	lncRNA_AT3G00970
AT3G00975.1	lncRNA_AT3G00975
AT3G00995.1	lncRNA_AT3G00995
AT3G01025.1	lncRNA_AT3G01025
AT3G01055.1	lncRNA_AT3G01055
AT3G01075.1	lncRNA_AT3G01075
AT3G01095.1	lncRNA_AT3G01095
AT3G01105.1	lncRNA_AT3G01105
AT3G01115.1	lncRNA_AT3G01115
AT3G01195.1	lncRNA_AT3G01195
AT3G01215.1	lncRNA_AT3G01215
AT3G01225.1	lncRNA_AT3G01225
AT3G01235.1	lncRNA_AT3G01235
AT3G01255.1	lncRNA_AT3G01255
AT3G01275.1	lncRNA_AT3G01275
AT3G01295.1	lncRNA_AT3G01295
AT3G01305.1	lncRNA_AT3G01305
AT3G01315.1	lncRNA_AT3G01305
AT3G01365.1	lncRNA_AT3G01365
AT3G01375.1	lncRNA_AT3G01375
AT3G01385.1	lncRNA_AT3G01385
AT3G01395.1	lncRNA_AT3G01395
AT3G01405	lncRNA_AT3G01425
AT3G01425.1	lncRNA_AT3G01425
AT3G01445.1	lncRNA_AT3G01445
AT3G01495.1	lncRNA_AT3G01495
AT3G01535.1	lncRNA_AT3G01535
AT3G01555.1	lncRNA_AT3G01555
AT3G01575.1	lncRNA_AT3G01575
AT3G01595.1	lncRNA_AT3G01595
AT3G01625.1	lncRNA_AT3G01625
AT3G01635.1	lncRNA_AT3G01635
AT3G01645.1	lncRNA_AT3G01645
AT3G01655.1	lncRNA_AT3G01655
AT3G01665.1	lncRNA_AT3G01665
AT3G01675.1	lncRNA_AT3G01675
AT3G01735.1	lncRNA_AT3G01735
AT3G01745.1	lncRNA_AT3G01745
AT3G01755.1	lncRNA_AT3G01755
AT3G01765.1	lncRNA_AT3G01765
AT3G01785.1	lncRNA_AT3G01785
AT3G01795.1	lncRNA_AT3G01795
AT3G01805.1	lncRNA_AT3G01805
AT3G01815.1	lncRNA_AT3G01815
AT3G01855.1	lncRNA_AT3G01855
AT3G01885.1	lncRNA_AT3G01885
AT3G01915.1	lncRNA_AT3G01915
AT3G01945.1	lncRNA_AT3G01945
AT3G01965.1	lncRNA_AT3G01965
AT3G01975.1	lncRNA_AT3G01975
AT3G01985.1	lncRNA_AT3G01985
AT3G02015.1	lncRNA_AT3G02015
AT3G02035.1	lncRNA_AT3G02035
AT3G02095.1	lncRNA_AT3G02095
AT3G02135.1	lncRNA_AT3G02135
AT3G02145.1	lncRNA_AT3G02145
AT3G02155.1	lncRNA_AT3G02155
AT3G02195.1	lncRNA_AT3G02195
AT3G02225.1	lncRNA_AT3G02225
AT3G02245.1	lncRNA_AT3G01105
AT3G02265.1	lncRNA_AT3G02265
AT3G02275.1	lncRNA_AT3G02275
AT3G02295.1	lncRNA_AT3G02295
AT3G02305.1	lncRNA_AT3G02305
AT3G02395.1	lncRNA_AT3G02395
AT3G02405.1	lncRNA_AT3G02405
AT3G02415.1	lncRNA_AT3G02415
AT3G02425.1	lncRNA_AT3G02425
AT3G02455.1	lncRNA_AT3G02455
AT3G02485.1	lncRNA_AT3G02485
AT3G02505.1	lncRNA_AT3G02505
AT3G02525.1	lncRNA_AT3G02525
AT3G02545.1	lncRNA_AT3G02545
AT3G02595.1	lncRNA_AT3G02595
AT3G02605.1	lncRNA_AT3G02605
AT3G02615.1	lncRNA_AT3G02615
AT3G02625.1	lncRNA_AT3G02625
AT3G02635.1	lncRNA_AT3G02635
AT3G02665.1	lncRNA_AT3G02665
AT3G02685.1	lncRNA_AT3G02685
AT3G02695.1	lncRNA_AT3G02695
AT3G02705.1	lncRNA_AT3G02705
AT3G02735.1	lncRNA_AT3G02735
AT3G02745.1	lncRNA_AT3G02745
AT3G02775.1	lncRNA_AT3G02775
AT3G02785.1	lncRNA_AT3G02785
AT3G02805.1	lncRNA_AT3G02805
AT3G02815.1	lncRNA_AT3G02815
AT3G02825.1	lncRNA_AT3G02825
AT3G02845.1	lncRNA_AT3G02845
AT3G02855.1	lncRNA_AT3G02855
AT3G02895.1	lncRNA_AT3G02895
AT3G02905.1	lncRNA_AT3G02905
AT3G02915.1	lncRNA_AT3G02915
AT3G02925.1	lncRNA_AT3G02925
AT3G02935.1	lncRNA_AT3G02935
AT3G02945.1	lncRNA_AT3G02945
AT3G02985.1	lncRNA_AT3G02985
AT3G02995.1	lncRNA_AT3G02995
AT3G03005.1	lncRNA_AT3G03005
AT3G03035.1	lncRNA_AT3G03035
AT3G03045.1	lncRNA_AT3G03045
AT3G03055.1	lncRNA_AT3G03055
AT3G03065.1	lncRNA_AT3G03055
AT3G03075.1	lncRNA_AT3G03075
AT3G03085.1	lncRNA_AT3G03085
AT3G03105.1	lncRNA_AT3G03105
AT3G03115.1	lncRNA_AT3G03115
AT3G03135.1	lncRNA_AT3G03135
AT3G03165.1	lncRNA_AT3G03165
AT3G03205.1	lncRNA_AT3G03205
AT3G03225.1	lncRNA_AT3G03225
AT3G03265.1	lncRNA_AT3G03265
AT3G03275.1	lncRNA_AT3G03275
AT3G03295.1	lncRNA_AT3G03295
AT3G03325.1	lncRNA_AT3G03325
AT3G03335.1	lncRNA_AT3G03335
AT3G03345.1	lncRNA_AT3G03345
AT3G03355.1	lncRNA_AT3G03355
AT3G03365.1	lncRNA_AT3G03365
AT3G03375.1	lncRNA_AT3G03375
AT3G03425.1	lncRNA_AT3G03435
AT3G03435.1	lncRNA_AT3G03435
AT3G03445.1	lncRNA_AT3G03435
AT3G03455.1	lncRNA_AT3G03455
AT3G03465.1	lncRNA_AT3G03465
AT3G03525.1	lncRNA_AT3G03525
AT3G03555.1	lncRNA_AT3G03555
AT3G03595.1	lncRNA_AT3G03595
AT3G03605.1	lncRNA_AT3G03605
AT3G03615.1	lncRNA_AT3G03615
AT3G03645.1	lncRNA_AT3G03645
AT3G03665.1	lncRNA_AT3G03665
AT3G03675.1	lncRNA_AT3G03675
AT3G03685.1	lncRNA_AT3G03685
AT3G03705.1	lncRNA_AT3G03705
AT3G03715.1	lncRNA_AT3G03715
AT3G03725.1	lncRNA_AT3G03725
AT3G03735.1	lncRNA_AT3G03735
AT3G03755.1	lncRNA_AT3G03755
AT3G03765.1	lncRNA_AT3G03765
AT3G03775.1	lncRNA_AT3G03775
AT3G03795.1	lncRNA_AT3G03795
AT3G03805.1	lncRNA_AT3G03805
AT3G03825.1	lncRNA_AT3G03825
AT3G03875.1	lncRNA_AT3G03875
AT3G03895.1	lncRNA_AT3G03895
AT3G03905.1	lncRNA_AT3G03905
AT3G03925.1	lncRNA_AT3G03925
AT3G03935.1	lncRNA_AT3G03935
AT3G03945.1	lncRNA_AT3G03945
AT3G03955.1	lncRNA_AT3G03955
AT3G03995	lncRNA AT3G03995
AT3G04005.1	lncRNA_AT3G04005
AT3G04025.1	lncRNA_AT3G04025
AT3G04035.1	lncRNA_AT3G04035
AT3G04045.1	lncRNA_AT3G04045
AT3G04055.1	lncRNA_AT3G04055
AT3G04065.1	lncRNA_AT3G04065
AT3G04085.1	lncRNA_AT3G04085
AT3G04095.1	lncRNA_AT3G04095
AT3G04105	lncRNA_AT3G04115
AT3G04115.1	lncRNA_AT3G04115
AT3G04125.1	lncRNA_AT3G04125
AT3G04135.1	lncRNA_AT3G04135
AT3G04145.1	lncRNA_AT3G04145
AT3G04185.1	lncRNA_AT3G04185
AT3G04205.1	lncRNA_AT3G04205
AT3G04215.1	lncRNA_AT3G04215
AT3G04225.1	lncRNA_AT3G04225
AT3G04235.1	lncRNA_AT3G04235
AT3G04255.1	lncRNA_AT3G04255
AT3G04265.1	lncRNA_AT3G04265
AT3G04275.1	lncRNA_AT3G04275
AT3G04295.1	lncRNA_AT3G04295
AT3G04305.1	lncRNA_AT3G04305
AT3G04315.1	lncRNA_AT3G04315
AT3G04325.1	lncRNA_AT3G04325
AT3G04335.1	lncRNA_AT3G04335
AT3G04345.1	lncRNA_AT3G04345
AT3G04365.1	lncRNA_AT3G04365
AT3G04375.1	lncRNA_AT3G04375
AT3G04385.1	lncRNA_AT3G04395
AT3G04395.1	lncRNA_AT3G04395
AT3G04405.1	lncRNA_AT3G04405
AT3G04425.1	lncRNA_AT3G04425
AT3G04435.1	lncRNA_AT3G04435
AT3G04445	lncRNA_AT3G01585
AT3G04455.1	lncRNA_AT3G04455
AT3G04475.1	lncRNA_AT3G04475
AT3G04505.1	lncRNA_AT3G04505
AT3G04515.1	lncRNA_AT3G04515
AT3G04555.1	lncRNA_AT3G04555
AT3G04565.1	lncRNA_AT3G04565
AT3G04575.1	lncRNA_AT3G04565
AT3G04585.1	lncRNA_AT3G04585
AT3G04595.1	lncRNA_AT3G04595
AT3G04625.1	lncRNA_AT3G04625
AT3G04635.1	lncRNA_AT3G04635
AT3G04645.1	lncRNA_AT3G04645
AT3G04665.1	lncRNA_AT3G04665
AT3G04675.1	lncRNA_AT3G04675
AT3G04705.1	lncRNA_AT3G04705
AT3G04725.1	lncRNA_AT3G04725
AT3G04745.1	lncRNA_AT3G04745
AT3G04775.1	lncRNA_AT3G04775
AT3G04795.1	lncRNA_AT3G04795
AT3G04805.1	lncRNA_AT3G04805
AT3G04815.1	lncRNA_AT3G04815
AT3G04845.1	lncRNA_AT3G04845
AT3G04854.1	lncRNA_AT1G09853
AT3G04875.1	lncRNA_AT3G04875
AT3G04895.1	lncRNA_AT3G04895
AT3G04915.1	lncRNA_AT3G04915
AT3G04975.1	lncRNA_AT3G04975
AT3G04985.1	lncRNA_AT3G04975
AT3G04995.1	lncRNA_AT3G04995
AT3G05025.1	lncRNA_AT3G05025
AT3G05035.1	lncRNA_AT3G01565
AT3G05035.2	lncRNA_AT3G01575
AT3G05035.3	lncRNA_AT3G01575
AT3G05045.1	lncRNA_AT3G05045
AT3G05055.1	lncRNA_AT3G05055
AT3G05085.1	lncRNA_AT3G05085
AT3G05105.1	lncRNA_AT3G05105
AT3G05125.1	lncRNA_AT3G05125
AT3G05175.1	lncRNA_AT3G05175
AT3G05225.1	lncRNA_AT3G05225
AT3G05245.1	lncRNA_AT3G05245
AT3G05265.1	lncRNA_AT3G05265
AT3G05275.1	lncRNA_AT3G05275
AT3G05285.1	lncRNA_AT3G05285
AT3G05295.1	lncRNA_AT3G05295
AT3G05305.1	lncRNA_AT3G05305
AT3G05315.1	lncRNA_AT3G05315
AT3G05375.1	lncRNA_AT3G05375
AT3G05385.1	lncRNA_AT3G05385
AT3G05435	lncRNA_AT3G05445
AT3G05445.1	lncRNA_AT3G05445
AT3G05455.1	lncRNA_AT3G05455
AT3G05465.1	lncRNA_AT3G05465
AT3G05475.1	lncRNA_AT3G05475
AT3G05495.1	lncRNA_AT3G05495
AT3G05505.1	lncRNA_AT3G05505
AT3G05555.1	lncRNA_AT3G05555
AT3G05585.1	lncRNA_AT3G05585
AT3G05595.1	lncRNA_AT3G05595
AT3G05605.1	lncRNA_AT3G05605
AT3G05635.1	lncRNA_AT3G05635
AT3G05655.1	lncRNA_AT3G05655
AT3G05695.1	lncRNA_AT3G05695
AT3G05705.1	lncRNA_AT3G05705
AT3G05735.1	lncRNA_AT3G05735
AT3G05765.1	lncRNA_AT3G05765
AT3G05785.1	lncRNA_AT3G05785
AT3G05795.1	lncRNA_AT3G05795
AT3G05815.1	lncRNA_AT3G05815
AT3G05825.1	lncRNA_AT3G05825
AT3G05915.1	lncRNA_AT3G05915
AT3G05925.1	lncRNA_AT3G05925
AT3G05945.1	lncRNA_AT3G05945
AT3G05955.1	lncRNA_AT3G05955
AT3G05965.1	lncRNA_AT3G05965
AT3G06005	lncRNA_AT3G05995
AT3G06015.1	lncRNA_AT3G06015
AT3G06055.1	lncRNA_AT3G06055
AT3G06075.1	lncRNA_AT3G06075
AT3G06115.1	lncRNA_AT3G06115
AT3G06135.1	lncRNA_AT3G06135
AT3G06155.1	lncRNA_AT3G06155
AT3G06165.1	lncRNA_AT3G06165
AT3G06175	lncRNA_AT3G06185
AT3G06185.1	lncRNA_AT3G06185
AT3G06215.1	lncRNA_AT3G06215
AT3G06225.1	lncRNA_AT3G06225
AT3G06235.1	lncRNA_AT3G06235
AT3G06245.1	lncRNA_AT3G06245
AT3G06265.1	lncRNA_AT3G06265
AT3G06275.1	lncRNA_AT3G06275
AT3G06285.1	lncRNA_AT3G06285
AT3G06295.1	lncRNA_AT3G06295
AT3G06315.1	lncRNA_AT3G06315
AT3G06325.1	lncRNA_AT3G06325
AT3G06345.1	lncRNA_AT3G06325
AT3G06355.1	lncRNA_AT3G06355
AT3G06375.1	lncRNA_AT3G06375
AT3G06385.1	lncRNA_AT3G06385
AT3G06395.1	lncRNA_AT3G06395
AT3G06405.1	lncRNA_AT3G06405
AT3G06415.1	lncRNA_AT3G06415
AT3G06425.1	lncRNA_AT3G06425
AT3G06465.1	lncRNA_AT3G06465
AT3G06475.1	lncRNA_AT3G06475
AT3G06485.1	lncRNA_AT3G06485
AT3G06495.1	lncRNA_AT3G06495
AT3G06505	lncRNA_AT3G06495
AT3G06515.1	lncRNA_AT3G06515
AT3G06525.1	lncRNA_AT3G06515
AT3G06535.1	lncRNA_AT3G06535
AT3G06555.1	lncRNA_AT3G06555
AT3G06575.1	lncRNA_AT3G06575
AT3G06585.1	lncRNA_AT3G06585
AT3G06605.1	lncRNA_AT3G06605
AT3G06625.1	lncRNA_AT3G06625
AT3G06655.1	lncRNA_AT3G06655
AT3G06675.1	lncRNA_AT3G06675
AT3G06685.1	lncRNA_AT3G06685
AT3G06695.1	lncRNA_AT3G06695
AT3G06725.1	lncRNA_AT3G06725
AT3G06735.1	lncRNA_AT3G06735
AT3G06745.1	lncRNA_AT3G06745
AT3G06755.1	lncRNA_AT3G06755
AT3G06765.1	lncRNA_AT3G06765
AT3G06775.1	lncRNA_AT3G06775
AT3G06785.1	lncRNA_AT3G06785
AT3G06815.1	lncRNA_AT3G06815
AT3G06835.1	lncRNA_AT3G06835
AT3G06845.1	lncRNA_AT3G06845
AT3G06855.1	lncRNA_AT3G06855
AT3G06895.1	lncRNA_AT5G07325
AT3G06905.1	lncRNA_AT3G06905
AT3G06915.1	lncRNA_AT3G06915
AT3G06935.1	lncRNA_AT3G06935
AT3G06955.1	lncRNA_AT3G06955
AT3G06975.1	lncRNA_AT3G06975
AT3G07045.1	lncRNA_AT3G07045
AT3G07075.1	lncRNA_AT3G07075
AT3G07085.1	lncRNA_AT3G07085
AT3G07105.1	lncRNA_AT3G07105
AT3G07125.1	lncRNA_AT3G07125
AT3G07135.1	lncRNA_AT3G07135
AT3G07155.1	lncRNA_AT3G07155
AT3G07165.1	lncRNA_AT3G07165
AT3G07225.1	lncRNA_AT3G07225
AT3G07235.1	lncRNA_AT3G07235
AT3G07245.1	lncRNA_AT3G07245
AT3G07275.1	lncRNA_AT3G07275
AT3G07295.1	lncRNA_AT3G07295
AT3G07305.1	lncRNA_AT3G07305
AT3G07325.1	lncRNA_AT3G07325
AT3G07335.1	lncRNA_AT3G07335
AT3G07345.1	lncRNA_AT3G07345
AT3G07395.1	lncRNA_AT3G07395
AT3G07415.1	lncRNA_AT3G07415
AT3G07435.1	lncRNA_AT3G07435
AT3G07445	lncRNA_AT3G07465
AT3G07465.1	lncRNA_AT3G07465
AT3G07475.1	lncRNA_AT3G07475
AT3G07495.1	lncRNA_AT3G07495
AT3G07505.1	lncRNA_AT3G07505
AT3G07555.1	lncRNA_AT3G07555
AT3G07645.1	lncRNA_AT3G07645
AT3G07665.1	lncRNA_AT3G07665
AT3G07675.1	lncRNA_AT3G07675
AT3G07765.1	lncRNA_AT3G07765
AT3G07815.1	lncRNA_AT3G07815
AT3G07845.1	lncRNA_AT3G07845
AT3G07855.1	lncRNA_AT3G07855
AT3G07865.1	lncRNA_AT3G07865
AT3G07895.1	lncRNA_AT3G07895
AT3G07915.1	lncRNA_AT3G07915
AT3G07965.1	lncRNA_AT3G07965
AT3G07975.1	lncRNA_AT3G07975
AT3G07985.1	lncRNA_AT3G07985
AT3G07995.1	lncRNA_AT3G07995
AT3G08005.1	lncRNA_AT3G08005
AT3G08025.1	lncRNA_AT3G08025
AT3G08035.1	lncRNA_AT3G08035
AT3G08045.1	lncRNA_AT3G08045
AT3G08050.1	lncRNA_AT3G08055
AT3G08075.1	lncRNA_AT3G08075
AT3G08090.1	lncRNA_AT3G08090
AT3G08100.1	lncRNA_AT3G08100
AT3G08105.1	lncRNA_AT3G08105
AT3G08110.1	lncRNA_AT3G08110
AT3G08120.1	lncRNA_AT3G08120
AT3G08125.1	lncRNA_AT3G08125
AT3G08130.1	lncRNA_AT3G08130
AT3G08135.1	lncRNA_AT3G08135
AT3G08140.1	lncRNA_AT3G08140
AT3G08155.1	lncRNA_AT3G08155
AT3G08160.1	lncRNA_AT3G08160
AT3G08175.1	lncRNA_AT3G08175
AT3G08185.1	lncRNA_AT3G08185
AT3G08190.1	lncRNA_AT3G08190
AT3G08195	lncRNA_AT3G08190
AT3G08200.1	lncRNA_AT3G08200
AT3G08205.1	lncRNA_AT3G08205
AT3G08220.1	lncRNA_AT3G08220
AT3G08250.1	lncRNA_AT3G08250
AT3G08255.1	lncRNA_AT3G08255
AT3G08260.1	lncRNA_AT3G08260
AT3G08280.1	lncRNA_AT3G08280
AT3G08290.1	lncRNA_AT3G08290
AT3G08295.1	lncRNA_AT3G08295
AT3G08310.1	lncRNA_AT3G08310
AT3G08325.1	lncRNA_AT3G08325
AT3G08330.1	lncRNA_AT3G08330
AT3G08335.1	lncRNA_AT3G08335
AT3G08340.1	lncRNA_AT3G08340
AT3G08345.1	lncRNA_AT3G08345
AT3G08355.1	lncRNA_AT3G08355
AT3G08380.1	lncRNA_AT3G08380
AT3G08390.1	lncRNA_AT3G08390
AT3G08400.1	lncRNA_AT3G08400
AT3G08405.1	lncRNA_AT3G08405
AT3G08415.1	lncRNA_AT3G08415
AT3G08420.1	lncRNA_AT3G08420
AT3G08425.1	lncRNA_AT3G08425
AT3G08430.1	lncRNA_AT3G08430
AT3G08460.1	lncRNA_AT3G08460
AT3G08465.1	lncRNA_AT3G08465
AT3G08470	lncRNA AT3G08470
AT3G08480.1	lncRNA_AT3G08480
AT3G08515.1	lncRNA_AT3G08515
AT3G08525.1	lncRNA_AT3G08525
AT3G08545	lncRNA_AT3G08545
AT3G08545	lncRNA_AT3G08545
AT3G08545.1	lncRNA_AT3G08545
AT3G08585.1	lncRNA_AT3G08585
AT3G08595.1	lncRNA_AT3G08595
AT3G08645.1	lncRNA_AT3G08645
AT3G08655.1	lncRNA_AT3G08655
AT3G08685.1	lncRNA_AT3G08685
AT3G08715.1	lncRNA_AT3G08715
AT3G08725.1	lncRNA_AT3G08725
AT3G08745.1	lncRNA_AT3G08745
AT3G08755.1	lncRNA_AT3G08755
AT3G08765.1	lncRNA_AT3G08765
AT3G08775.1	lncRNA_AT3G08775
AT3G08795.1	lncRNA_AT3G08795
AT3G08815.1	lncRNA_AT3G08815
AT3G08825.1	lncRNA_AT3G08825
AT3G08835.1	lncRNA_AT3G08835
AT3G08875.1	lncRNA_AT3G08875
AT3G08905.1	lncRNA_AT3G08905
AT3G08915.1	lncRNA_AT3G08915
AT3G08925.1	lncRNA_AT3G08925
AT3G09015.1	lncRNA_AT3G09015
AT3G09025.1	lncRNA_AT3G09025
AT3G09045.1	lncRNA_AT3G09045
AT3G09075.1	lncRNA_AT3G09075
AT3G09085.1	lncRNA_AT3G02095
AT3G09095.1	lncRNA_AT3G09095
AT3G09105.1	lncRNA_AT3G09105
AT3G09115.1	lncRNA_AT3G09115
AT3G09145.1	lncRNA_AT3G09145
AT3G09155.1	lncRNA_AT3G09155
AT3G09175.1	lncRNA_AT3G09175
AT3G09185.1	lncRNA_AT3G09185
AT3G09195.1	lncRNA_AT3G09195
AT3G09205.1	lncRNA_AT3G09205
AT3G09255.1	lncRNA_AT3G09255
AT3G09265.1	lncRNA_AT3G09265
AT3G09285.1	lncRNA_AT3G02155
AT3G09295.1	lncRNA_AT3G09295
AT3G09315.1	lncRNA_AT3G09315
AT3G09325.1	lncRNA_AT3G09325
AT3G09335.1	lncRNA_AT3G09335
AT3G09345.1	lncRNA_AT3G09345
AT3G09365.1	lncRNA_AT3G09365
AT3G09395.1	lncRNA_AT3G09395
AT3G09415.1	lncRNA_AT3G09415
AT3G09425.1	lncRNA_AT3G09425
AT3G09435.1	lncRNA_AT3G09435
AT3G09445.1	lncRNA_AT3G09445
AT3G09465.1	lncRNA_AT3G09465
AT3G09475.1	lncRNA_AT3G09475
AT3G09485.1	lncRNA_AT3G09485
AT3G09525.1	lncRNA_AT3G09525
AT3G09565.1	lncRNA_AT3G09565
AT3G09605.1	lncRNA_AT3G09605
AT3G09625.1	lncRNA_AT3G09625
AT3G09645.1	lncRNA_AT3G09645
AT3G09665.1	lncRNA_AT3G09665
AT3G09675.1	lncRNA_AT3G09675
AT3G09685.1	lncRNA_AT3G09685
AT3G09695.1	lncRNA_AT3G09695
AT3G09705.1	lncRNA_AT3G09705
AT3G09725.1	lncRNA_AT3G09725
AT3G09755.1	lncRNA_AT3G09755
AT3G09765.1	lncRNA_AT3G09765
AT3G09775.1	lncRNA_AT3G09775
AT3G09785.1	lncRNA_AT3G09785
AT3G09815.1	lncRNA_AT3G09815
AT3G09825.1	lncRNA_AT3G09825
AT3G09845.1	lncRNA_AT3G09845
AT3G09855.1	lncRNA_AT3G09855
AT3G09865.1	lncRNA_AT3G09855
AT3G09935.1	lncRNA_AT3G09935
AT3G09945.1	lncRNA_AT3G09945
AT3G09955.1	lncRNA_AT3G09955
AT3G09985.1	lncRNA_AT3G09985
AT3G10282	lncRNA_AT2G09540
AT3G14467.1	lncRNA_AT3G02945
AT3G15353.1	lncRNA_AT3G03105
AT3G15353.2	lncRNA_AT3G03105
AT3G24614.1	lncRNA_AT3G04775
AT3G24615.1	lncRNA_AT3G04775
AT3G25225	lncRNA_AT3G02655
AT3G25495	lncRNA_AT1G06687
AT3G26135.1	lncRNA_AT3G04995
AT3G27997	lncRNA_AT1G07187
AT3G30120	lncRNA_AT3G05995
AT3G30160.1	lncRNA_AT3G05735
AT3G30187	lncRNA_AT2G06065
AT3G30214	lncRNA_AT3G05735
AT3G30305.2	lncRNA_AT3G06045
AT3G30305.3	lncRNA_AT3G06045
AT3G30714	lncRNA_AT3G05665
AT3G30823.1	lncRNA_AT3G06115
AT3G30840.1	lncRNA_AT4G04895
AT3G32310	lncRNA_AT2G08085
AT3G32370	lncRNA_AT2G08085
AT3G32990	lncRNA_AT3G05735
AT3G41762.1	lncRNA_AT3G06325
AT3G41979.1	lncRNA_AT3G06355
AT3G44405.1	lncRNA_AT3G06805
AT3G44405.2	lncRNA_AT3G06805
AT3G44405.3	lncRNA_AT3G06805
AT3G44763.1	lncRNA_AT3G06925
AT3G47342.1	lncRNA_AT5G08855
AT3G57062.2	lncRNA_AT3G08835
AT3G58196.1	lncRNA_AT3G09105
AT4G00753	lncRNA_AT5G05555
AT4G00925.1	lncRNA_AT4G03785
AT4G02815	lncRNA_AT1G07187
AT4G02875	lncRNA_AT4G05295
AT4G02885	lncRNA_AT5G04055
AT4G03005	lncRNA_AT4G06835
AT4G03025	lncRNA_AT4G06955
AT4G03035	lncRNA_AT2G05555
AT4G03085	lncRNA_AT4G07205
AT4G03125	lncRNA_AT4G07395
AT4G03365	lncRNA_AT4G08915
AT4G03395	lncRNA_AT4G09105
AT4G03465	lncRNA_AT4G09605
AT4G03535.1	lncRNA_AT4G03535
AT4G03545.1	lncRNA_AT4G03545
AT4G03555.1	lncRNA_AT4G03555
AT4G03575.1	lncRNA_AT4G03555
AT4G03665.1	lncRNA_AT4G03665
AT4G03705.1	lncRNA_AT4G03705
AT4G03715.1	lncRNA_AT4G03715
AT4G03725.1	lncRNA_AT4G03725
AT4G03755.1	lncRNA_AT4G03755
AT4G03765.1	lncRNA_AT4G03765
AT4G03785.1	lncRNA_AT4G03785
AT4G03805.1	lncRNA_AT4G03805
AT4G03815.1	lncRNA_AT4G03815
AT4G03855.1	lncRNA_AT4G03855
AT4G03875.1	lncRNA_AT4G03875
AT4G03895	lncRNA AT4G03895
AT4G03915.1	lncRNA_AT4G03905
AT4G03985.1	lncRNA_AT4G03985
AT4G04005.1	lncRNA_AT4G04005
AT4G04015.1	lncRNA_AT4G04015
AT4G04065.1	lncRNA_AT4G04065
AT4G04075.1	lncRNA_AT4G04075
AT4G04085.1	lncRNA_AT4G04085
AT4G04115.1	lncRNA_AT4G04115
AT4G04185.1	lncRNA_AT4G04195
AT4G04195.1	lncRNA_AT4G04195
AT4G04215.1	lncRNA_AT4G04215
AT4G04225.1	lncRNA_AT4G04225
AT4G04235.1	lncRNA_AT4G04235
AT4G04285.1	lncRNA_AT4G04285
AT4G04295.1	lncRNA_AT4G04295
AT4G04305.1	lncRNA_AT4G04305
AT4G04335.1	lncRNA_AT4G04335
AT4G04355.1	lncRNA_AT4G04355
AT4G04385.1	lncRNA_AT4G04385
AT4G04425.1	lncRNA_AT4G04425
AT4G04445.1	lncRNA_AT4G04445
AT4G04535.1	lncRNA_AT4G04535
AT4G04565.1	lncRNA_AT4G04565
AT4G04585.1	lncRNA_AT4G04585
AT4G04595	lncRNA_AT4G04565
AT4G04625.1	lncRNA_AT4G04625
AT4G04645.1	lncRNA_AT4G04645
AT4G04665.1	lncRNA_AT4G04665
AT4G04675.1	lncRNA_AT4G04675
AT4G04755.1	lncRNA_AT4G04755
AT4G04765.1	lncRNA_AT4G04765
AT4G04785.1	lncRNA_AT4G04785
AT4G04795.1	lncRNA_AT4G04795
AT4G04815.1	lncRNA_AT4G04815
AT4G04845	lncRNA_AT4G06105
AT4G04855.1	lncRNA_AT4G04855
AT4G04865.1	lncRNA_AT4G04865
AT4G04875.1	lncRNA_AT4G04875
AT4G04895.1	lncRNA_AT4G04895
AT4G04905.1	lncRNA_AT4G04905
AT4G04945.1	lncRNA_AT4G04945
AT4G04965.1	lncRNA_AT4G04965
AT4G04975.1	lncRNA_AT4G04975
AT4G04995.1	lncRNA_AT4G04995
AT4G05025.1	lncRNA_AT4G05025
AT4G05075.1	lncRNA_AT4G05075
AT4G05085.1	lncRNA_AT4G05085
AT4G05125.1	lncRNA_AT4G05125
AT4G05135.1	lncRNA_AT4G05135
AT4G05225.1	lncRNA_AT4G05225
AT4G05235.1	lncRNA_AT4G05235
AT4G05245.1	lncRNA_AT4G05245
AT4G05255.1	lncRNA_AT4G05255
AT4G05275.1	lncRNA_AT4G05275
AT4G05285.1	lncRNA_AT4G05285
AT4G05295.1	lncRNA_AT4G05295
AT4G05315.1	lncRNA_AT4G05315
AT4G05335.1	lncRNA_AT4G05335
AT4G05355.1	lncRNA_AT4G05355
AT4G05375.1	lncRNA_AT4G05375
AT4G05385.1	lncRNA_AT4G05385
AT4G05405.1	lncRNA_AT4G05405
AT4G05425.1	lncRNA_AT4G05425
AT4G05435.1	lncRNA_AT4G05435
AT4G05445.1	lncRNA_AT4G05445
AT4G05465.1	lncRNA_AT4G05465
AT4G05485.1	lncRNA_AT4G05485
AT4G05535.1	lncRNA_AT4G05535
AT4G05545.1	lncRNA_AT4G05545
AT4G05605.1	lncRNA_AT4G05605
AT4G05615.1	lncRNA_AT4G05615
AT4G05625.1	lncRNA_AT4G05625
AT4G05645.1	lncRNA_AT4G05645
AT4G05655.1	lncRNA_AT4G05655
AT4G05660.1	lncRNA_AT4G05660
AT4G05665.1	lncRNA_AT4G05665
AT4G05670.1	lncRNA_AT4G05670
AT4G05675.1	lncRNA_AT4G05675
AT4G05685.1	lncRNA_AT4G05685
AT4G05695.1	lncRNA_AT4G05695
AT4G05700.1	lncRNA_AT4G05700
AT4G05705.1	lncRNA_AT4G05705
AT4G05710.1	lncRNA_AT4G05710
AT4G05730.1	lncRNA_AT4G05730
AT4G05735.1	lncRNA_AT4G05735
AT4G05745.1	lncRNA_AT4G05745
AT4G05760.1	lncRNA_AT4G05760
AT4G05765.1	lncRNA_AT4G05765
AT4G05770.1	lncRNA_AT4G05770
AT4G05785.1	lncRNA_AT4G05785
AT4G05795.1	lncRNA_AT4G05795
AT4G05805.1	lncRNA_AT4G05805
AT4G05835	lncRNA_AT4G05840
AT4G05840.1	lncRNA_AT4G05840
AT4G05845.1	lncRNA_AT4G05845
AT4G05850.1	lncRNA_AT4G05850
AT4G05865.1	lncRNA_AT4G05870
AT4G05870.1	lncRNA_AT4G05870
AT4G05875.1	lncRNA_AT4G05875
AT4G05880.1	lncRNA_AT4G05880
AT4G05885.1	lncRNA_AT4G05880
AT4G05895.1	lncRNA_AT4G05895
AT4G05915.1	lncRNA_AT4G05915
AT4G05920.1	lncRNA_AT4G05920
AT4G05965.1	lncRNA_AT4G05965
AT4G05970.1	lncRNA_AT4G05970
AT4G05975.1	lncRNA_AT4G05975
AT4G05990.1	lncRNA_AT4G05990
AT4G06000.1	lncRNA_AT4G06000
AT4G06005.1	lncRNA_AT4G06005
AT4G06045.1	lncRNA_AT4G06045
AT4G06050.1	lncRNA_AT4G06050
AT4G06055.1	lncRNA_AT4G06055
AT4G06065.1	lncRNA_AT4G06065
AT4G06070.1	lncRNA_AT4G06070
AT4G06080.1	lncRNA_AT4G06080
AT4G06085.1	lncRNA_AT4G06085
AT4G06090.1	lncRNA_AT4G06090
AT4G06095.1	lncRNA_AT4G06095
AT4G06105.1	lncRNA_AT4G06105
AT4G06115.1	lncRNA_AT4G06115
AT4G06140.1	lncRNA_AT4G06140
AT4G06145.1	lncRNA_AT4G06145
AT4G06160.1	lncRNA_AT4G06160
AT4G06165.1	lncRNA_AT4G06165
AT4G06185.1	lncRNA_AT4G06185
AT4G06195.1	lncRNA_AT4G06195
AT4G06200.1	lncRNA_AT4G06200
AT4G06205.1	lncRNA_AT4G06205
AT4G06215.1	lncRNA_AT4G06215
AT4G06225.1	lncRNA_AT4G06225
AT4G06235.1	lncRNA_AT4G06235
AT4G06240.1	lncRNA_AT4G06225
AT4G06245.1	lncRNA_AT4G06235
AT4G06260.1	lncRNA_AT4G06265
AT4G06275	lncRNA_AT4G06265
AT4G06280.1	lncRNA_AT4G06280
AT4G06285.1	lncRNA_AT4G06285
AT4G06290.1	lncRNA_AT4G06290
AT4G06295.1	lncRNA_AT4G06295
AT4G06300.1	lncRNA_AT4G06300
AT4G06335.1	lncRNA_AT4G06335
AT4G06345.1	lncRNA_AT4G06345
AT4G06370.1	lncRNA_AT4G06370
AT4G06380.1	lncRNA_AT4G06380
AT4G06385.1	lncRNA_AT4G06385
AT4G06390.1	lncRNA_AT4G06390
AT4G06400.1	lncRNA_AT4G06400
AT4G06440.1	lncRNA_AT4G06440
AT4G06445.1	lncRNA_AT4G06445
AT4G06450.1	lncRNA_AT4G06450
AT4G06455.1	lncRNA_AT4G06455
AT4G06675.1	lncRNA_AT4G06675
AT4G06705.1	lncRNA_AT4G06695
AT4G06715.1	lncRNA_AT4G06715
AT4G06725.1	lncRNA_AT4G06725
AT4G06755.1	lncRNA_AT4G06755
AT4G06760.1	lncRNA_AT4G06760
AT4G06765.1	lncRNA_AT4G06765
AT4G06770.1	lncRNA_AT4G06770
AT4G06775.1	lncRNA_AT4G06775
AT4G06795.1	lncRNA_AT4G06795
AT4G06800.1	lncRNA_AT4G06800
AT4G06805.1	lncRNA_AT4G06805
AT4G06810.1	lncRNA_AT4G06810
AT4G06815.1	lncRNA_AT4G06815
AT4G06820.1	lncRNA_AT4G06820
AT4G06825.1	lncRNA_AT4G06825
AT4G06830.1	lncRNA_AT4G06830
AT4G06835.1	lncRNA_AT4G06835
AT4G06845.1	lncRNA_AT4G06845
AT4G06850.1	lncRNA_AT4G06850
AT4G06855.1	lncRNA_AT4G06855
AT4G06880.1	lncRNA_AT4G06880
AT4G06885.1	lncRNA_AT4G06885
AT4G06890.1	lncRNA_AT4G06890
AT4G06895.1	lncRNA_AT4G06895
AT4G06905.1	lncRNA_AT4G06905
AT4G06910.1	lncRNA_AT4G06910
AT4G06920.1	lncRNA_AT4G06920
AT4G06925.1	lncRNA_AT4G06925
AT4G06930.1	lncRNA_AT4G06925
AT4G06935.1	lncRNA_AT4G06935
AT4G06945.1	lncRNA_AT4G06945
AT4G06950.1	lncRNA_AT4G06945
AT4G06960.1	lncRNA_AT4G06960
AT4G06965.1	lncRNA_AT4G06965
AT4G06975.1	lncRNA_AT4G06975
AT4G06980.1	lncRNA_AT4G06980
AT4G07015.1	lncRNA_AT4G07015
AT4G07020.1	lncRNA_AT4G07020
AT4G07025.1	lncRNA_AT4G07025
AT4G07030.1	lncRNA_AT4G07030
AT4G07040.1	lncRNA_AT4G07040
AT4G07045.1	lncRNA_AT4G07045
AT4G07060.1	lncRNA_AT4G07055
AT4G07065.1	lncRNA_AT4G07065
AT4G07070.1	lncRNA_AT4G07070
AT4G07080	lncRNA_AT4G07070
AT4G07085.1	lncRNA_AT4G07085
AT4G07105.1	lncRNA_AT4G07105
AT4G07110.1	lncRNA_AT4G07110
AT4G07115.1	lncRNA_AT4G07115
AT4G07125.1	lncRNA_AT4G07125
AT4G07135.1	lncRNA_AT4G07135
AT4G07170.1	lncRNA_AT4G07170
AT4G07175.1	lncRNA_AT4G07175
AT4G07180.1	lncRNA_AT4G07180
AT4G07185.1	lncRNA_AT4G07185
AT4G07195.1	lncRNA_AT4G07195
AT4G07200.1	lncRNA_AT4G07200
AT4G07205.1	lncRNA_AT4G07205
AT4G07210.1	lncRNA_AT4G07210
AT4G07215.1	lncRNA_AT4G07215
AT4G07220.1	lncRNA_AT4G07220
AT4G07225.1	lncRNA_AT4G07225
AT4G07240.1	lncRNA_AT4G07235
AT4G07250.1	lncRNA_AT4G07250
AT4G07255.1	lncRNA_AT4G07255
AT4G07265.1	lncRNA_AT4G07265
AT4G07270.1	lncRNA_AT4G07270
AT4G07280.1	lncRNA_AT4G07280
AT4G07290.1	lncRNA_AT4G07290
AT4G07295.1	lncRNA_AT4G07295
AT4G07300.1	lncRNA_AT4G07300
AT4G07305.1	lncRNA_AT4G07305
AT4G07335.1	lncRNA_AT4G07335
AT4G07345.1	lncRNA_AT4G07345
AT4G07365.1	lncRNA_AT4G07365
AT4G07375.1	lncRNA_AT4G07375
AT4G07385.1	lncRNA_AT4G07385
AT4G07465.1	lncRNA_AT4G07465
AT4G07535.1	lncRNA_AT4G07535
AT4G07545.1	lncRNA_AT4G07545
AT4G07575.1	lncRNA_AT4G07575
AT4G07645.1	lncRNA_AT4G07645
AT4G07655.1	lncRNA_AT4G07655
AT4G07715.1	lncRNA_AT4G07715
AT4G07775.1	lncRNA_AT4G07765
AT4G07785.1	lncRNA_AT4G07785
AT4G07805.1	lncRNA_AT4G07805
AT4G07812	lncRNA_AT5G04905
AT4G07815.1	lncRNA_AT4G07815
AT4G07845.1	lncRNA_AT4G07845
AT4G07865.1	lncRNA_AT4G07865
AT4G07905.1	lncRNA_AT4G07905
AT4G07925.1	lncRNA_AT4G07925
AT4G07955.1	lncRNA_AT4G07955
AT4G07985.1	lncRNA_AT4G07985
AT4G08005.1	lncRNA_AT4G08005
AT4G08045.1	lncRNA_AT4G08045
AT4G08065.1	lncRNA_AT4G08065
AT4G08075.1	lncRNA_AT4G08075
AT4G08085.1	lncRNA_AT4G08085
AT4G08185.1	lncRNA_AT4G08185
AT4G08195.1	lncRNA_AT4G08195
AT4G08205.1	lncRNA_AT4G08205
AT4G08215.1	lncRNA_AT4G08215
AT4G08255.1	lncRNA_AT4G08255
AT4G08285.1	lncRNA_AT4G08285
AT4G08295.1	lncRNA_AT4G08295
AT4G08305.1	lncRNA_AT4G08305
AT4G08355.1	lncRNA_AT4G08355
AT4G08365.1	lncRNA_AT4G08365
AT4G08385.1	lncRNA_AT4G08385
AT4G08415.1	lncRNA_AT4G08415
AT4G08435.1	lncRNA_AT4G08435
AT4G08445.1	lncRNA_AT4G08445
AT4G08465.1	lncRNA_AT4G08465
AT4G08475.1	lncRNA_AT4G08475
AT4G08495.1	lncRNA_AT4G08495
AT4G08505.1	lncRNA_AT4G08505
AT4G08525.1	lncRNA_AT4G08525
AT4G08565.1	lncRNA_AT4G08565
AT4G08595	lncRNA_AT4G08595
AT4G08595	lncRNA AT4G08595
AT4G08595.1	lncRNA_AT4G08595
AT4G08635.1	lncRNA_AT4G08635
AT4G08665.1	lncRNA_AT4G08665
AT4G08705.1	lncRNA_AT4G08705
AT4G08715.1	lncRNA_AT4G08715
AT4G08725.1	lncRNA_AT4G08725
AT4G08775.1	lncRNA_AT4G08775
AT4G08785.1	lncRNA_AT4G08785
AT4G08815.1	lncRNA_AT4G08815
AT4G08835.1	lncRNA_AT4G08835
AT4G08855.1	lncRNA_AT4G08855
AT4G08885.1	lncRNA_AT4G08885
AT4G08915.1	lncRNA_AT4G08915
AT4G08925.1	lncRNA_AT4G08925
AT4G08955.1	lncRNA_AT4G08955
AT4G08965.1	lncRNA_AT4G08965
AT4G08975.1	lncRNA_AT4G08975
AT4G09005.1	lncRNA_AT4G09005
AT4G09015.1	lncRNA_AT4G09015
AT4G09025.1	lncRNA_AT4G09025
AT4G09045.1	lncRNA_AT4G09045
AT4G09055.1	lncRNA_AT4G09045
AT4G09065.1	lncRNA_AT4G09065
AT4G09075.1	lncRNA_AT4G09075
AT4G09085.1	lncRNA_AT4G09085
AT4G09095	lncRNA_AT4G09105
AT4G09105.1	lncRNA_AT4G09105
AT4G09115.1	lncRNA_AT4G09115
AT4G09125.1	lncRNA_AT4G09125
AT4G09145.1	lncRNA_AT4G09145
AT4G09155.1	lncRNA_AT4G09155
AT4G09185.1	lncRNA_AT4G09185
AT4G09235.1	lncRNA_AT4G09235
AT4G09265.1	lncRNA_AT4G09265
AT4G09275.1	lncRNA_AT4G09275
AT4G09285.1	lncRNA_AT4G09285
AT4G09295.1	lncRNA_AT4G09295
AT4G09305.1	lncRNA_AT4G09305
AT4G09375.1	lncRNA_AT4G09375
AT4G09395.1	lncRNA_AT4G09395
AT4G09415.1	lncRNA_AT4G09415
AT4G09445.1	lncRNA_AT4G09445
AT4G09485.1	lncRNA_AT4G09485
AT4G09495.1	lncRNA_AT4G09495
AT4G09515.1	lncRNA_AT4G09515
AT4G09525.1	lncRNA_AT4G09525
AT4G09555.1	lncRNA_AT4G09555
AT4G09635.1	lncRNA_AT4G09635
AT4G09645.1	lncRNA_AT4G09645
AT4G09655.1	lncRNA_AT4G09655
AT4G09665.1	lncRNA_AT4G09665
AT4G09675.1	lncRNA_AT4G09675
AT4G09705.1	lncRNA_AT4G09705
AT4G09725.1	lncRNA_AT4G09725
AT4G09755.1	lncRNA_AT4G09755
AT4G09765.1	lncRNA_AT4G09765
AT4G09855.1	lncRNA_AT4G09855
AT4G09865.1	lncRNA_AT4G09865
AT4G09885.1	lncRNA_AT4G09885
AT4G09895.1	lncRNA_AT4G09895
AT4G09905.1	lncRNA_AT4G09905
AT4G09915.1	lncRNA_AT4G09915
AT4G09925	lncRNA_MIR5658_precursor
AT4G09935.1	lncRNA_AT4G09935
[truncated: 769 more rows]

## Sheet: NATs
Target Moro et al. (2017) protein-coding genes
lncRNA	Target PCG	CPG function	CPG expression
lncRNA_AT1G04043	AT1G01720	development	GSNO Up-regulated
lncRNA_AT1G05447	AT1G18860	transcription factor	GSNO Down-regulated - WRKY61 gene
lncRNA_AT1G05453	AT1G74740	calcium regulation	GSNO Up-regulated
lncRNA_AT1G06007	AT1G26700	calcium regulation	GSNO Down-regulated
lncRNA_AT1G08867	AT1G66930	protein degradation	GSNO and AIA down-regulated
lncRNA_AT1G09553	AT1G75440	protein degradation	GSNO Up-regulated
lncRNA_AT2G04295	AT2G02740	transcription factor	GSNO Down-regulated
lncRNA_AT2G05215	AT4G28850	cell wall	GSNO and AIA up-regulated
lncRNA_AT2G05215	AT2G40130	heat shock	GSNO Up-regulated
lncRNA_AT3G06685	AT2G16530	heat shock	GSNO Down-regulated
MSTRG.22663.9	AT4G16350	calcium regulation	GSNO Down-regulated
lncRNA_AT4G16355	AT4G16350	calcium regulation	GSNO Down-regulated
lncRNA_AT5G02045	AT5G13220	root hair formation inhibition	GSNO Up-regulated
Other targets (not identified in Moro et al. (2017)
lncRNA	Target PCG
AT4G07975.2	AT4G28080
AT2G09925.1	AT2G47550
AT5G45475	AT5G45470
AT1G05563.1	AT1G20690
AT1G07543.1	AT1G49350
AT1G07757.1	AT1G51590
AT1G08747.1	AT1G65230
AT1G09923.1	AT1G79820
AT1G48698.2	AT1G48700
AT1G68568.3	AT1G68570
AT1G74205.1	AT1G74210
AT1G74205.2	AT1G74210
AT2G04852.2	AT2G04850
AT2G08205.1	AT2G27470
AT2G08330.1	AT2G29180
AT2G09035.1	AT2G39340
AT2G09785.1	AT2G47110
AT2G31902.1	AT2G31900
AT2G35658.1	AT2G35658
AT2G35658.3	AT2G35658
AT3G01615.1	AT3G05180
AT3G01925.1	AT3G07080
AT3G02075.1	AT3G07990
AT3G02115.1	AT3G09250
AT3G02475.1	AT3G11591
AT3G03155.1	AT3G15610
AT3G04195.1	AT3G21820
AT3G08785.1	AT3G56910
AT3G08975.1	AT3G57710
AT3G11591.1	AT3G11591
AT3G59068.1	AT3G59070
AT4G00975.2	AT4G00980
AT4G04325.1	AT4G02880
AT4G06785.1	AT4G18400
AT4G07975.1	AT4G28080
AT4G09365.1	AT4G36720
AT4G37553.2	AT4G37550
AT4G37553.3	AT4G37550
AT4G37553.4	AT4G37550
AT4G38932.1	AT4G38930
AT5G00925.1	AT5G03430
AT5G02295.1	AT5G15030
AT5G02305.1	AT5G15030
AT5G02315.1	AT5G15030
AT5G02325.1	AT5G15030
AT5G02445.1	AT5G15790
AT5G05865.1	AT5G38900
AT5G08875.1	AT5G58640
AT5G15022.1	AT5G15030
MSTRG.436.3	AT1G03550
MSTRG.6344.4	AT1G61670

## Sheet: sRNA
sRNA	annotation
AT1G01046	miR838	mature
AT2G19425	miR156g	mature
AT2G25095	miR156a	mature
AT5G10945	miR156d	mature
AT5G11977	miR156e	mature
AT5G26147	miR156f	mature
AT1G55591	miR158b	mature
AT2G40805	miR319c	mature
AT2G46255	miR159c	mature
AT4G23713	miR319a	mature
AT5G41663	miR319b	mature
AT5G23065	miR162b	mature
AT2G47585	miR164a	mature
AT5G27807	miR164c	mature
AT4G00885	miR165b	mature
AT5G08712	miR166c	mature
AT5G08717	miR166d	mature
AT5G43603	miR166f	mature
AT5G63715	miR166g	mature
AT1G31173	miR167d	mature
AT3G22886	miR167a	mature
AT3G04765	miR167a-5p	mature
AT5G45307	miR168b	mature
AT1G19371	miR169h	mature
AT1G53683	miR169d	mature
AT1G53687	miR169e	mature
AT3G26812	miR169i	mature
AT3G26815	miR169k	mature
AT3G26816	miR169l	mature
AT3G26818	miR169m	mature
AT3G26819	miR169n	mature
AT4G21595	miR169g	mature
AT5G39635	miR169c	mature
AT3G26813	miR169b-3p	mature
AT2G28056	miR172a	mature
AT3G11435	miR172c	mature
AT3G55512	miR172d	mature
AT5G59505	miR172e	mature
AT5G04275	miR172b-5p	mature
AT1G06623	miR2933a	mature
AT5G58465	miR390a-3p	mature
AT2G38325	miR390a-5p	mature
AT2G39885	miR393a	mature
AT4G04825	miR3932a	mature
AT3G55734	miR393a-5p	mature
AT1G20375	miR394a	mature
AT1G76135	miR394b	mature
AT1G26973	miR395a	mature
AT1G26975	miR395b	mature
AT1G26985	miR395c	mature
AT1G69795	miR395e	mature
AT1G69797	miR395f	mature
AT1G69792	miR395d	mature
AT2G10606	miR396a	mature
AT5G35407	miR396b	mature
AT5G14565	miR398c	mature
AT1G29265	miR399a	mature
AT2G34202	miR399d	mature
AT2G34204	miR399e	mature
AT2G34208	miR399f	mature
AT2G22668	miR405a	mature
AT5G50717	miR405b	mature
AT4G03438	miR447c	mature
AT4G03455	miR447b	mature
AT2G05615	miR5020c	mature
AT4G05860	miR5020a	mature
AT4G04095	miR5635d	mature
AT1G08053	miR5635a	mature
AT5G04955	miR5643a	mature
AT5G04975	miR5643b	mature
AT5G01745	miR5998a	mature
AT1G08303	miR774b	mature
AT1G60073	miR774a	mature
AT4G03039	miR826a	mature
AT4G04835	miR841b	mature
AT4G23387	miR845a	mature
AT3G18827	miR868-3p	mature
AT1G01183	mir165a
AT4G30972	mir156b
AT3G10745	mir158a
AT1G18075	mir159b
AT1G73687	mir159a
AT2G39175	mir160a
AT4G17788	mir160b
AT5G46845	mir160c
MSTRG.30968	MIR160
AT1G48267	MIR161
AT5G08185	mir162a
AT5G01747	mir164b
AT2G46685	mir166a
AT3G61897	mir166b
AT5G41905	mir166e
MSTRG.20670	MIR166
MSTRG.30287	MIR166
AT3G63375	mir167a-3p
AT4G19395	mir168a
AT5G24825	mir169b
MSTRG.29124	ath-miR169b-3p
AT3G13405	mir169b-5p
AT1G11735	mir171b
AT3G51375	mir171a-3p
AT5G66045	MIR170
MSTRG.6403	MIR171_1
MSTRG.6404	MIR171_1
AT1G62035	mir171a-3p
AT3G08845	mir172a
AT3G23125	MIR173
AT2G27400	mir173-5p
AT5G03305	mir1888a
AT3G07685	mir2933b
MSTRG6355	MIR2934
MSTRG6356	MIR2934
AT3G03245	mir2934 3p-5p
AT3G03255	mir2934-3p
MSTRG6627	MIR3440
AT2G35738	mir3440b-3p
AT3G03625	mir3440b-5p
AT5G60408	MIR391
AT4G06130	mir3932b
AT4G04455	mir393a-3p
AT2G03445	mir398a
MSTRG.27802	MIR398
AT5G14545	mir398a-3p
AT1G32582	MIR400
AT2G47275	MIR403
MSTRG4014	MIR408
MSTRG4014.2	MIR408
MSTRG4014.3	MIR408
MSTRG4014.4	MIR408
AT1G30282.2	mir408-5p
AT1G08343	MIR4227
AT4G07000	MIR4239
AT5G07875	miR4245
MSTRG.21380.3	MIR447
AT4G07565	mir5635c
AT5G03145	MIR5635
AT1G08157	MIR5649a
AT1G08163	MIR5649b
AT1G21202	MIR781a
MSTRG.2948.2	MIR781
AT1G05637	mir781a
AT4G24415	mir824-3p
AT2G26211	MIR825
AT4G27765	MIR828
AT2G24103	MIR831
AT5G08210	MIR834
AT1G18879	mir837-3p
MSTRG.82.4	MIR838
MSTRG.7091	MIR839
MSTRG.7091.2	MIR839
AT1G67481	mir839-5p
AT1G07763	mir840-3p
AT4G13564	mir841a
AT1G61224	MIR842
MSTRG.6293	MIR842
AT2G23347	mir844-3p
AT1G07051	MIR847
AT5G13887	MIR848
AT3G53016	MIR851
AT1G60072	MIR859
AT5G26038	miR860
MSTRG.29261	MIR860
MSTRG.29261.3	MIR860
MSTRG.29261.5	MIR860
MSTRG.29261.6	MIR860
AT3G48201	MIR861
AT2G25171	MIR862
AT5G40275	mir862-5p
AT4G13494	MIR863A
AT5G39693	miR869
AT1G04543	snoRNA_AT1G04547
AT1G08875	snoRNA_AT1G04517
AT1G26235	snoRNA_AT1G05997
AT2G35743	snoRNA_AT2G08760
AT5G08155	U3D;snoRNA
AT1G03502.1	snoRNA
AT1G03506.1	snoRNA
AT1G03743.1	snoRNA
AT1G03746.1	snoRNA
AT1G03935.1	snoRNA
AT1G04187.1	snoRNA_AT1G04187
AT1G04193.1	snoRNA_AT1G04193
AT1G04197.1	snoRNA_AT1G04197
AT1G04213.1	snoRNA_AT1G04213
AT1G04217.1	snoRNA_AT1G04217
AT1G04223.1	snoRNA_AT1G04223
AT1G04267.1	snoRNA_AT1G04267
AT1G04273.1	snoRNA_AT1G04273
AT1G04277.1	snoRNA_AT1G04277
AT1G04517.1	snoRNA_AT1G04517
AT1G04527.1	snoRNA_AT1G04527
AT1G04547.1	snoRNA_AT1G04547
AT1G05907.1	snoRNA_AT1G05907
AT1G05917.1	snoRNA_AT1G05917
AT1G05993.1	snoRNA_AT1G05993
AT1G05997.1	snoRNA_AT1G05997
AT1G06033.1	snoRNA_AT1G06033
AT1G06087.1	snoRNA_AT1G06087
AT1G06247.1	snoRNA_AT1G06277
AT1G06273.1	snoRNA_AT1G06273
AT1G06277.1	snoRNA_AT1G06277
AT1G06283.1	snoRNA_AT1G06283
AT1G06397.1	snoRNA_AT1G06397
AT1G06457.1	snoRNA_AT1G06457
AT1G06463.1	snoRNA_AT1G06463
AT1G06467.1	snoRNA_AT1G06467
AT1G06547.1	snoRNA_AT1G06547
AT1G06553.1	snoRNA_AT1G06553
AT1G06667.1	snoRNA_AT1G06667
AT1G06673.1	snoRNA_AT1G06673
AT1G07393.1	snoRNA_AT1G07393
AT1G07487.1	snoRNA_AT1G07487
AT1G07593.1	snoRNA_AT1G07593
AT1G07702.1	snoRNA
AT1G07897.1	snoRNA_AT1G07897
AT1G07903.1	snoRNA_AT1G07903
AT1G07957.1	snoRNA_AT1G07957
AT1G08113.1	snoRNA_AT1G08113
AT1G08117.1	snoRNA_AT1G08117
AT1G08123.1	snoRNA_AT1G08123
AT1G08327.1	snoRNA_AT1G08327
AT1G08347.1	snoRNA_AT1G08347
AT1G08353.1	snoRNA_AT1G08353
AT1G08643.1	snoRNA_AT1G08643
AT1G08937.1	snoRNA_AT1G08937
AT1G09027.1	snoRNA_AT1G09027
AT1G09083.1	snoRNA_AT1G09083
AT1G09087.1	snoRNA_AT1G09087
AT1G09467.1	snoRNA_AT1G09467
AT1G09533.1	snoRNA_AT1G09533
AT1G09787.1	snoRNA_AT1G09787
AT1G09867.1	snoRNA_AT1G09867
AT1G09873.1	snoRNA_AT1G09867
AT1G09877.1	snoRNA_AT1G09877
AT1G09883.1	snoRNA_AT1G09883
AT1G12013.1	sNOR111;snoRNA(SNOR111)
AT1G12015.1	snoRNA
AT1G19373.1	snoRNA
AT1G19376.1	snoRNA
AT1G20015.1	snoRNA
AT1G26233.1	sNOR95;snoRNA(SNOR95)
AT1G29071.1	sNOR105(SMALLNUCLEOLARRNA105);snoRNA(SNOR105)
AT1G29465.1	snoRNA_AT1G06263
AT1G32385.1	snoRNA
AT1G53541.1	snoRNA_AT1G07897
AT1G53542.1	snoRNA_AT1G07903
AT1G68945.1	snoRNA_AT1G09027
AT1G74453.1	snoRNA
AT1G74456.1	snoRNA
AT1G75163.1	snoRNA
AT1G75166.1	snoRNA
AT2G04955.1	snoRNA_AT2G04955
AT2G04965.1	snoRNA_AT2G04965
AT2G05525.1	snoRNA_AT2G05525
AT2G05765.1	snoRNA
AT2G06855.1	snoRNA_AT2G06855
AT2G06865.1	snoRNA_AT2G06865
AT2G07605.1	snoRNA_AT2G07605
AT2G07615.1	snoRNA_AT2G07615
AT2G07720.1	snoR71
AT2G08370.1	snoRNA_AT2G08370
AT2G08375.1	snoRNA_AT2G08375
AT2G08390.1	snoRNA_AT2G08390
AT2G08580.1	snoRNA_AT2G08580
AT2G08585.1	snoRNA_AT2G08585
AT2G08725.1	snoRNA_AT2G08725
AT2G08755.1	snoRNA_AT2G08755
AT2G08760.1	snoRNA_AT2G08760
AT2G08765.1	snoRNA_AT2G08765
AT2G08770.1	snoRNA_AT2G08770
AT2G08860.1	snoRNA_AT2G08860
AT2G08900.1	snoRNA_AT2G08900
AT2G08905.1	snoRNA_AT2G08905
AT2G08910.1	snoRNA_AT2G08910
AT2G09680.1	snoRNA_AT2G09680
AT2G09705.1	snoRNA_AT2G09705
AT2G09815.1	snoRNA_AT2G09815
AT2G17295.1	snoRNA
AT2G20721.1	snoRNA
AT2G20722.1	snoRNA
AT2G20723.1	snoRNA
AT2G35382.1	snoRNA
AT2G35384.1	snoRNA
AT2G35387.1	snoRNA
AT2G35742.1	snoRNA
AT2G35744.1	snoRNA
AT2G35747.1	snoRNA
AT2G35750.1	snoRNA_AT2G08770
AT2G43137.1	snoRNA
AT2G43138.1	snoRNA
AT2G43139.1	snoRNA
AT2G43141.1	snoRNA
AT3G00985.1	snoRNA_AT3G00985
AT3G01145.1	snoRNA_AT3G01145
AT3G01155.1	snoRNA_AT3G01155
AT3G01313.1	snoRNA
AT3G01316.1	snoRNA
AT3G02045.1	snoRNA_AT3G02045
AT3G02205.1	snoRNA_AT3G02205
AT3G02385.1	snoRNA_AT3G02385
AT3G02435.1	snoRNA_AT3G02435
AT3G02445.1	snoRNA_AT3G02445
AT3G02725.1	snoRNA_AT3G02725
AT3G02795.1	snoRNA_AT3G02795
AT3G03175.1	snoRNA_AT3G03175
AT3G03415.1	snoRNA_AT3G03415
AT3G03585.1	snoRNA_AT3G03585
AT3G04155.1	snoRNA_AT3G04155
AT3G04165.1	snoRNA_AT3G04165
AT3G04175.1	snoRNA_AT3G04175
AT3G05325.1	snoRNA_AT3G05325
AT3G05335.1	snoRNA_AT3G05335
AT3G05355.1	snoRNA_AT3G05355
AT3G05715.1	snoRNA_AT3G05715
AT3G07715.1	snoRNA_AT3G07715
AT3G07725.1	snoRNA_AT3G07725
AT3G07735.1	snoRNA_AT3G07735
AT3G08165.1	snoRNA_AT3G08165
AT3G08210.1	snoRNA_AT3G08210
AT3G08275.1	snoRNA_AT3G08275
AT3G09225.1	snoRNA_AT3G09225
AT3G13525.1	snoRNA
AT3G14475.1	snoRNA
AT3G21805.1	snoRNA
AT3G24612.1	snoRNA
AT3G27865.1	snoRNA
AT3G30510.1	snoR9_plant
AT3G47347.1	snoRNA
AT3G47348.1	snoRNA
AT3G50825.1	snoRNA
AT3G58193.1	snoRNA
AT4G02555.1	snoRNA
AT4G03295.1	snoRNA
AT4G03925.1	snoRNA_AT4G03925
AT4G04205.1	snoRNA_AT4G04205
AT4G04465.1	snoRNA_AT4G04465
AT4G04475.1	snoRNA_AT4G04475
AT4G04485.1	snoRNA_AT4G04485
AT4G05045.1	snoRNA_AT4G05045
AT4G05048.1	U49.1;snoRNA
AT4G05055.1	snoRNA_AT4G05055
AT4G06010.1	snoRNA_AT4G06010
AT4G06015.1	snoRNA_AT4G06015
AT4G06250.1	snoRNA_AT4G06250
AT4G06255.1	snoRNA_AT4G06255
AT4G06305.1	snoRNA_AT4G06305
AT4G06310.1	snoRNA_AT4G06310
AT4G06315.1	snoRNA_AT4G06315
AT4G06320.1	snoRNA_AT4G06320
AT4G07075.1	snoRNA_AT4G07075
AT4G07080.1	snoRNA_AT4G07075
AT4G07625.1	snoRNA_AT4G07625
AT4G07635.1	snoRNA_AT4G07635
AT4G08125.1	snoRNA_AT4G08125
AT4G08155.1	snoRNA_AT4G08155
AT4G08165.1	snoRNA_AT4G08165
AT4G08175.1	snoRNA_AT4G08175
AT4G08235.1	snoRNA_AT4G08235
AT4G08325.1	snoRNA_AT4G08325
AT4G08425.1	snoRNA_AT4G08425
AT4G08615.1	snoRNA_AT4G08615
AT4G08625.1	snoRNA_AT4G08625
AT4G09475.1	snoRNA_AT4G09475
AT4G09845.1	snoRNA_AT4G09845
AT4G13245.1	snoRNA
AT4G15258.1	sNOR37-2;snoRNA(SNOR37-2)
AT4G25631.1	U60.2F;snoRNA
AT4G26365.1	snoRNA
AT4G39361.1	snoRNA
AT4G39363.1	snoRNA
AT4G39364.1	snoRNA
AT4G39366.1	snoRNA
AT5G00750.1	snoRNA_AT5G00750
AT5G00755.1	snoRNA_AT5G00755
AT5G00760.1	snoRNA_AT5G00760
AT5G00765.1	snoRNA_AT5G00765
AT5G01135.1	snoRNA_AT5G01135
AT5G01145.1	snoRNA_AT5G01145
AT5G01495.1	snoRNA_AT5G01495
AT5G01505.1	snoRNA_AT5G01505
AT5G01515.1	snoRNA_AT5G01515
AT5G02565.1	snoRNA_AT5G02565
AT5G02575.1	snoRNA_AT5G02575
AT5G02665.1	snoRNA_AT5G02665
AT5G02675.1	snoRNA_AT5G02675
AT5G04425.1	snoRNA_AT5G04425
AT5G04545.1	snoRNA_AT5G04545
AT5G05375.1	snoRNA_AT5G05375
AT5G05385.1	snoRNA_AT5G05385
AT5G06115.1	snoRNA_AT5G06115
AT5G06305.1	snoRNA_AT5G06305
AT5G06565.1	snoRNA_AT5G06565
AT5G06825.1	snoRNA_AT5G06825
AT5G06835.1	snoRNA_AT5G06835
AT5G07095.1	snoRNA_AT5G07095
AT5G07105.1	snoRNA_AT5G07105
AT5G07725.1	snoRNA_AT5G07725
AT5G07735.1	snoRNA_AT5G07735
AT5G08495.1	snoRNA_AT5G08495
AT5G08515.1	snoRNA_AT5G08515
AT5G08525.1	snoRNA_AT5G08525
AT5G08805.1	snoRNA_AT5G08805
AT5G08850.1	snoRNA_AT5G08850
AT5G09000.1	snoRNA_AT5G09000
AT5G09005.1	snoRNA_AT5G09005
AT5G09020.1	snoRNA_AT5G09020
AT5G09495.1	snoRNA_AT5G09495
AT5G10572.1	sNOR77;snoRNA(SNOR77)
AT5G41471.1	sNOR108;snoRNA(SNOR108)
AT5G44286.1	snoRNA
AT5G51174.1	sNOR30;snoRNA(SNOR30)
AT5G52471.1	U60.1F;snoRNA
AT5G53902.1	U3B;snoRNA
AT5G54075.1	U3D;snoRNA
AT5G58595.1	snoRNA
AT5G66562.1	snoRNA
AT5G66564.1	snoRNA
AT5G66567.1	snoRNA
MSTRG.25891.1	snoRNA
MSTRG.25892.1	snoRNA
MSTRG.29451.5	snoRNA_AT5G04545
MSTRG.31890.1	U3D;snoRNA
MSTRG.32227.1	snoRNA_AT5G08495
MSTRG.3836.1	snoRNA_AT1G06263
MSTRG.8551.1	snoRNA_AT1G09787
AT1G16635	sRNA_AT1G16635
AT1G18745	sRNA_AT1G18745
AT1G21529	sRNA_AT1G21529
AT1G23052	sRNA_AT1G23052
AT1G50659	sRNA_AT1G50659
AT1G78865	sRNA_AT1G78865
AT2G01422	sRNA_AT2G01422
AT2G08600	sRNA_AT2G08610
AT2G14878	sRNA_AT2G14878
AT3G02832	sRNA_AT3G02832
AT3G11415	sRNA_AT3G11415
AT3G55485	sRNA_AT3G55485
AT4G11642	sRNA_AT4G05905
AT4G16748	sRNA_AT4G16748
AT5G00550	sRNA_AT5G05785
AT5G06165	sRNA_AT5G06165
AT5G33399	sRNA_AT5G33399
AT5G44569	sRNA_AT5G44569
AT5G48412	sRNA_AT5G48412
AT1G04057.1	sRNA_AT1G04057
AT1G04867.1	sRNA_AT1G04867
AT1G05247.1	sRNA_AT1G16635
AT1G05257.1	sRNA_AT1G05257
AT1G05417.1	sRNA_AT1G18745
AT1G05423.1	sRNA_AT1G18745
AT1G05427.1	sRNA_AT1G18745
AT1G05433.1	sRNA_AT1G18745
AT1G05463.1	sRNA_AT1G05463
AT1G05547.1	sRNA_AT1G05547
AT1G05813.1	sRNA_AT1G05813
AT1G06677.1	sRNA_AT1G06677
AT1G07257.1	sRNA_AT1G07257
AT1G07507.1	sRNA_AT1G07507
AT1G07847.1	sRNA_AT1G07847
AT1G07977.1	sRNA_AT1G07977
AT1G08253.1	sRNA_AT1G08253
AT1G08493.1	sRNA_AT1G08493
AT1G08823.1	sRNA_AT1G08823
AT1G08933.1	sRNA_AT1G08933
AT1G09073.1	sRNA_AT1G09073
AT1G09277.1	sRNA_AT1G09277
AT1G09583.1	sRNA_AT1G09583
AT1G09837.1	sRNA_AT1G09837
AT1G49832.1	sRNA_AT1G49832
AT1G49832.2	sRNA_AT1G49832
AT2G04705.1	sRNA_AT2G04705
AT2G05685.1	sRNA_AT2G05685
AT2G07405.1	sRNA_AT2G07405
AT2G07575.1	sRNA_AT2G07575
AT2G07975.1	sRNA_AT2G07975
AT2G08610.1	sRNA_AT2G08610
AT2G09000.1	sRNA_AT2G09000
AT2G09155.1	sRNA_AT2G09155
AT2G09365.1	sRNA_AT2G09365
AT2G09395.1	sRNA_AT2G09395
AT2G09400.1	sRNA_AT2G09400
AT2G09475.1	sRNA_AT2G09475
AT2G30945.2	sRNA_AT2G30945
AT2G30945.3	sRNA_AT2G30945
AT3G00980.1	sRNA_AT3G00980
AT3G01135.1	sRNA_AT3G01135
AT3G02585.1	sRNA_AT3G02585
AT3G03695.1	sRNA_AT3G03695
AT3G04355.1	sRNA_AT3G04355
AT3G04535.1	sRNA_AT3G04535
AT3G04685.1	sRNA_AT3G04685
AT3G05185.1	sRNA_AT3G05185
AT3G05215.1	sRNA_AT3G05215
AT3G07485.1	sRNA_AT3G07485
AT3G07635.1	sRNA_AT3G07635
AT3G08085.1	sRNA_AT3G08085
AT3G08410.1	sRNA_AT3G08410
AT3G08485.1	sRNA_AT3G55485
AT3G28899.1	sRNA_AT2G01422
AT4G03605.1	sRNA_AT4G03605
AT4G05365.1	sRNA_AT4G05365
AT4G05690.1	sRNA_AT4G05690
AT4G05905.1	sRNA_AT4G05905
AT4G05940.1	sRNA_AT4G05940
AT4G09195.1	sRNA_AT4G09195
AT4G09405.1	sRNA_AT4G09405
AT5G00885.1	sRNA_AT5G00885
AT5G01195.1	sRNA_AT5G06165
AT5G01265.1	sRNA_AT5G01265
AT5G02135.1	sRNA_AT5G02135
AT5G02535.1	sRNA_AT5G02535
AT5G02825.1	sRNA_AT5G02825
AT5G02975.1	sRNA_AT5G02975
AT5G03315.1	sRNA_AT5G03315
AT5G05785.1	sRNA_AT5G05785
AT5G06095.1	sRNA_AT5G06095
AT5G06955.1	sRNA_AT5G06955
AT5G08125.1	sRNA_AT5G08125
AT5G08575.1	sRNA_AT5G08575
AT5G44566.1	sRNA_AT5G44569
MSTRG.18665.3	sRNA_AT3G07635
MSTRG.18666.1	sRNA_AT3G07635
MSTRG.2684.6	sRNA_AT1G05463
MSTRG.5075.2	sRNA_AT1G49832
MSTRG.5076.1	sRNA_AT1G49832

## Sheet: other RNA
sRNA	annotation
AT1G04425	otherRNA
AT1G07613	tAS1B;otherRNA(TAS1B)
AT1G08835	otherRNA
AT1G09115	otherRNA
AT1G09235	otherRNA
AT1G09525	otherRNA
AT1G09535	otherRNA
AT1G11175	otherRNA
AT1G11185	otherRNA
AT1G11592	otherRNA
AT1G14518	otherRNA
AT1G19968	otherRNA
AT1G22403	otherRNA
AT1G24068	otherRNA
AT1G26558	otherRNA
AT1G31258	otherRNA
AT1G31935	otherRNA
AT1G32172	otherRNA
AT1G34392	otherRNA
AT1G34418	otherRNA
AT1G43765	otherRNA
AT1G46554	otherRNA
AT1G50055	tAS1B;otherRNA(TAS1B)
AT1G52615	otherRNA
AT1G55525	otherRNA
AT1G57835	otherRNA
AT1G58590	otherRNA
AT1G58808	otherRNA
AT1G64563	otherRNA
AT1G64572	otherRNA
AT1G64618	otherRNA
AT1G66173	otherRNA
AT1G67105	otherRNA
AT1G67238	otherRNA
AT1G69252	otherRNA
AT1G70185	otherRNA
AT1G70518	otherRNA
AT1G70581	otherRNA
AT1G77138	otherRNA
AT1G79075	otherRNA
AT2G00980	otherRNA
AT2G05518	otherRNA
AT2G05995	otherRNA
AT2G06002	otherRNA
AT2G06562	otherRNA
AT2G07042	otherRNA
AT2G10537	otherRNA
AT2G15128	otherRNA
AT2G15292	otherRNA
AT2G15555	otherRNA
AT2G18440	otherRNA
AT2G18735	otherRNA
AT2G19796	otherRNA
AT2G21188	otherRNA
AT2G24735	otherRNA
AT2G27400	tAS1A;otherRNA(TAS1A)
AT3G25795	otherRNA
AT2G30115	otherRNA
AT2G26882	otherRNA
AT2G31585	otherRNA
AT2G32795	otherRNA
AT2G36307	zPR4(LITTLEZIPPER4);otherRNA(ZPR4)
AT2G39675	tAS1C;otherRNA(TAS1C)
AT2G39681	tAS2;otherRNA(TAS2)
AT2G41312	otherRNA
AT2G42388	otherRNA
AT2G42425	otherRNA
AT2G42485	otherRNA
AT2G43375	otherRNA
AT2G44995	otherRNA
AT2G45023	otherRNA
AT2G45245	otherRNA
AT2G45780	otherRNA
AT2G46192	otherRNA
AT3G00750	otherRNA
AT3G04485	otherRNA
AT3G05152	otherRNA
AT3G06125	otherRNA
AT3G06962	otherRNA
AT3G07215	otherRNA
AT3G08565	otherRNA
AT3G12965	otherRNA
AT3G13277	otherRNA
AT3G14185	otherRNA
AT3G15536	otherRNA
AT3G17185	tAS3/TASIR-ARF(TRANS-ACTINGSIRNA3);otherRNA
AT3G26612	otherRNA
AT3G41761	otherRNA
AT3G44765	otherRNA
AT3G44798	otherRNA
AT3G45638	otherRNA
AT3G48115	otherRNA
AT3G52742	otherRNA
AT3G52748	otherRNA
AT3G53365	otherRNA
AT3G54366	otherRNA
AT3G57157	otherRNA
AT3G60176	otherRNA
AT3G60238	otherRNA
AT3G60972	otherRNA
AT3G61118	otherRNA
AT3G61198	otherRNA
AT4G01533	otherRNA
AT4G03038	otherRNA
AT4G03315	otherRNA
AT4G03811	otherRNA
AT4G04223	otherRNA
AT4G04315	otherRNA
AT4G06701	otherRNA
AT4G08035	otherRNA
AT4G09245	otherRNA
AT4G10507	otherRNA
AT4G12917	otherRNA
AT4G13494	otherRNA
AT4G13495	otherRNA
AT4G14548	otherRNA
AT4G15242	otherRNA
AT4G16892	otherRNA
AT4G23205	otherRNA
AT4G26255	otherRNA
AT4G30872	otherRNA
AT4G36648	otherRNA
AT4G39404	otherRNA
AT4G40065	otherRNA
AT5G00395	otherRNA
AT5G00830	otherRNA
AT5G03285	otherRNA
AT5G07322	otherRNA
AT5G22788	otherRNA
AT5G23410	otherRNA
AT5G24205	otherRNA
AT5G24206	otherRNA
AT5G24735	otherRNA
AT5G28262	otherRNA
AT5G28824	otherRNA
AT5G33439	otherRNA
AT5G34871	otherRNA
AT5G37485	otherRNA
AT5G38005	otherRNA
AT5G40275	otherRNA
AT5G40316	otherRNA
AT5G43403	otherRNA
AT5G43725	otherRNA
AT5G49615	tAS3b(trans-actingsiRNA3b);otherRNA(TAS3b)
AT5G50190	otherRNA
AT5G57735	tasiR-ARF;otherRNA(TASIR-ARF)
AT1G02952.2	otherRNA
AT1G07613.1	tAS1B;otherRNA(TAS1B)
AT1G10682.1	otherRNA
AT1G13448.1	otherRNA
AT1G15175.1	otherRNA
AT1G15175.2	otherRNA
AT1G15175.3	otherRNA
AT1G25098.1	otherRNA
AT1G25098.2	otherRNA
AT1G25098.3	otherRNA
AT1G25175.3	otherRNA
AT1G33415.2	otherRNA
AT1G33615.3	otherRNA
AT1G33615.4	otherRNA
AT1G36992.1	otherRNA
AT1G48315.5	otherRNA
AT1G49938.2	otherRNA
AT1G49952.1	otherRNA
AT1G52347.2	otherRNA
AT1G56612.3	otherRNA
AT1G67365.1	otherRNA
AT1G68872.4	otherRNA
AT1G69587.2	otherRNA
AT1G79529.1	otherRNA
AT2G09460.1	otherRNA
AT2G09465.1	otherRNA
AT2G09685.1	otherRNA
AT2G09690.1	otherRNA
AT2G09695.1	otherRNA
AT2G09700.1	otherRNA
AT2G10921.1	otherRNA
AT2G10921.2	otherRNA
AT2G13665.1	otherRNA
AT2G13665.2	otherRNA
AT2G13845.1	otherRNA
AT2G21187.1	otherRNA
AT2G21187.2	otherRNA
AT2G21187.3	otherRNA
AT2G22821.1	otherRNA
AT2G22955.1	otherRNA
AT2G22955.2	otherRNA
AT2G24535.1	otherRNA
AT2G26355.1	otherRNA
AT2G26692.1	otherRNA
AT2G27402.2	otherRNA
AT2G30945.1	otherRNA
AT2G35738.8	otherRNA
AT2G42365.5	otherRNA
AT2G42835.4	otherRNA
AT2G42835.5	otherRNA
AT2G42835.6	otherRNA
AT2G44798.10	otherRNA
AT2G47895.1	otherRNA
AT3G29644.5	otherRNA
AT3G42075.2	otherRNA
AT3G44769.1	otherRNA
AT3G52075.1	otherRNA
AT3G52535.1	otherRNA
AT3G52535.2	otherRNA
AT3G52535.3	otherRNA
AT3G54625.1	otherRNA
AT3G59765.1	otherRNA
AT3G59765.2	otherRNA
AT3G59765.3	otherRNA
AT3G63445.3	otherRNA
AT3G63445.4	otherRNA
AT4G01593.1	otherRNA
AT4G01593.2	otherRNA
AT4G01593.3	otherRNA
AT4G02005.5	otherRNA
AT4G02005.6	otherRNA
AT4G03935.2	otherRNA
AT4G03935.3	otherRNA
AT4G04077.1	otherRNA
AT4G04365.1	otherRNA
AT4G13575.2	otherRNA
AT4G25719.1	otherRNA
AT4G25719.2	otherRNA
AT4G30975.1	otherRNA
AT4G30975.2	otherRNA
AT4G30975.3	otherRNA
AT4G31405.2	otherRNA
AT4G40063.1	otherRNA
AT5G01175.1	otherRNA
AT5G01175.2	otherRNA
AT5G09443.1	otherRNA
AT5G10278.1	otherRNA
AT5G20225.1	otherRNA
AT5G20225.2	otherRNA
AT5G23155.1	otherRNA
AT5G23155.2	otherRNA
AT5G40348.1	otherRNA
AT5G40348.2	otherRNA
AT5G53048.2	otherRNA
AT5G53048.4	otherRNA
MSTRG.11285.2	tAS1A;otherRNA(TAS1A)
MSTRG.11286.1	tAS1A;otherRNA(TAS1A)
MSTRG.16489.1	tAS3/TASIR-ARF(TRANS-ACTINGSIRNA3);otherRNA

## Sheet: Transposons
ncRNA	annotation
AT1G11592	AT1TE12665|+|3895094|3897046|ATCOPIA37|LTR/Copia|1155
AT1G14518	AT1TE16080|+|4966556|4967016|ATREP6|RC/Helitron|461
MSTRG.3253.1	AT1TE27295|+|8453486|8461797|VANDAL6|DNA/MuDR|8249
AT1G24068	AT1TE27475|-|8515352|8515706|ATHILA7|LTR/Gypsy|355
AT1G05913.1	AT5TE03440|-|942549|943201|ATREP10D|RC/Helitron|653
AT1G25098.3	AT1TE28320|+|8778395|8778654|TAT1_ATH|LTR/Gypsy|260
AT1G25175.3	AT1TE28320|+|8778395|8778654|TAT1_ATH|LTR/Gypsy|260
AT1G26558	AT1TE29570|+|9175323|9177761|HARBINGER|DNA/Harbinger|1302
AT1G06063.1	AT1TE27190|+|8419005|8419254|ARNOLDY2|DNA/MuDR|250
AT1G06067.1	AT1TE27190|+|8419005|8419254|ARNOLDY2|DNA/MuDR|250
AT1G06443.1	AT1TE36575|+|11310727|11310971|ENDOVIR1|LTR/Copia|245
AT1G32172	AT5TE37750|+|10338074|10338695|ATLANTYS3|LTR/Gypsy|622
MSTRG.4184.1	AT1TE37685|-|11644394|11644558|RathE1_cons|RathE1_cons|165
AT1G33615.4	AT1TE39590|-|12196683|12196963|VANDAL3|DNA/MuDR|281
AT1G33615.3	AT1TE39590|-|12196683|12196963|VANDAL3|DNA/MuDR|281
AT1G09185	AT1TE40285|+|12381499|12381898|ATDNA2T9C|DNA/MuDR|400
MSTRG.4405.1	AT4TE18795|-|4446041|4446122|ATGP8|LTR/Gypsy|82
MSTRG.4406.1	AT4TE18795|-|4446041|4446122|ATGP8|LTR/Gypsy|82
MSTRG.4406.2	AT4TE18795|-|4446041|4446122|ATGP8|LTR/Gypsy|82
MSTRG.4405.2	AT4TE20600|+|4935831|4936478|ATGP8|LTR/Gypsy|648
AT1G34418	AT1TE41000|-|12581911|12582918|HELITRON1|RC/Helitron|1008
MSTRG.4421.2	AT1TE41000|-|12581911|12582918|HELITRON1|RC/Helitron|1008
MSTRG.4422.1	AT1TE41000|-|12581911|12582918|HELITRON1|RC/Helitron|1008
MSTRG.4422.2	AT1TE41000|-|12581911|12582918|HELITRON1|RC/Helitron|1008
AT1G06823.1	AT1TE76850|-|23321142|23322080|ATREP10D|RC/Helitron|939
AT1G06833	AT1TE42125|-|12919719|12920220|HELITRON4|RC/Helitron|502
AT1G35242.1	AT1TE42740|-|13085931|13086385|BRODYAGA1A|DNA/MuDR|455
AT1G06907.1	AT1TE42740|-|13085931|13086385|BRODYAGA1A|DNA/MuDR|455
AT1G43605.1	AT2TE13060|+|2995751|2996370|ATCOPIA32|LTR/Copia|620
AT1G43605.2	AT2TE13060|+|2995751|2996370|ATCOPIA32|LTR/Copia|620
AT1G07173.1	AT2TE13060|+|2995751|2996370|ATCOPIA32|LTR/Copia|620
AT1G07337.1	AT2TE33290|-|8016808|8017528|HELITRONY1C|RC/Helitron|721
AT1G07483.1	AT1TE42490|+|13028440|13028711|ATCOPIA95|LTR/Copia|272
AT1G07793.1	AT2TE81930|-|18091979|18092230|ATREP16|DNA/MuDR|252
AT1G08573.1	AT4TE23575|+|5621794|5627464|ATLINE1_1|LINE/L1|5671
AT1G09805	AT1TE81210|+|24720723|24721037|TAT1_ATH|LTR/Gypsy|315
AT1G70581	AT1TE87140|+|26616837|26617456|HELITRONY2|RC/Helitron|620
AT1G09945	AT4TE83650|-|17339099|17339895|ATREP11|RC/Helitron|797
AT2G04725.1	AT2TE06420|+|1403862|1404635|ATN9_1|DNA/MuDR|774
AT2G05655.1	AT2TE09680|-|2121052|2121245|HELITRON4|RC/Helitron|194
AT2G05995	AT2TE10740|+|2325752|2326879|HELITRONY1A|RC/Helitron|89
AT2G06562	AT2TE11755|-|2618649|2618894|VANDAL18|DNA/MuDR|246
AT2G07042	AT2TE12740|-|2919888|2920072|ATREP5|RC/Helitron|185
AT2G05535.1	AT1TE61140|+|18448878|18449114|ATREP4|RC/Helitron|237
AT2G10537	AT2TE17265|-|4083864|4083932|ATREP3|RC/Helitron|69
AT2G10735	AT2TE17835|-|4224174|4224643|VANDAL6|DNA/MuDR|470
AT2G10920.1	AT2TE18050|+|4301944|4302118|VANDAL1|DNA/MuDR|175
AT2G10921.1	AT2TE18055|-|4302305|4303175|LIMPET1|DNA/MuDR|871
AT2G10921.2	AT2TE18055|-|4302305|4303175|LIMPET1|DNA/MuDR|871
AT2G13580	AT2TE22880|-|5659137|5660083|VANDAL5|DNA/MuDR|947
AT2G13845.1	AT2TE23560|-|5798984|5799531|LIMPET1|DNA/MuDR|412
AT2G06275.1	AT5TE40015|+|11020539|11021382|ATREP10D|RC/Helitron|844
AT2G15040	AT2TE26610|+|6508853|6510920|ATGP2N|LTR/Gypsy|2068
AT2G15318.1	AT2TE27180|+|6664410|6664696|ATREP10D|RC/Helitron|287
AT2G15555	AT2TE27675|+|6786931|6787417|ATDNA2T9C|DNA/MuDR|487
AT2G06685.1	AT2TE29200|+|7170027|7170153|ATREP10D|RC/Helitron|127
AT2G24750	AT2TE45250|-|10541093|10541839|BRODYAGA2|DNA/MuDR|747
AT2G08085.1	AT3TE54340|+|13289820|13290446|ATREP10D|RC/Helitron|627
AT2G08090.1	AT3TE52890|-|12877986|12878790|HELITRONY3|RC/Helitron|805
AT2G27402.1	AT2TE50950|+|11723546|11723878|ATCOPIA50|LTR/Copia|333
AT2G27402.2	AT2TE50950|+|11723546|11723878|ATCOPIA50|LTR/Copia|333
AT2G08965.1	AT2TE72160|-|16108588|16108751|ATDNAI27T9C|DNA/MuDR|164
AT2G43375	AT2TE81560|-|18016621|18017177|ATREP15|RC/Helitron|557
AT3G02245.1	AT3TE01800|-|422486|423446|ATREP1|RC/Helitron|424
AT3G01105.1	AT3TE01800|-|422486|423446|ATREP1|RC/Helitron|424
AT3G01635.1	AT3TE06510|-|1545046|1545365|HELITRON5|RC/Helitron|320
AT3G06125	AT3TE07760|+|1849192|1849337|ATSINE2A|SINE|146
AT3G06437	AT3TE08315|+|1972158|1972417|VANDAL6|DNA/MuDR|260
MSTRG.15459.1	AT4TE51510|+|11211242|11211652|VANDAL6|DNA/MuDR|411
AT3G26612	AT3TE40725|-|9783357|9783727|HELITRONY1D|RC/Helitron|371
AT3G05085.1	AT1TE42485|+|13027735|13027937|ATCOPIA95|LTR/Copia|203
AT3G05285.1	AT3TE42745|-|10284555|10284718|HELITRONY1D|RC/Helitron|164
AT3G27997	AT3TE43200|+|10400031|10400622|ATCOPIA37|LTR/Copia|592
AT3G00470	AT3TE43550|-|10477962|10483743|ATLINE1_6|LINE/L1|4843
AT3G00510	AT3TE45405|+|10927159|10927522|ATSINE2A|SINE|364
AT3G00570	AT3TE47370|-|11371111|11372438|HELITRON4|RC/Helitron|1328
AT3G05815.1	AT3TE63845|+|15789188|15792826|ATHILA4|LTR/Gypsy|2491
AT3G05945.1	AT5TE50110|-|14053029|14053327|HELITRONY3|RC/Helitron|299
AT3G05955.1	AT4TE73585|-|15430161|15431085|ATREP5|RC/Helitron|925
AT3G30120	AT3TE48930|+|11751405|11751873|ATREP10D|RC/Helitron|469
AT3G30160.1	AT3TE49055|-|11783809|11784573|ATGP8|LTR/Gypsy|503
AT3G30187	AT4TE27130|-|6367134|6367559|ATREP3|RC/Helitron|426
MSTRG.18099.1	AT3TE49375|-|11860053|11860297|ATGP8|LTR/Gypsy|245
MSTRG.18099.2	AT3TE49375|-|11860053|11860297|ATGP8|LTR/Gypsy|245
MSTRG.18099.3	AT3TE49375|-|11860053|11860297|ATGP8|LTR/Gypsy|245
MSTRG.18100.4	AT3TE49375|-|11860053|11860297|ATGP8|LTR/Gypsy|245
MSTRG.18099.4	AT5TE36405|-|9997750|10000995|ATGP8|LTR/Gypsy|1966
AT3G30214	AT5TE36405|-|9997750|10000995|ATGP8|LTR/Gypsy|1966
MSTRG.18099.5	AT5TE36405|-|9997750|10000995|ATGP8|LTR/Gypsy|1966
AT3G30305.2	AT3TE49640|-|11924590|11924852|ARNOLDY2|DNA/MuDR|263
AT3G30305.3	AT3TE49640|-|11924590|11924852|ARNOLDY2|DNA/MuDR|263
AT3G06075.1	AT4TE09910|+|2087672|2090064|ATREP10D|RC/Helitron|2393
AT3G32990	AT3TE55100|-|13534390|13534552|ATGP8|LTR/Gypsy|163
AT3G42075.2	AT3TE58735|-|14298576|14299233|LIMPET1|DNA/MuDR|658
MSTRG.18225.1	AT3TE60870|+|14916939|14918972|ATGP8|LTR/Gypsy|1963
MSTRG.18224.2	AT3TE60870|+|14916939|14918972|ATGP8|LTR/Gypsy|1963
AT3G06555.1	AT5TE39110|+|10746656|10747272|ATGP8|LTR/Gypsy|617
MSTRG.18284.1	AT3TE63550|+|15728680|15729309|ATGP8|LTR/Gypsy|630
AT3G44405.1	AT3TE64950|+|16050415|16050536|ATGP8|LTR/Gypsy|122
AT3G44405.3	AT3TE64950|+|16050415|16050536|ATGP8|LTR/Gypsy|122
AT3G44405.2	AT3TE64950|+|16050415|16050536|ATGP8|LTR/Gypsy|122
MSTRG.18392.3	AT3TE66060|+|16301843|16303089|TSCL|LINE?|1151
AT3G07155.1	AT3TE90550|+|22238389|22238711|VANDAL6|DNA/MuDR|323
AT3G47965.1	AT4TE03900|+|761408|762270|ATIS112A|DNA/Harbinger|591
AT3G59765.2	AT3TE89880|-|22076420|22076835|ATCOPIA41|LTR/Copia|381
AT3G59765.1	AT3TE89880|-|22076420|22076835|ATCOPIA41|LTR/Copia|381
MSTRG.20382.4	AT3TE89880|-|22076420|22076835|ATCOPIA41|LTR/Copia|381
MSTRG.20381.3	AT3TE89880|-|22076420|22076835|ATCOPIA41|LTR/Copia|381
MSTRG.20381.4	AT3TE89880|-|22076420|22076835|ATCOPIA41|LTR/Copia|381
AT3G60176	AT3TE90560|+|22240301|22240767|VANDAL6|DNA/MuDR|467
AT3G60955	AT3TE92070|-|22591263|22591666|ATENSPM10|DNA/En-Spm|404
AT3G09645.1	AT3TE92550|-|22706611|22706764|HELITRON5|RC/Helitron|154
AT4G01593.1	AT4TE03560|+|690520|690767|ATIS112A|DNA/Harbinger|248
AT4G01593.2	AT4TE03560|+|690520|690767|ATIS112A|DNA/Harbinger|248
AT4G01593.3	AT4TE03565|+|692090|692257|ATIS112A|DNA/Harbinger|168
MSTRG.21127.1	AT4TE03900|+|761408|762270|ATIS112A|DNA/Harbinger|591
AT4G03038	AT4TE06880|+|1349025|1351883|ATREP3|RC/Helitron|2859
AT4G03811	AT4TE08800|+|1756439|1756676|HELITRONY3|RC/Helitron|238
AT4G04755.1	AT4TE18940|+|4496965|4497471|VANDAL17|DNA/MuDR|507
AT4G02815	AT4TE09225|+|1874028|1875724|ATCOPIA37|LTR/Copia|1107
MSTRG.21407.5	AT4TE09225|+|1874028|1875724|ATCOPIA37|LTR/Copia|1107
MSTRG.21410.7	AT4TE09225|+|1874028|1875724|ATCOPIA37|LTR/Copia|1107
AT4G04077.1	AT4TE09420|+|1961857|1962853|ATREP10D|RC/Helitron|997
AT4G04315	AT4TE09940|+|2095093|2095400|ATDNAI27T9A|DNA/MuDR|308
AT4G06608	AT4TE16410|-|3706041|3706597|ATHILA4A|LTR/Gypsy|558
AT4G08035	AT4TE20250|+|4866356|4866678|ATENSPM11|DNA/En-Spm|323
MSTRG.21598.1	AT4TE20250|+|4866356|4866678|ATENSPM11|DNA/En-Spm|323
MSTRG.21597.4	AT4TE20255|+|4868282|4868673|ATENSPM11|DNA/En-Spm|392
AT4G05705.1	AT3TE53025|-|12916067|12916699|ATGP8|LTR/Gypsy|633
AT4G12917	AT4TE33010|-|7561310|7563713|ATDNA1T9A|DNA/MuDR|1815
AT4G13575.2	AT4TE10265|-|2179265|2179399|ATREP4|RC/Helitron|135
AT4G06275	AT4TE37560|-|8461784|8462456|ATHPOGON1|DNA/Pogo|673
AT4G20690.1	AT4TE50935|-|11097720|11097957|TAT1_ATH|LTR/Gypsy|238
MSTRG.23245.2	AT5TE17365|-|4800411|4800648|TAT1_ATH|LTR/Gypsy|238
AT4G03035	AT4TE50990|+|11109693|11110245|ATLANTYS3|LTR/Gypsy|553
AT4G07065.1	AT4TE54480|-|11777830|11777888|TAG2|DNA/HAT|59
AT4G08785.1	AT4TE76870|-|16054514|16055641|ATREP10|RC/Helitron|1128
AT5G02125.1	AT5TE16270|+|4495215|4495735|TA1_AT|LTR/Gypsy|521
AT5G14840	AT5TE17350|-|4799158|4799906|ATGP9B|LTR/Gypsy|590
MSTRG.27844.5	AT1TE69805|-|21125355|21125756|VANDAL6|DNA/MuDR|402
MSTRG.27846.2	AT1TE69805|-|21125355|21125756|VANDAL6|DNA/MuDR|402
AT5G00395	AT5TE17365|-|4800411|4800648|TAT1_ATH|LTR/Gypsy|238
MSTRG.27846.4	AT1TE58490|+|17621654|17621887|TAT1_ATH|LTR/Gypsy|234
AT5G02515.1	AT5TE18970|+|5239268|5239598|HELITRONY1D|RC/Helitron|331
AT5G00420	AT5TE24155|-|6663622|6663787|ATSINE2A|SINE|166
AT5G00445	AT5TE27520|-|7614995|7615752|ATREP15|RC/Helitron|758
MSTRG.29228.1	AT5TE32430|-|8957779|8958016|ATREP9|RC/Helitron|238
AT5G27037	AT5TE34565|-|9516313|9517374|ATREP15|RC/Helitron|1062
AT5G00505	AT5TE38690|+|10613715|10613782|ATREP15|RC/Helitron|68
AT5G28824	AT5TE39420|+|10844359|10845713|ARNOLD3|DNA/MuDR|1355
AT5G34871	AT5TE46580|+|13084911|13093500|ATGP8|LTR/Gypsy|8624
MSTRG.29573.1	AT5TE46580|+|13084911|13093500|ATGP8|LTR/Gypsy|8624
MSTRG.29573.2	AT5TE46580|+|13084911|13093500|ATGP8|LTR/Gypsy|8624
MSTRG.29573.5	AT5TE46580|+|13084911|13093500|ATGP8|LTR/Gypsy|8624
MSTRG.29573.6	AT5TE46580|+|13084911|13093500|ATGP8|LTR/Gypsy|8624
MSTRG.29573.4	AT5TE46580|+|13084911|13093500|ATGP8|LTR/Gypsy|8624
MSTRG.29572.10	AT5TE46580|+|13084911|13093500|ATGP8|LTR/Gypsy|8624
MSTRG.29573.7	AT5TE46580|+|13084911|13093500|ATGP8|LTR/Gypsy|8624
MSTRG.29572.12	AT5TE46580|+|13084911|13093500|ATGP8|LTR/Gypsy|8624
MSTRG.29648.1	AT5TE49770|+|13972629|13973773|ATGP8|LTR/Gypsy|1145
AT5G00540	AT5TE54235|+|15028622|15029633|ATREP3|RC/Helitron|1012
AT5G40316	AT5TE58245|+|16119377|16119616|ATMU5|DNA/MuDR|240
AT5G00585	AT5TE64805|+|17958778|17959314|ATREP4|RC/Helitron|537
AT5G06585.1	AT5TE64805|+|17958778|17959314|ATREP4|RC/Helitron|537
MSTRG.33308.1	AT5TE92735|-|25770395|25771215|ARNOLDY2|DNA/MuDR|821
AT5G00720	AT1TE02540|-|781194|782748|ATREP15|RC/Helitron|1555
