# Supplementary material for: Noncoding RNAs responsive to nitric oxide and their protein-coding gene targets shed light on root hair formation in Arabidopsis thaliana
Source: Front Genet. 2022 Sep 27;13:958641. doi: 10.3389/fgene.2022.958641 (PMC9551039; doi:10.3389/fgene.2022.958641)
Supplement: Supplementary file 1 [file DataSheet1.zip › Data Sheet 1/TableS5.xlsx]

## Sheet: GSNO-edge
edge	max_correlation
n385 (cor) n10	0.9930694586352297
n333 (cor) n5	0.9930367962281264
n314 (cor) n17	0.9929417373568674
n64 (cor) n0	0.9919347422577984
n236 (cor) n17	0.9895564613413412
n353 (cor) n7	0.9892465416042173
n257 (cor) n17	0.9892255636231928
n28 (cor) n10	0.9883449712256163
n193 (cor) n9	0.9879449575721277
n274 (cor) n5	0.9867858853666993
n326 (cor) n5	0.9864465156823828
n383 (cor) n10	0.9863021160963863
n30 (cor) n0	0.9862374663406407
n386 (cor) n10	0.9857439540149239
n213 (cor) n10	0.9855661108054757
n62 (cor) n0	0.9853053616655448
n411 (cor) n15	0.9851947848602648
n191 (cor) n2	0.9850236087591714
n43 (cor) n10	0.9849144398480021
n365 (cor) n13	0.9846155917781637
n346 (cor) n7	0.9845172960215208
n226 (cor) n5	0.9843437485478853
n187 (cor) n2	0.9841211205456291
n285 (cor) n17	0.9837846291812852
n190 (cor) n2	0.9837121975267326
n52 (cor) n0	0.9836713387670589
n381 (cor) n10	0.9834743777926418
n194 (cor) n2	0.9834496115290251
n46 (cor) n10	0.9834226089046301
n238 (cor) n17	0.9809576701264954
n188 (cor) n2	0.9803490913340086
n312 (cor) n17	0.9801161265473841
n368 (cor) n9	0.9800581166900052
n196 (cor) n3	0.980041532711295
n354 (cor) n7	0.9800354536545917
n360 (cor) n10	0.9800241652922708
n377 (cor) n10	0.9792865393445006
n339 (cor) n14	0.9791859184987383
n198 (cor) n4	0.9790107308789283
n384 (cor) n10	0.9781539286985446
n46 (cor) n0	0.9776714285227714
n9 (cor) n11	0.9773127667615839
n388 (cor) n10	0.9772871598021756
n387 (cor) n10	0.9769571347462573
n363 (cor) n11	0.976361934307946
n368 (cor) n11	0.9762987176951228
n379 (cor) n10	0.9762884698172232
n229 (cor) n10	0.975801094113625
n62 (cor) n13	0.9756879783048983
n194 (cor) n9	0.9749636774077247
n293 (cor) n17	0.9745554178909518
n356 (cor) n7	0.9743500707463941
n380 (cor) n10	0.9732260829782668
n33 (cor) n0	0.9731453938384487
n274 (cor) n10	0.9718103914501462
n391 (cor) n10	0.9718008556474408
n372 (cor) n11	0.9712977921385952
n414 (cor) n15	0.9705579749611772
n281 (cor) n17	0.970500379261578
n362 (cor) n9	0.9703733884575705
n399 (cor) n12	0.9702665511487025
n342 (cor) n7	0.9700298350443598
n355 (cor) n7	0.9698088995735485
n376 (cor) n10	0.9696371500280851
n197 (cor) n3	0.9693204114492006
n9 (cor) n13	0.969211199910891
n193 (cor) n11	0.9685986157110416
n397 (cor) n11	0.9683637109883596
n408 (cor) n15	0.9682648755233928
n390 (cor) n10	0.968080627581847
n63 (cor) n10	0.9678362801080639
n341 (cor) n7	0.9675074024187237
n9 (cor) n2	0.9674487793023058
n378 (cor) n10	0.9673288739399485
n345 (cor) n7	0.9671910759407788
n242 (cor) n17	0.9671591436410502
n431 (cor) n17	0.9663984336029332
n343 (cor) n7	0.9660442388721093
n193 (cor) n2	0.9659798925914768
n371 (cor) n9	0.9659435845586894
n389 (cor) n10	0.9659301984254849
n406 (cor) n13	0.9658342006992598
n28 (cor) n5	0.9656613837227703
n404 (cor) n13	0.965642187269093
n368 (cor) n13	0.9655613308590516
n413 (cor) n15	0.9653874149191497
n191 (cor) n14	0.9643893232441245
n64 (cor) n13	0.9643407126519483
n367 (cor) n9	0.9643155220640618
n395 (cor) n11	0.9642481922460427
n400 (cor) n12	0.9639343410424529
n357 (cor) n8	0.9635433126134069
n374 (cor) n10	0.9634774623094309
n195 (cor) n3	0.963409368000215
n330 (cor) n17	0.9633829316556982
n398 (cor) n12	0.9631281692779664
n305 (cor) n5	0.963101761358032
n359 (cor) n10	0.9630804188159885
n360 (cor) n8	0.9626588808623113
n403 (cor) n13	0.962579128903754
n49 (cor) n0	0.9624927587660489
n53 (cor) n10	0.9624904636679313
n364 (cor) n10	0.9624580938122841
n53 (cor) n0	0.9624137134701735
n43 (cor) n0	0.9623076586459866
n194 (cor) n10	0.9622177830795322
n407 (cor) n15	0.9619678964514583
n192 (cor) n3	0.9617755181082654
n364 (cor) n9	0.961716301763427
n361 (cor) n9	0.9617123571048267
n344 (cor) n7	0.9616074253017598
n410 (cor) n15	0.9613423238495037
n382 (cor) n10	0.9613277633557589
n304 (cor) n17	0.961305824303602
n351 (cor) n7	0.9612879827858051
n375 (cor) n10	0.9610317087591772
n350 (cor) n7	0.9609054900779243
n371 (cor) n10	0.9608216882699903
n365 (cor) n9	0.9603161389523217
n362 (cor) n13	0.9603068470199659
n230 (cor) n5	0.9602385685884692
n22 (cor) n9	0.9601653677997658
n333 (cor) n10	0.9597414549731811
n405 (cor) n13	0.959039806824332
n190 (cor) n9	0.9590073242417047
n363 (cor) n9	0.9589940674387961
n191 (cor) n11	0.9586126598550582
n409 (cor) n15	0.95860836272375
n63 (cor) n0	0.9584927918469419
n359 (cor) n8	0.9584865672405367
n375 (cor) n12	0.9582732397194934
n392 (cor) n10	0.9581748630056842
n229 (cor) n5	0.9580773699153337
n412 (cor) n15	0.958022951713305
n340 (cor) n7	0.9579817252728432
n11 (cor) n2	0.9579572365362945
n393 (cor) n10	0.9578658884901523
n349 (cor) n7	0.9577744597909421
n295 (cor) n17	0.9574872694454719
n9 (cor) n14	0.957463402567491
n192 (cor) n2	0.9572413494467717
n369 (cor) n11	0.957236791118722
n43 (cor) n9	0.9571136436487314
n369 (cor) n9	0.9569725316771027
n25 (cor) n0	0.9569469138313943
n6 (cor) n14	0.9569280335583631
n212 (cor) n17	0.9569080280422675
n11 (cor) n14	0.9567241064065714
n22 (cor) n0	0.9566365498862183
n190 (cor) n3	0.9566193751063348
n367 (cor) n11	0.9566047554047532
n36 (cor) n0	0.9564711843840537
n211 (cor) n17	0.9564645315717667
n0 (cor) n13	0.9564251289063195
n28 (cor) n0	0.9564028969633457
n352 (cor) n7	0.9562946629160299
n203 (cor) n17	0.9562734146081493
n14 (cor) n2	0.9562462704287263
n245 (cor) n17	0.9561262364396435
n396 (cor) n11	0.956077542950818
n240 (cor) n17	0.9560303674581221
n402 (cor) n13	0.9558192052468241
n348 (cor) n7	0.9557617957925421
n394 (cor) n11	0.9557045183971176
n359 (cor) n9	0.95565221265021
n401 (cor) n13	0.9555849687067425
n357 (cor) n10	0.9555689304668732
n339 (cor) n6	0.9550693392562113
n372 (cor) n9	0.955060102777154
n213 (cor) n5	0.9548911398095381
n45 (cor) n17	0.9547109538397904
n366 (cor) n9	0.9544982288132686
n373 (cor) n9	0.954402398212839
n370 (cor) n9	0.9542047251151108
n20 (cor) n5	-0.9737366450684198
n452 (cor) n17	-0.9675520907722045
n61 (cor) n5	-0.9611064007384332
n38 (cor) n5	-0.9562155850159715
n26 (cor) n5	-0.954339999539924
n41 (cor) n5	-0.9539969982239636
n74 (cor) n1	-0.9527147117684411
n35 (cor) n5	-0.9524479291037782
n55 (cor) n5	-0.951980769753952
n56 (cor) n5	-0.9496764551367199
n308 (cor) n5	-0.9489254981647078
n44 (cor) n5	-0.9476344625845354
n50 (cor) n5	-0.9471486298228547
n24 (cor) n5	-0.9462991685963029
n48 (cor) n5	-0.9422887598364268
n421 (cor) n17	-0.9421392796451682
n133 (cor) n5	-0.9411797411657645
n437 (cor) n17	-0.9401892158888147
n34 (cor) n5	-0.9396674406021548
n60 (cor) n5	-0.938463823649727
n18 (cor) n5	-0.9364284709848933
n439 (cor) n17	-0.9360630756259215
n29 (cor) n5	-0.9336478584764517
n453 (cor) n17	-0.9326241384415414
n223 (cor) n5	-0.9305526315787467
n59 (cor) n5	-0.9305271668649122
n57 (cor) n5	-0.9268149731741543
n423 (cor) n17	-0.9266710801583166
n260 (cor) n5	-0.925777996439306
n146 (cor) n5	-0.9236456135978102
n51 (cor) n5	-0.9232006120597434
n185 (cor) n1	-0.9231249947025354
n20 (cor) n10	-0.9216640334470383
n31 (cor) n5	-0.9213884680193961
n219 (cor) n5	-0.9191965504586327
n66 (cor) n5	-0.9189122067397479
n140 (cor) n1	-0.9185084140713663
n336 (cor) n5	-0.9179299338298825
n58 (cor) n5	-0.9164568428187553
n32 (cor) n5	-0.9160240119184703
n459 (cor) n17	-0.9145416327557506
n37 (cor) n5	-0.9144938050340766
n444 (cor) n17	-0.9131101435084636
n35 (cor) n10	-0.9118982550108784
n42 (cor) n5	-0.9094367741229206
n40 (cor) n5	-0.9081361031041654
n102 (cor) n5	-0.9078394598883752
n297 (cor) n5	-0.9067716328927009
n78 (cor) n5	-0.9067334695698096
n252 (cor) n5	-0.9063599953579379
n47 (cor) n5	-0.9054587849816745
n159 (cor) n1	-0.9052816147849593
n207 (cor) n5	-0.9049708762331949
n320 (cor) n5	-0.9036043528307015
n92 (cor) n5	-0.9035709034688891
n57 (cor) n10	-0.9031805502994705
n280 (cor) n5	-0.9028311468917934
n148 (cor) n5	-0.9028199649563501
n238 (cor) n5	-0.9014648158158712
n456 (cor) n17	-0.901200215032926
n248 (cor) n5	-0.9010849804294201
n337 (cor) n5	-0.901020186887671
n312 (cor) n5	-0.8997401745559651
n291 (cor) n5	-0.8995612611549083
n326 (cor) n17	-0.8993687694553407
n203 (cor) n5	-0.8977140652319183
n35 (cor) n12	-0.8972454638574479
n271 (cor) n5	-0.8968907865326141
n50 (cor) n10	-0.895996381910013
n289 (cor) n5	-0.8956865157252326
n201 (cor) n5	-0.8956493795724455
n253 (cor) n5	-0.8954915903551054
n107 (cor) n5	-0.8949043681799416
n290 (cor) n5	-0.894097994175556
n122 (cor) n1	-0.8938546934337964
n428 (cor) n17	-0.8937640829419262
n69 (cor) n5	-0.8930625310400481
n24 (cor) n10	-0.8925189312539461
n267 (cor) n5	-0.8924236585447088
n39 (cor) n5	-0.8921963130971982
n41 (cor) n10	-0.8915481016249741
n61 (cor) n10	-0.8915317992545233
n445 (cor) n17	-0.8904431914298138
n29 (cor) n10	-0.8903952101261579
n300 (cor) n5	-0.8900438580815547
n109 (cor) n1	-0.8896750304188341
n133 (cor) n10	-0.8894387216883646
n154 (cor) n1	-0.8892821246310536
n38 (cor) n10	-0.8890882352273427
n106 (cor) n1	-0.8889898829663729
n202 (cor) n5	-0.888876224329139
n281 (cor) n5	-0.8887377354291477
n286 (cor) n5	-0.8883564541671352
n259 (cor) n5	-0.8879259697910414
n283 (cor) n5	-0.8877151531608841
n243 (cor) n5	-0.887547336892638
n258 (cor) n5	-0.8866569677074284
n304 (cor) n5	-0.8866110978728119
n232 (cor) n5	-0.8862094567645663
n23 (cor) n5	-0.8852832005419697
n147 (cor) n5	-0.8850324511954629
n105 (cor) n1	-0.8849549813391709
n21 (cor) n5	-0.8848540124790216
n174 (cor) n1	-0.8847328240722433
n20 (cor) n8	-0.8847324624322841
n314 (cor) n5	-0.8841196343343263
n275 (cor) n5	-0.8839117663103191
n65 (cor) n5	-0.8836941469123111
n132 (cor) n5	-0.8830175262912388
n158 (cor) n5	-0.8826565473461243
n164 (cor) n5	-0.8822320690573706
n211 (cor) n5	-0.8819710934153664
n214 (cor) n5	-0.881779955858176
n436 (cor) n17	-0.8813981547386215
n322 (cor) n5	-0.8812652398497364
n110 (cor) n5	-0.8810244490873262
n70 (cor) n5	-0.8802292789772499
n240 (cor) n5	-0.8802159260158535
n327 (cor) n5	-0.8797809519570633
n99 (cor) n1	-0.8784144060988944
n55 (cor) n10	-0.8782611203986118
n325 (cor) n5	-0.8776789230653775
n39 (cor) n10	-0.8775583663872717
n73 (cor) n5	-0.8775496084088599
n135 (cor) n12	-0.8773693612447446
n148 (cor) n12	-0.8762516768198455
n48 (cor) n10	-0.876082779303765
n67 (cor) n5	-0.8758398312164571
n148 (cor) n10	-0.8758123275996846
n220 (cor) n5	-0.8757651619627427
n56 (cor) n10	-0.8756284893216171
n160 (cor) n1	-0.8752250830675313
n38 (cor) n8	-0.8746377491921274
n44 (cor) n10	-0.8746273588664406
n199 (cor) n5	-0.874561031505544
n19 (cor) n5	-0.8743688697879666
n26 (cor) n10	-0.8743626557766689
n261 (cor) n5	-0.8742469587786101
n268 (cor) n5	-0.8741703618492249
n441 (cor) n17	-0.874046161774872
n237 (cor) n5	-0.8737377759619918
n422 (cor) n17	-0.8736252937307585
n60 (cor) n10	-0.8735417002915756
n210 (cor) n5	-0.87345592104605
n446 (cor) n17	-0.8734253402312309
n112 (cor) n1	-0.8722331810315971
n101 (cor) n12	-0.8720554244019983
n59 (cor) n10	-0.8717649702487592
n438 (cor) n17	-0.8716774225854667
n229 (cor) n17	-0.8710578766644699
n34 (cor) n10	-0.8706232480245837
n189 (cor) n3	-0.8706047018485654
n390 (cor) n17	-0.8705556225211288
n48 (cor) n8	-0.8701951615554447
n54 (cor) n5	-0.8698024035487134
n205 (cor) n5	-0.8692153270779317
n204 (cor) n5	-0.8689375051448521
n39 (cor) n12	-0.8679001034666116
n246 (cor) n5	-0.867889322885131
n19 (cor) n10	-0.8674373332041975
n272 (cor) n5	-0.8673563241847272
n236 (cor) n5	-0.8671633918883784
n277 (cor) n5	-0.8671471154079373
n102 (cor) n10	-0.8669867237741437
n336 (cor) n10	-0.866970672165295
n298 (cor) n5	-0.8668240802509919
n455 (cor) n17	-0.8668000718343417
n316 (cor) n5	-0.866665526526157
n226 (cor) n17	-0.8658018004253556
n234 (cor) n5	-0.864253147990361
n209 (cor) n5	-0.8641107963680867
n134 (cor) n1	-0.8640884375821145
n432 (cor) n17	-0.8639269511311648
n93 (cor) n1	-0.863816419444322
n95 (cor) n1	-0.8633974981723587
n215 (cor) n5	-0.8627202128540353
n142 (cor) n1	-0.8625346003540717
n176 (cor) n12	-0.8620811327072772
n133 (cor) n12	-0.8608652329286164
n335 (cor) n5	-0.8605186000523487
n20 (cor) n12	-0.8596825749535169
n88 (cor) n5	-0.8595437520604184
n150 (cor) n5	-0.8592395304044604
n128 (cor) n5	-0.8591509769412526
n320 (cor) n10	-0.8590507990519716
n201 (cor) n10	-0.8584295317193134
n82 (cor) n1	-0.8581343710978777
n81 (cor) n12	-0.8578233209571909
n71 (cor) n1	-0.8576012157962494
n57 (cor) n12	-0.8571490768768616
n51 (cor) n10	-0.8570173922540629
n131 (cor) n5	-0.8569692580945987
n435 (cor) n17	-0.8565644384920887
n107 (cor) n12	-0.8562937939400845
n308 (cor) n10	-0.8561694854899362
n167 (cor) n5	-0.8560251513864366
n114 (cor) n5	-0.8560086380353106
n90 (cor) n1	-0.8554204045934278
n245 (cor) n5	-0.8553570181948894
n311 (cor) n5	-0.8549498253336252
n146 (cor) n10	-0.8548833032068835
n337 (cor) n10	-0.8546570523963246
n392 (cor) n17	-0.854478295273486
n278 (cor) n5	-0.8541361464695122
n142 (cor) n5	-0.8537647970491015
n101 (cor) n1	-0.8533808990610486
n84 (cor) n1	-0.8533480183456017
n119 (cor) n5	-0.8531421821301548
n330 (cor) n5	-0.8527181376429055
n184 (cor) n12	-0.8520875927565561
n274 (cor) n17	-0.852021085611566
n216 (cor) n5	-0.8516583156941822
n58 (cor) n10	-0.8508138547282114
n207 (cor) n10	-0.850586567499674
n257 (cor) n5	-0.850582843341032
n286 (cor) n10	-0.8503763563405575
n149 (cor) n5	-0.8502263315730298
n424 (cor) n17	-0.8502126401132887
n107 (cor) n10	-0.8501327113238271
n303 (cor) n5	-0.8501288928883914
n102 (cor) n12	-0.849675647428139
n174 (cor) n5	-0.8493563018980037
n66 (cor) n10	-0.8482978218022208
n138 (cor) n1	-0.8479887341227207
n206 (cor) n5	-0.8477591278477439
n92 (cor) n10	-0.8474774352944618
n181 (cor) n12	-0.8470532954931735
n50 (cor) n12	-0.8469088338289218
n61 (cor) n8	-0.8468145907389323
n337 (cor) n12	-0.8468104783440857
n386 (cor) n17	-0.8466109540528262
n227 (cor) n5	-0.8463336863556116
n29 (cor) n12	-0.8459036859779814
n135 (cor) n1	-0.8458342611468674
n221 (cor) n5	-0.845729827315973
n265 (cor) n5	-0.8454273078721434
n260 (cor) n10	-0.8449167366316784
n333 (cor) n17	-0.8448182071472319
n116 (cor) n5	-0.8443446405158003
n217 (cor) n5	-0.8442167309898511
n252 (cor) n10	-0.8437214768787279
n97 (cor) n1	-0.84335419685593
n33 (cor) n17	-0.8429322236287535
n184 (cor) n7	-0.8427533124004676
n35 (cor) n8	-0.8425030943247642
n263 (cor) n5	-0.8423095631595316
n329 (cor) n5	-0.8422367281123798
n90 (cor) n5	-0.8420383016657991
n255 (cor) n12	-0.8407666324824106
n19 (cor) n12	-0.8401051682061872
n297 (cor) n10	-0.8399743542213569
n244 (cor) n5	-0.8395360061575562
n166 (cor) n5	-0.8388579677536444
n273 (cor) n5	-0.8384818338810516
n144 (cor) n1	-0.8383957965260597
n141 (cor) n1	-0.8379215191704641
n175 (cor) n1	-0.8378282181520501
n235 (cor) n12	-0.8376424633494244
n5 (cor) n17	-0.8374912835960764
n334 (cor) n5	-0.837144808547227
n151 (cor) n1	-0.8368558151644869
n384 (cor) n17	-0.8368128551090164
n45 (cor) n5	-0.8364773539533352
n294 (cor) n5	-0.8358884315651447
n156 (cor) n5	-0.8357803283667197
n241 (cor) n5	-0.83555292456698
n179 (cor) n5	-0.8352229678172443
n40 (cor) n10	-0.8347734370542241
n132 (cor) n1	-0.8346104099716084
n247 (cor) n5	-0.8345544615165997
n127 (cor) n1	-0.8343288496767698
n89 (cor) n12	-0.834084628548492
n243 (cor) n10	-0.8340587515863179
n147 (cor) n12	-0.834001279579263
n232 (cor) n10	-0.8334552577355152
n41 (cor) n0	-0.8326294026053335
n134 (cor) n5	-0.8326045281911449
n81 (cor) n5	-0.8323143340407816
n123 (cor) n1	-0.831798099537743
n165 (cor) n1	-0.8317634498324966
n305 (cor) n17	-0.8315316636173196
n118 (cor) n5	-0.8314405166064158
n34 (cor) n8	-0.8313972990793624
n172 (cor) n1	-0.8309141725715045
n32 (cor) n10	-0.8304737567985507
n111 (cor) n5	-0.8303811017035593
n147 (cor) n10	-0.8300775226438543
n251 (cor) n5	-0.8300499868956353
n298 (cor) n10	-0.8300476501639105
n31 (cor) n10	-0.8299353864814635
n389 (cor) n17	-0.8299008461228045
n238 (cor) n10	-0.8298203247756333
n285 (cor) n5	-0.8293236731935337
n24 (cor) n12	-0.8291937257652657
n425 (cor) n17	-0.8290567377297609
n322 (cor) n10	-0.8290123205861213
n169 (cor) n12	-0.828719709187897
n94 (cor) n1	-0.8286417739790005
n299 (cor) n5	-0.8279662780937924
n290 (cor) n10	-0.8279378233778792
n180 (cor) n1	-0.8273799782338633
n223 (cor) n10	-0.8273723697900214
n418 (cor) n17	-0.8271125418081176
n218 (cor) n5	-0.8267965855850514
n306 (cor) n5	-0.8267525522162226
n207 (cor) n12	-0.826733534684906
n322 (cor) n12	-0.8262688925671619
n92 (cor) n12	-0.8260253844507087
n115 (cor) n1	-0.8254672153249574
n271 (cor) n10	-0.8251589007552205
n169 (cor) n5	-0.8246964963823018
n219 (cor) n10	-0.8242124175095179
n125 (cor) n1	-0.8236694201559386
n176 (cor) n5	-0.82353464821657
n79 (cor) n5	-0.8231560266843354
n255 (cor) n5	-0.8231450942295797
n210 (cor) n10	-0.8223930826966243
n88 (cor) n12	-0.8219077772198413
n313 (cor) n5	-0.8217932725275123
n312 (cor) n10	-0.821701919357367
n98 (cor) n5	-0.8216485673521204
n247 (cor) n12	-0.821524274083731
n181 (cor) n7	-0.8213920000892442
n137 (cor) n5	-0.8211686902285429
n212 (cor) n5	-0.8211102127702107
n99 (cor) n5	-0.8210595097679385
n463 (cor) n17	-0.8210311460134141
n270 (cor) n5	-0.8205930096298412
n121 (cor) n1	-0.8201248345536678
n302 (cor) n5	-0.8201178875875108
n86 (cor) n5	-0.8199098218374471
n258 (cor) n10	-0.8197862274406239
n225 (cor) n5	-0.8197505833783981
n295 (cor) n5	-0.8196933143110607
n239 (cor) n5	-0.819487558344313
n256 (cor) n5	-0.8194220070926013
n296 (cor) n5	-0.8193360518379607
n133 (cor) n8	-0.8188072149680373
n96 (cor) n5	-0.8185392422615643
n79 (cor) n1	-0.8183777920376049
n284 (cor) n5	-0.8182504242192381
n280 (cor) n10	-0.8181537400742
n69 (cor) n1	-0.817920330353584
n448 (cor) n17	-0.8174559798143942
n116 (cor) n1	-0.8173352190860225
n113 (cor) n5	-0.8172498889664417
n380 (cor) n17	-0.8172278218005797
n224 (cor) n5	-0.8169728190060711
n235 (cor) n5	-0.8168701957099911
n47 (cor) n10	-0.8166627304722979
n170 (cor) n1	-0.8165940427476476
n134 (cor) n12	-0.8162387868898316
n146 (cor) n12	-0.8162220573641082
n124 (cor) n1	-0.8161306936790552
n66 (cor) n12	-0.816079113611977
n182 (cor) n1	-0.8160349404022449
n138 (cor) n5	-0.8157235075367215
n18 (cor) n10	-0.8150251196661984
n201 (cor) n12	-0.8147801407667973
n65 (cor) n10	-0.8147374497439546
n320 (cor) n12	-0.8145854216585688
n205 (cor) n10	-0.8145265507119263
n210 (cor) n12	-0.814328046245982
n176 (cor) n10	-0.8142219686953972
n67 (cor) n10	-0.8141962044900827
n293 (cor) n5	-0.814057283083481
n81 (cor) n10	-0.8137327234329983
n287 (cor) n5	-0.813694387968008
n331 (cor) n5	-0.8136876311276448
n291 (cor) n10	-0.813629003368846
n59 (cor) n12	-0.8130483141001307
n129 (cor) n1	-0.8130233158331857
n383 (cor) n17	-0.8129007842317378
n37 (cor) n10	-0.8126689159823078
n113 (cor) n1	-0.8125003666538436
n300 (cor) n10	-0.8120446388062148
n42 (cor) n10	-0.812007773636833
n27 (cor) n6	-0.8119236827605621
n267 (cor) n10	-0.8118800684594785
n242 (cor) n5	-0.8118116484889257
n164 (cor) n1	-0.8116900688967578
n234 (cor) n10	-0.8116740137503754
n73 (cor) n10	-0.811658049165432
n298 (cor) n12	-0.8115259122214916
n101 (cor) n5	-0.8114688208140779
n135 (cor) n5	-0.8112917656354824
n71 (cor) n5	-0.8109878912330402
n281 (cor) n10	-0.8108681956982392
n261 (cor) n10	-0.8106442621514804
n128 (cor) n1	-0.8105059167800801
n286 (cor) n12	-0.8104418104035821
n142 (cor) n12	-0.8104249847764534
n103 (cor) n1	-0.8103801435508566
n155 (cor) n1	-0.8103035840970896
n235 (cor) n10	-0.810021601876813
n213 (cor) n17	-0.8098374060787973
n240 (cor) n10	-0.8096489448462242
n281 (cor) n8	-0.809522932150434
n61 (cor) n12	-0.8094784999140563
n38 (cor) n0	-0.809168787135171
n461 (cor) n17	-0.8091363317299598
n77 (cor) n1	-0.8091352371475864
n237 (cor) n10	-0.8086815961497699
n88 (cor) n10	-0.8086304606619377
n317 (cor) n5	-0.8084962938693981
n252 (cor) n12	-0.808487080632855
n162 (cor) n5	-0.8084308890573667
n48 (cor) n0	-0.8083613546091653
n98 (cor) n1	-0.8077942726223245
n67 (cor) n12	-0.8076510368252883
n32 (cor) n0	-0.8075783524934643
n72 (cor) n1	-0.8075239571752161
n72 (cor) n5	-0.8074722387296696
n254 (cor) n5	-0.8074469207090959
n211 (cor) n10	-0.8072211250712531
n78 (cor) n10	-0.8072084669497035
n177 (cor) n1	-0.8071993258423628
n171 (cor) n5	-0.8071898306619505
n163 (cor) n1	-0.8071458233155026
n137 (cor) n1	-0.8070213454146621
n162 (cor) n1	-0.8067769984757551
n243 (cor) n12	-0.806750432264093
n117 (cor) n1	-0.80668646895123
n332 (cor) n5	-0.8065267117579138
n347 (cor) n12	-0.8062308312734461
n173 (cor) n5	-0.8060196114335331
n314 (cor) n10	-0.8059688797273425
n130 (cor) n5	-0.805447591674798
n151 (cor) n5	-0.8053128680575161
n181 (cor) n5	-0.8052127137600992
n111 (cor) n1	-0.8048645259842075
n233 (cor) n5	-0.8047698432057814
n385 (cor) n17	-0.8046514459143969
n56 (cor) n12	-0.8044711813871647
n60 (cor) n12	-0.8044310171870358
n276 (cor) n5	-0.8042510401896845
n315 (cor) n5	-0.8037957556549067
n403 (cor) n17	-0.8037716052242402
n321 (cor) n5	-0.8037405191343447
n465 (cor) n17	-0.8035723421924823
n450 (cor) n17	-0.8033884255725793
n189 (cor) n2	-0.8033183040435746
n110 (cor) n10	-0.8029097114761437
n378 (cor) n17	-0.802875871743266
n85 (cor) n1	-0.8026866049593198
n205 (cor) n12	-0.8024487216078012
n55 (cor) n0	-0.8022640762467604
n176 (cor) n7	-0.802180716749517
n234 (cor) n12	-0.8021582040482325
n73 (cor) n12	-0.8019926448589731
n417 (cor) n17	-0.8015455875665267
n454 (cor) n17	-0.8012464329373423
n442 (cor) n17	-0.8011538605841886
n19 (cor) n0	-0.800976061631904
n319 (cor) n5	-0.800774202623427
n328 (cor) n5	-0.800436775036196
n203 (cor) n10	-0.8004076378949669
n50 (cor) n8	-0.8003438301210655
n433 (cor) n17	-0.8000944978924839
n81 (cor) n1	-0.8000609272428688
n26 (cor) n12	-0.8000480569871108
n169 (cor) n1	-0.7999849608229381
n253 (cor) n10	-0.7998420157731206
n336 (cor) n12	-0.7993390588034124
n143 (cor) n1	-0.7991268385169629
n181 (cor) n10	-0.7989254850727228
n57 (cor) n0	-0.7988735196807026
n186 (cor) n1	-0.7985694054333198
n247 (cor) n10	-0.7982492790236796
n153 (cor) n5	-0.7981887968323258
n153 (cor) n1	-0.7980007659688724
n180 (cor) n5	-0.7978102520460447
n44 (cor) n0	-0.797561314332561
n46 (cor) n17	-0.797487604066623
n87 (cor) n5	-0.7972929587026177
n120 (cor) n12	-0.7972203543199294
n105 (cor) n5	-0.7969921573885645
n20 (cor) n0	-0.7968658191157816
n53 (cor) n17	-0.7960849488213412
n50 (cor) n0	-0.7960789225466751
n166 (cor) n1	-0.7958137553432577
n54 (cor) n10	-0.7957218143445963
n278 (cor) n10	-0.7956877491967194
n22 (cor) n17	-0.7953006180625154
n130 (cor) n1	-0.795276733817773
n94 (cor) n5	-0.7952550410237788
n143 (cor) n5	-0.7948846268385201
n330 (cor) n10	-0.7948689168865525
n250 (cor) n5	-0.7947785328540502
n297 (cor) n12	-0.7946255917633634
n440 (cor) n17	-0.7945573334424009
n131 (cor) n10	-0.7944579447027474
n91 (cor) n5	-0.7944057766310239
n434 (cor) n17	-0.7942347452248443
n178 (cor) n5	-0.7940355993057576
n93 (cor) n5	-0.7938893923747065
n120 (cor) n5	-0.7937001218588042
n118 (cor) n1	-0.7936299571039954
n283 (cor) n10	-0.7936259687527959
n61 (cor) n0	-0.793515836001957
n255 (cor) n10	-0.7933503105245402
n379 (cor) n17	-0.793089891976711
n401 (cor) n17	-0.7930619589004738
n56 (cor) n0	-0.7929480699737237
n59 (cor) n0	-0.7928773895991457
n58 (cor) n0	-0.7925708175723365
n200 (cor) n5	-0.7925485877735808
n325 (cor) n10	-0.7924902848545717
n135 (cor) n7	-0.7922722190099593
n63 (cor) n17	-0.7922546843280477
n278 (cor) n12	-0.7920224844151166
n264 (cor) n5	-0.7919541179599557
n318 (cor) n5	-0.7918446302605863
n89 (cor) n5	-0.7918323576633394
n419 (cor) n17	-0.791788884442471
n21 (cor) n10	-0.7917011894151202
n102 (cor) n7	-0.791636140381251
n279 (cor) n5	-0.7913572948287256
n104 (cor) n1	-0.7911584338183711
n338 (cor) n5	-0.7911005660275228
n158 (cor) n1	-0.7910209927210515
n124 (cor) n5	-0.7909516384486077
n51 (cor) n12	-0.790885862268767
n105 (cor) n12	-0.7906462334875309
n239 (cor) n12	-0.7906255506520716
n67 (cor) n1	-0.7902600608121082
n80 (cor) n1	-0.7896330020308043
n24 (cor) n0	-0.7895923275049058
n310 (cor) n5	-0.7895791261922014
n173 (cor) n1	-0.7893565573465907
n167 (cor) n1	-0.7886016581971482
n89 (cor) n1	-0.7885518330434942
n68 (cor) n1	-0.7884441511130179
n41 (cor) n8	-0.7884330618817762
n429 (cor) n17	-0.7883487607915376
n336 (cor) n8	-0.7883225355074268
n164 (cor) n10	-0.7881938083533823
n232 (cor) n12	-0.7880821405803816
n24 (cor) n8	-0.7880103199558279
n161 (cor) n5	-0.7880092158416652
n126 (cor) n1	-0.7878176246763309
n307 (cor) n5	-0.7877799361302966
n308 (cor) n8	-0.787697300439663
n19 (cor) n6	-0.7873217124703237
n375 (cor) n17	-0.7872710115164974
n28 (cor) n17	-0.7867030736396172
n360 (cor) n17	-0.7863309467319272
n202 (cor) n10	-0.7861661537107489
n277 (cor) n10	-0.7860626064957739
n358 (cor) n15	-0.7860474802408215
n44 (cor) n12	-0.7858981584209477
n168 (cor) n1	-0.7858443217894294
n128 (cor) n12	-0.7851626135675026
n237 (cor) n12	-0.785059427022561
n131 (cor) n12	-0.7850338269086451
n40 (cor) n0	-0.7850280117935855
n189 (cor) n10	-0.7846508974251818
n26 (cor) n8	-0.7845291667672063
n133 (cor) n1	-0.7842926679524146
n460 (cor) n17	-0.784288831082486
n228 (cor) n5	-0.7842602485579545
n178 (cor) n1	-0.784255312991354
n236 (cor) n10	-0.7842217636494714
n120 (cor) n1	-0.7841698253153327
n135 (cor) n10	-0.7837731778963467
n55 (cor) n12	-0.7836480265069145
n142 (cor) n10	-0.7836438317741946
n457 (cor) n17	-0.783563248187579
n175 (cor) n5	-0.783315202767838
n309 (cor) n5	-0.783299314180326
n18 (cor) n0	-0.7832982269888872
n231 (cor) n5	-0.7831608654978033
n145 (cor) n1	-0.7830510760663789
n57 (cor) n8	-0.7829887370996351
n139 (cor) n1	-0.7829363519173557
n21 (cor) n0	-0.7828904826437565
n149 (cor) n1	-0.7828876623614034
n246 (cor) n10	-0.7827633632920543
n259 (cor) n10	-0.7827435139718509
n430 (cor) n17	-0.7827176838459582
n60 (cor) n0	-0.7826492139426103
n238 (cor) n8	-0.78233438049073
n189 (cor) n8	-0.7821366151557296
n35 (cor) n0	-0.7821058036935564
n66 (cor) n1	-0.7819943121649194
n132 (cor) n10	-0.7819208864922699
n137 (cor) n12	-0.7818300334950959
n347 (cor) n7	-0.7817928499350771
n179 (cor) n1	-0.7815537634736557
n304 (cor) n10	-0.7813190630450956
n112 (cor) n12	-0.7812321188251127
n101 (cor) n10	-0.7812213574115336
n299 (cor) n12	-0.7809445125979328
n152 (cor) n1	-0.7807902392529253
n129 (cor) n5	-0.7803979210108977
n147 (cor) n1	-0.780130270762312
n86 (cor) n1	-0.7800657484369413
n69 (cor) n10	-0.7800175165136521
n204 (cor) n10	-0.7798665877342293
n169 (cor) n10	-0.7795688756908957
n299 (cor) n10	-0.7794562645969343
n261 (cor) n12	-0.7792712158291246
n34 (cor) n0	-0.7792405472661452
n289 (cor) n10	-0.7791702030427698
n248 (cor) n10	-0.7788156433726119
n290 (cor) n12	-0.7786200067167188
n398 (cor) n17	-0.7784646228995249
n161 (cor) n1	-0.7782597672823686
n114 (cor) n10	-0.7781330861702782
n464 (cor) n17	-0.7781269115905334
n320 (cor) n8	-0.7778309786290726
n358 (cor) n8	-0.7778249112533112
n38 (cor) n12	-0.777819622104666
n301 (cor) n5	-0.7775193309624301
n447 (cor) n17	-0.7774937209646192
n29 (cor) n0	-0.7773452911258456
n420 (cor) n17	-0.777292114815707
n199 (cor) n10	-0.777241772288457
n315 (cor) n12	-0.777190615604178
n329 (cor) n10	-0.7771900739474785
n70 (cor) n1	-0.7771617062479101
n26 (cor) n0	-0.7768106212684223
n140 (cor) n5	-0.7767363863997275
n160 (cor) n5	-0.7766149539719557
n206 (cor) n10	-0.7765098924472856
n128 (cor) n10	-0.7761325982109925
n54 (cor) n0	-0.776113217627062
n92 (cor) n1	-0.7755489030293027
n85 (cor) n5	-0.7755383020667567
n96 (cor) n1	-0.775431760391379
n70 (cor) n10	-0.775352191518404
n323 (cor) n12	-0.7753469021135462
n181 (cor) n1	-0.7752740105805
n230 (cor) n17	-0.7751779440427968
n29 (cor) n8	-0.7750654655025307
n443 (cor) n17	-0.7749821039227869
n76 (cor) n1	-0.7746813274276042
n73 (cor) n1	-0.7746672108420768
n416 (cor) n17	-0.7743738330811166
n41 (cor) n12	-0.7741699499929523
n265 (cor) n10	-0.7741637391780479
n110 (cor) n12	-0.7739247361689217
n23 (cor) n10	-0.7732686608008245
n262 (cor) n5	-0.7731807467058172
n110 (cor) n1	-0.7731164877699811
n258 (cor) n12	-0.7730913696517301
n312 (cor) n8	-0.7730709074155321
n39 (cor) n8	-0.7728618356775839
n327 (cor) n10	-0.772802781710981
n426 (cor) n17	-0.7727330821888065
n415 (cor) n17	-0.7726561133660573
n138 (cor) n12	-0.7726228883724624
n427 (cor) n17	-0.7725896055863256
n260 (cor) n12	-0.7725264730748269
n90 (cor) n12	-0.7722660448552874
n222 (cor) n5	-0.7719978244279554
n221 (cor) n10	-0.7718715262633284
n311 (cor) n10	-0.7716770818496796
n388 (cor) n17	-0.7716758511999765
n136 (cor) n1	-0.771396352102755
n81 (cor) n3	-0.7713750401672754
n148 (cor) n8	-0.7713010832558536
n393 (cor) n17	-0.7712397195171131
n107 (cor) n1	-0.7711942700167652
n374 (cor) n17	-0.7708548601808126
n83 (cor) n1	-0.7708183954629192
n102 (cor) n8	-0.7707373580360302
n329 (cor) n12	-0.7706759310734939
n17 (cor) n10	-0.7705761896216548
n323 (cor) n5	-0.7703624304535
n269 (cor) n5	-0.7702716143087125
n391 (cor) n17	-0.7701784259818606
n176 (cor) n1	-0.769836090135792
n288 (cor) n5	-0.7697360470003344
n93 (cor) n12	-0.7696480086318426
n208 (cor) n5	-0.7695008772225428
n23 (cor) n0	-0.769477223426053
n55 (cor) n8	-0.7693706456452348
n308 (cor) n12	-0.7693600685256212
n153 (cor) n12	-0.7692599431999365
n458 (cor) n17	-0.7690462290951311
n65 (cor) n0	-0.7687828869039212
n103 (cor) n5	-0.768682116185453
n87 (cor) n1	-0.7686734822415697
n209 (cor) n10	-0.7686041806862196
n223 (cor) n12	-0.7684062832480336
n148 (cor) n3	-0.7683853273140946
n88 (cor) n1	-0.7683295008236443
n123 (cor) n12	-0.768245056309121
n282 (cor) n5	-0.7682028170096176
n184 (cor) n1	-0.7680561580970513
n102 (cor) n1	-0.7678388033924146
n131 (cor) n1	-0.7677657370086051
n78 (cor) n12	-0.7675812340896424
n171 (cor) n1	-0.7673230598683367
n449 (cor) n17	-0.7673107732756073
n220 (cor) n10	-0.7672257047190824
n313 (cor) n8	-0.7670101767939898
n89 (cor) n10	-0.7668053965784308
n182 (cor) n5	-0.7661817197801601
n377 (cor) n17	-0.7661050229637633
n313 (cor) n10	-0.7659740790942804
n44 (cor) n8	-0.7658467217337057
n218 (cor) n10	-0.7657347667848523
n45 (cor) n0	-0.7657159600465187
n269 (cor) n12	-0.7656746281779058
n31 (cor) n0	-0.7656504710490791
n27 (cor) n0	-0.7653847983637851
n369 (cor) n17	-0.7652725810374178
n165 (cor) n5	-0.7652513178949533
n303 (cor) n10	-0.7650953618724833
n57 (cor) n2	-0.7650069039904165
n20 (cor) n1	-0.7649388709952855
n36 (cor) n17	-0.7648786555757257
n114 (cor) n1	-0.7648549170553723
n387 (cor) n17	-0.7646529293068344
n27 (cor) n14	-0.7645477170735001
n451 (cor) n17	-0.7645396362731245
n214 (cor) n10	-0.7644534646403114
n364 (cor) n17	-0.7642209264794064
n49 (cor) n17	-0.7641884599751957
n58 (cor) n12	-0.7640346525809543
n148 (cor) n1	-0.7639742166421551
n335 (cor) n10	-0.7638866331445087
n183 (cor) n1	-0.7638438085574596
n148 (cor) n7	-0.763837237335018
n189 (cor) n5	-0.7638115401959691
n37 (cor) n0	-0.7637662705449363
n157 (cor) n1	-0.7636530073926103
n34 (cor) n12	-0.7636097661769641
n239 (cor) n10	-0.7635634486058387
n257 (cor) n10	-0.7634778561593611
n82 (cor) n5	-0.7634231763109919
n47 (cor) n0	-0.7634159384019452
n249 (cor) n5	-0.7632639655204574
n134 (cor) n10	-0.7632559352013341
n323 (cor) n10	-0.7631272908327199
n272 (cor) n10	-0.7628746360100971
n215 (cor) n10	-0.7627291584377963
n90 (cor) n10	-0.7625048226106063
n82 (cor) n12	-0.7618660492397752
n365 (cor) n17	-0.7618064484031855
n97 (cor) n12	-0.7617220179731357
n324 (cor) n5	-0.7613881066571333
n166 (cor) n12	-0.7611967395081141
n156 (cor) n1	-0.7611721663030727
n286 (cor) n8	-0.7610094502768336
n35 (cor) n1	-0.7609999156257303
n51 (cor) n0	-0.7608380223274718
n100 (cor) n1	-0.7607151824058466
n75 (cor) n5	-0.7605921471236196
n462 (cor) n17	-0.7603576698097568
n315 (cor) n10	-0.7602414190310464
n39 (cor) n0	-0.7602158133445494
n166 (cor) n10	-0.7601988433485181
n114 (cor) n12	-0.7600285502348411
n181 (cor) n3	-0.7599608965100065
n76 (cor) n12	-0.759945104119606
n91 (cor) n1	-0.7598412913049569
n265 (cor) n12	-0.7598281761272221
n158 (cor) n10	-0.7598094138734088
n57 (cor) n9	-0.7597670921950521
n78 (cor) n1	-0.7596372405795417
n42 (cor) n0	-0.759536630322887
n92 (cor) n8	-0.7594332396068457
n266 (cor) n5	-0.7593347069312312
n101 (cor) n7	-0.758665734100472
n292 (cor) n5	-0.7586227597342207
n115 (cor) n5	-0.7586085943879279
n154 (cor) n5	-0.7585694809740015
n20 (cor) n3	-0.7585653538623042
n148 (cor) n2	-0.7585131018311021
n334 (cor) n10	-0.7581231780930257
n150 (cor) n1	-0.7581185904897657
n19 (cor) n14	-0.7580665284555168
n145 (cor) n5	-0.7579560860714154
n108 (cor) n1	-0.7579489255322747
n75 (cor) n1	-0.7578237569506661
n146 (cor) n1	-0.7576533181674876
n48 (cor) n15	-0.7576218915798962
n119 (cor) n1	-0.7574722264984199

## Sheet: GSNO-node
id	label	colour	type	bait_gene	logFC	Condition	partition_id
n0	at2g07525	#FFFFFF	bait node	at2g07525	4,95634109	GSNO Up-regulated	133156838395276
n1	at4g09925	#FFFFFF	bait node	at4g09925	4.88963	GSNO Up-regulated	133156838395276
n2	mstrg_15936	#FFFFFF	bait node	mstrg_15936	1.55433	GSNO Up-regulated	133156838395276
n5	at1g05383	#FFFFFF	bait node	at1g05383	2,139113971	GSNO Up-regulated	133156838395276
n9	at3g06505	#FFFFFF	bait node	at3g06505	1,435048711	GSNO Up-regulated	133156838395276
n10	at3g15353	#FFFFFF	bait node	at3g15353	2,453449389	GSNO Up-regulated	133156838395276
n17	at1g06777	#FFFFFF	bait node	at1g06777	6.26567	WS-2 Up-regulated	133156838395276
n3	at5g07905	#FFFFFF	bait node	at5g07905	2,35711350634944	GSNO Up-regulated	133156838395276
n4	at2g08750	#FFFFFF	bait node	at2g08750	5,11785715164205	GSNO Up-regulated	133156838395276
n6	at1g08687	#FFFFFF	bait node	at1g08687	1,919917	GSNO Up-regulated	133156838395276
n7	at2g04805	#FFFFFF	bait node	at2g04805	1,018578769	GSNO Up-regulated	133156838395276
n8	at3g01795	#FFFFFF	bait node	at3g01795	1.24102	GSNO Up-regulated	133156838395276
n11	at3g25495	#FFFFFF	bait node	at3g25495	0,534647059	GSNO Up-regulated	133156838395276
n12	at4g03005	#FFFFFF	bait node	at4g03005	1,006924101	GSNO Up-regulated	133156838395276
n13	at4g06065	#FFFFFF	bait node	at4g06065	1,579267905	GSNO Up-regulated	133156838395276
n14	at5g03875	#FFFFFF	bait node	at5g03875	1,077004499	GSNO Up-regulated	133156838395276
n15	at5g05145	#FFFFFF	bait node	at5g05145	0,728286882	GSNO Up-regulated	133156838395276
n16	mstrg_17591	#FFFFFF	bait node	mstrg_17591	2.73038	GSNO Up-regulated	133156838395276
n18	at1g07700	#808040	family node				5.12187e+18
n19	at1g11530	#ff8040	family node				-5.36283e+18
n20	at1g16390	#000080	family node				2.44691e+18
n21	at1g18860	#808040	family node				5.12187e+18
n22	at1g24100	#ffff40	family node				5.71856e+18
n23	at1g30720	#808040	family node				5.12187e+18
n24	at1g34047	#008080	family node				2.03681e+18
n25	at1g48800	#00ff00	family node				8.33209e+18
n26	at1g60140	#008080	family node				2.03681e+18
n27	at1g61810	#80ff80	family node				6.87515e+18
n28	at1g62262	#ff00bf	family node				1.41983e+18
n29	at1g66460	#008080	family node				2.03681e+18
n30	at1g66470	#00ff00	family node				8.33209e+18
n31	at1g68740	#808040	family node				5.12187e+18
n32	at1g70520	#808040	family node				5.12187e+18
n33	at1g73330	#ffffbf	family node				5.61299e+18
n34	at1g78360	#008080	family node				2.03681e+18
n35	at1g79130	#80bfff	family node				-5.11423e+18
n36	at2g22920	#ffffbf	family node				5.61299e+18
n37	at2g28780	#808040	family node				5.12187e+18
n38	at2g29340	#008080	family node				2.03681e+18
n39	at2g31860	#008080	family node				2.03681e+18
n40	at2g36690	#808040	family node				5.12187e+18
n41	at2g47010	#008080	family node				2.03681e+18
n42	at3g02240	#808040	family node				5.12187e+18
n43	at3g03520	#8040ff	family node				7.06703e+18
n44	at3g14060	#008080	family node				2.03681e+18
n45	at3g15450	#0040bf	family node				8.4164e+18
n46	at3g28190	#40bfff	family node				6.13889e+18
n47	at3g50460	#808040	family node				5.12187e+18
n48	at3g61940	#bf0040	family node				7.84367e+18
n49	at3g61990	#ffffbf	family node				5.61299e+18
n50	at4g03460	#008080	family node				2.03681e+18
n51	at4g11393	#0000bf	family node				7.38795e+18
n52	at4g23990	#00ff00	family node				8.33209e+18
n53	at4g28850	#40bfff	family node				6.13889e+18
n54	at4g34830	#808040	family node				5.12187e+18
n55	at4g36670	#008080	family node				2.03681e+18
n56	at4g37540	#0000bf	family node				7.38795e+18
n57	at4g39000	#40ff80	family node				-5.15864e+18
n58	at5g15830	#0000bf	family node				7.38795e+18
n59	at5g22920	#0000bf	family node				7.38795e+18
n60	at5g33355	#0000bf	family node				7.38795e+18
n61	at5g40010	#008080	family node				2.03681e+18
n62	at5g47060	#bf4000	family node				9.15554e+18
n63	at5g63090	#40bfff	family node				6.13889e+18
n64	at5g63590	#bf4000	family node				9.15554e+18
n65	at5g67420	#808040	family node				5.12187e+18
n66	at1g02460	#400040	family node				-3.32453e+18
n67	at1g03870	#400040	family node				-3.32453e+18
n68	at1g04680	#bf8000	family node				-8.16629e+18
n69	at1g05420	#0040ff	family node				3.17362e+18
n70	at1g05490	#0040ff	family node				3.17362e+18
n71	at1g05570	#bf0000	family node				-2.53697e+18
n72	at1g07370	#bf0000	family node				-2.53697e+18
n73	at1g08320	#400040	family node				-3.32453e+18
n74	at1g09540	#bf8000	family node				-8.16629e+18
n75	at1g17880	#bf0000	family node				-2.53697e+18
n76	at1g18140	#8000bf	family node				-5.80108e+18
n77	at1g18840	#bf8000	family node				-8.16629e+18
n78	at1g18940	#400040	family node				-3.32453e+18
n79	at1g22500	#bf0000	family node				-2.53697e+18
n80	at1g24120	#bf8000	family node				-8.16629e+18
n81	at1g29240	#800080	family node				6.30393e+18
n82	at1g34040	#408040	family node				-7.30106e+18
n83	at1g35620	#bf8000	family node				-8.16629e+18
n84	at1g36060	#bf8000	family node				-8.16629e+18
n85	at1g43650	#bf0000	family node				-2.53697e+18
n86	at1g55120	#bf0000	family node				-2.53697e+18
n87	at1g56110	#bf0000	family node				-2.53697e+18
n88	at1g57590	#400040	family node				-3.32453e+18
n89	at1g62480	#400040	family node				-3.32453e+18
n90	at1g68710	#400040	family node				-3.32453e+18
n91	at1g70080	#bf0000	family node				-2.53697e+18
n92	at1g72200	#80bf40	family node				-3.70866e+18
n93	at1g74840	#408040	family node				-7.30106e+18
n94	at1g77690	#bf0000	family node				-2.53697e+18
n95	at1g78020	#bf8000	family node				-8.16629e+18
n96	at1g80870	#bf0000	family node				-2.53697e+18
n97	at2g02820	#8000bf	family node				-5.80108e+18
n98	at2g16400	#bf0000	family node				-2.53697e+18
n99	at2g16530	#bf0000	family node				-2.53697e+18
n100	at2g18330	#bf8000	family node				-8.16629e+18
n101	at2g18620	#40ffff	family node				-5.86851e+18
n102	at2g18800	#ffff80	family node				-1.13382e+18
n103	at2g30200	#bf0000	family node				-2.53697e+18
n104	at2g33860	#bf8000	family node				-8.16629e+18
n105	at2g33990	#408040	family node				-7.30106e+18
n106	at2g34680	#bf8000	family node				-8.16629e+18
n107	at2g37130	#400040	family node				-3.32453e+18
n108	at2g37860	#bf8000	family node				-8.16629e+18
n109	at2g39040	#bf8000	family node				-8.16629e+18
n110	at2g45470	#400040	family node				-3.32453e+18
n111	at3g01690	#bf0000	family node				-2.53697e+18
n112	at3g06420	#8000bf	family node				-5.80108e+18
n113	at3g07430	#bf0000	family node				-2.53697e+18
n114	at3g11630	#400040	family node				-3.32453e+18
n115	at3g16850	#bf0000	family node				-2.53697e+18
n116	at3g22750	#bf0000	family node				-2.53697e+18
n117	at3g23510	#bf8000	family node				-8.16629e+18
n118	at3g23730	#bf0000	family node				-2.53697e+18
n119	at3g24670	#bf0000	family node				-2.53697e+18
n120	at3g25700	#408040	family node				-7.30106e+18
n121	at3g28130	#bf8000	family node				-8.16629e+18
n122	at3g29430	#bf8000	family node				-8.16629e+18
n123	at3g43960	#8000bf	family node				-5.80108e+18
n124	at3g45390	#bf0000	family node				-2.53697e+18
n125	at3g46550	#bf8000	family node				-8.16629e+18
n126	at3g48260	#bf8000	family node				-8.16629e+18
n127	at3g51740	#bf8000	family node				-8.16629e+18
n128	at3g53210	#400040	family node				-3.32453e+18
n129	at3g54220	#bf0000	family node				-2.53697e+18
n130	at3g54990	#bf0000	family node				-2.53697e+18
n131	at3g59730	#400040	family node				-3.32453e+18
n132	at3g61420	#0040ff	family node				3.17362e+18
n133	at3g61490	#80bf40	family node				-3.70866e+18
n134	at3g61750	#400040	family node				-3.32453e+18
n135	at4g00480	#40ffff	family node				-5.86851e+18
n136	at4g00710	#bf8000	family node				-8.16629e+18
n137	at4g01680	#408040	family node				-7.30106e+18
n138	at4g02290	#408040	family node				-7.30106e+18
n139	at4g05520	#bf8000	family node				-8.16629e+18
n140	at4g11290	#bf0000	family node				-2.53697e+18
n141	at4g12730	#bf8000	family node				-8.16629e+18
n142	at4g15340	#400040	family node				-3.32453e+18
n143	at4g16350	#bf0000	family node				-2.53697e+18
n144	at4g22130	#bf8000	family node				-8.16629e+18
n145	at4g22150	#bf0000	family node				-2.53697e+18
n146	at4g23820	#400040	family node				-3.32453e+18
n147	at4g26010	#400040	family node				-3.32453e+18
n148	at4g26320	#80ffbf	family node				-1.78394e+18
n149	at4g28410	#bf0000	family node				-2.53697e+18
n150	at4g28790	#bf0000	family node				-2.53697e+18
n151	at4g31320	#bf0000	family node				-2.53697e+18
n152	at4g32830	#bf8000	family node				-8.16629e+18
n153	at4g33260	#408040	family node				-7.30106e+18
n154	at4g35470	#bf0000	family node				-2.53697e+18
n155	at4g36180	#bf8000	family node				-8.16629e+18
n156	at4g36580	#bf0000	family node				-2.53697e+18
n157	at4g38620	#bf8000	family node				-8.16629e+18
n158	at4g38810	#0040ff	family node				3.17362e+18
n159	at4g39350	#bf8000	family node				-8.16629e+18
n160	at5g01520	#bf0000	family node				-2.53697e+18
n161	at5g01840	#bf0000	family node				-2.53697e+18
n162	at5g02260	#bf0000	family node				-2.53697e+18
n163	at5g03140	#bf8000	family node				-8.16629e+18
n164	at5g03570	#0040ff	family node				3.17362e+18
n165	at5g05180	#bf0000	family node				-2.53697e+18
n166	at5g09760	#400040	family node				-3.32453e+18
n167	at5g14540	#bf0000	family node				-2.53697e+18
n168	at5g14750	#bf8000	family node				-8.16629e+18
n169	at5g17820	#400040	family node				-3.32453e+18
n170	at5g18700	#bf8000	family node				-8.16629e+18
n171	at5g22640	#bf0000	family node				-2.53697e+18
n172	at5g24100	#bf8000	family node				-8.16629e+18
n173	at5g26660	#bf0000	family node				-2.53697e+18
n174	at5g26930	#bf0000	family node				-2.53697e+18
n175	at5g28770	#bf0000	family node				-2.53697e+18
n176	at5g38970	#40ffff	family node				-5.86851e+18
n177	at5g44020	#bf8000	family node				-8.16629e+18
n178	at5g50375	#bf0000	family node				-2.53697e+18
n179	at5g51490	#bf0000	family node				-2.53697e+18
n180	at5g51970	#bf0000	family node				-2.53697e+18
n181	at5g53250	#ff80bf	family node				-2.53214e+18
n182	at5g55730	#bf0000	family node				-2.53697e+18
n183	at5g56320	#bf8000	family node				-8.16629e+18
n184	at5g56540	#bf80ff	family node				-4.13564e+17
n185	at5g66460	#bf8000	family node				-8.16629e+18
n186	at5g66750	#bf8000	family node				-8.16629e+18
n187	mstrg_18845	#004040	family node				-6.21799e+18
n188	at1g74875	#004040	family node				-6.21799e+18
n189	at2g20880	#ff4000	family node				7.68061e+18
n190	at4g36110	#80bf00	family node				-5.05831e+18
n191	at5g12280	#40bf00	family node				-2.0239e+18
n192	at5g16920	#ff40bf	family node				6.57197e+18
n193	at5g25560	#00bfbf	family node				4.01034e+18
n194	at5g48175	#40ff00	family node				-4.06113e+17
n195	at1g78490	#00bf80	family node				-4.26962e+18
n196	at3g51960	#00bf80	family node				-4.26962e+18
n197	at5g53990	#00bf80	family node				-4.26962e+18
n198	at5g66220	#8080ff	family node				5.39441e+17
n199	at1g01650	#8080bf	family node				3.73115e+18
n200	at1g08090	#000040	family node				2.48773e+18
n201	at1g10370	#800000	family node				-8.24712e+18
n202	at1g13260	#8080bf	family node				3.73115e+18
n203	at1g15670	#804000	family node				8.3857e+18
n204	at1g23100	#8080bf	family node				3.73115e+18
n205	at1g23760	#800000	family node				-8.24712e+18
n206	at1g24470	#8080bf	family node				3.73115e+18
n207	at1g26700	#800000	family node				-8.24712e+18
n208	at1g27470	#000040	family node				2.48773e+18
n209	at1g29830	#8080bf	family node				3.73115e+18
n210	at1g32170	#800000	family node				-8.24712e+18
n211	at1g44020	#804000	family node				8.3857e+18
n212	at1g49860	#800040	family node				2.53681e+18
n213	at1g49960	#804000	family node				8.3857e+18
n214	at1g50580	#8080bf	family node				3.73115e+18
n215	at1g51790	#8080bf	family node				3.73115e+18
n216	at1g51800	#000040	family node				2.48773e+18
n217	at1g52200	#000040	family node				2.48773e+18
n218	at1g54820	#8080bf	family node				3.73115e+18
n219	at1g62280	#8080bf	family node				3.73115e+18
n220	at1g63940	#8080bf	family node				3.73115e+18
n221	at1g65570	#8080bf	family node				3.73115e+18
n222	at1g70260	#000040	family node				2.48773e+18
n223	at1g73165	#800000	family node				-8.24712e+18
n224	at1g73230	#000040	family node				2.48773e+18
n225	at1g75640	#000040	family node				2.48773e+18
n226	at1g77520	#800040	family node				2.53681e+18
n227	at1g79040	#000040	family node				2.48773e+18
n228	at1g80270	#000040	family node				2.48773e+18
n229	at2g01520	#804000	family node				8.3857e+18
n230	at2g02250	#800040	family node				2.53681e+18
n231	at2g14510	#000040	family node				2.48773e+18
n232	at2g15350	#800000	family node				-8.24712e+18
n233	at2g17450	#000040	family node				2.48773e+18
n234	at2g20750	#800000	family node				-8.24712e+18
n235	at2g21210	#800000	family node				-8.24712e+18
n236	at2g22122	#804000	family node				8.3857e+18
n237	at2g24400	#800000	family node				-8.24712e+18
n238	at2g25090	#00ff40	family node				1.29743e+18
n239	at2g25220	#800000	family node				-8.24712e+18
n240	at2g28160	#804000	family node				8.3857e+18
n241	at2g28970	#000040	family node				2.48773e+18
n242	at2g34000	#800040	family node				2.53681e+18
n243	at2g34810	#800000	family node				-8.24712e+18
n244	at2g36320	#000040	family node				2.48773e+18
n245	at2g38940	#800040	family node				2.53681e+18
n246	at2g39200	#8080bf	family node				3.73115e+18
n247	at2g40610	#800000	family node				-8.24712e+18
n248	at2g41560	#8080bf	family node				3.73115e+18
n249	at2g42060	#000040	family node				2.48773e+18
n250	at2g42350	#000040	family node				2.48773e+18
n251	at2g43820	#000040	family node				2.48773e+18
n252	at2g43880	#800000	family node				-8.24712e+18
n253	at2g44380	#8080bf	family node				3.73115e+18
n254	at2g44580	#000040	family node				2.48773e+18
n255	at2g45170	#800000	family node				-8.24712e+18
n256	at2g46690	#000040	family node				2.48773e+18
n257	at2g47160	#804000	family node				8.3857e+18
n258	at3g01190	#800000	family node				-8.24712e+18
n259	at3g02242	#8080bf	family node				3.73115e+18
n260	at3g02850	#800000	family node				-8.24712e+18
n261	at3g07010	#800000	family node				-8.24712e+18
n262	at3g10530	#000040	family node				2.48773e+18
n263	at3g16560	#000040	family node				2.48773e+18
n264	at3g18130	#000040	family node				2.48773e+18
n265	at3g20360	#800000	family node				-8.24712e+18
n266	at3g23820	#000040	family node				2.48773e+18
n267	at3g27950	#8080bf	family node				3.73115e+18
n268	at3g28540	#000040	family node				2.48773e+18
n269	at3g43850	#bf8040	family node				7.28029e+18
n270	at3g44750	#000040	family node				2.48773e+18
n271	at3g45410	#8080bf	family node				3.73115e+18
n272	at3g46130	#8080bf	family node				3.73115e+18
n273	at3g46810	#000040	family node				2.48773e+18
n274	at3g47950	#804000	family node				8.3857e+18
n275	at3g48990	#000040	family node				2.48773e+18
n276	at3g49940	#000040	family node				2.48773e+18
n277	at3g51330	#8080bf	family node				3.73115e+18
n278	at3g51360	#800000	family node				-8.24712e+18
n279	at3g51800	#000040	family node				2.48773e+18
n280	at3g52840	#8080bf	family node				3.73115e+18
n281	at3g53200	#00ff40	family node				1.29743e+18
n282	at3g53460	#000040	family node				2.48773e+18
n283	at3g57520	#8080bf	family node				3.73115e+18
n284	at3g59850	#000040	family node				2.48773e+18
n285	at3g61400	#800040	family node				2.53681e+18
n286	at3g62760	#ff4080	family node				-2.35446e+18
n287	at3g62930	#000040	family node				2.48773e+18
n288	at3g63520	#000040	family node				2.48773e+18
n289	at4g00910	#8080bf	family node				3.73115e+18
n290	at4g01630	#800000	family node				-8.24712e+18
n291	at4g01970	#8080bf	family node				3.73115e+18
n292	at4g04640	#000040	family node				2.48773e+18
n293	at4g07820	#800040	family node				2.53681e+18
n294	at4g09420	#000040	family node				2.48773e+18
n295	at4g13090	#800040	family node				2.53681e+18
n296	at4g13210	#000040	family node				2.48773e+18
n297	at4g13620	#800000	family node				-8.24712e+18
n298	at4g23390	#800000	family node				-8.24712e+18
n299	at4g23500	#800000	family node				-8.24712e+18
n300	at4g25350	#8080bf	family node				3.73115e+18
n301	at4g25730	#000040	family node				2.48773e+18
n302	at4g26260	#000040	family node				2.48773e+18
n303	at4g27250	#8080bf	family node				3.73115e+18
n304	at4g28270	#804000	family node				8.3857e+18
n305	at4g29800	#800040	family node				2.53681e+18
n306	at4g30840	#000040	family node				2.48773e+18
n307	at4g31810	#000040	family node				2.48773e+18
n308	at4g31940	#ff4080	family node				-2.35446e+18
n309	at4g33720	#000040	family node				2.48773e+18
n310	at4g34950	#000040	family node				2.48773e+18
n311	at4g36380	#8080bf	family node				3.73115e+18
n312	at4g36540	#00ff40	family node				1.29743e+18
n313	at4g38860	#ff0000	family node				3.70453e+18
n314	at4g39675	#804000	family node				8.3857e+18
n315	at5g08330	#800000	family node				-8.24712e+18
n316	at5g10580	#000040	family node				2.48773e+18
n317	at5g15150	#000040	family node				2.48773e+18
n318	at5g16750	#000040	family node				2.48773e+18
n319	at5g17040	#000040	family node				2.48773e+18
n320	at5g17220	#ff4080	family node				-2.35446e+18
n321	at5g22650	#000040	family node				2.48773e+18
n322	at5g23210	#800000	family node				-8.24712e+18
n323	at5g24140	#800000	family node				-8.24712e+18
n324	at5g27120	#000040	family node				2.48773e+18
n325	at5g36870	#8080bf	family node				3.73115e+18
n326	at5g37990	#800040	family node				2.53681e+18
n327	at5g40780	#8080bf	family node				3.73115e+18
n328	at5g43520	#000040	family node				2.48773e+18
n329	at5g43590	#800000	family node				-8.24712e+18
n330	at5g47450	#804000	family node				8.3857e+18
n331	at5g48430	#000040	family node				2.48773e+18
n332	at5g48880	#000040	family node				2.48773e+18
n333	at5g50260	#804000	family node				8.3857e+18
n334	at5g51500	#8080bf	family node				3.73115e+18
n335	at5g59680	#8080bf	family node				3.73115e+18
n336	at5g60060	#ff4080	family node				-2.35446e+18
n337	at5g61440	#800000	family node				-8.24712e+18
n338	at5g66530	#000040	family node				2.48773e+18
n339	at5g25190	#408080	family node				-7.26905e+18
n340	at1g06570	#80bfbf	family node				6.38381e+18
n341	at1g13520	#80bfbf	family node				6.38381e+18
n342	at1g60970	#80bfbf	family node				6.38381e+18
n343	at1g64900	#80bfbf	family node				6.38381e+18
n344	at2g02990	#80bfbf	family node				6.38381e+18
n345	at2g29120	#80bfbf	family node				6.38381e+18
n346	at3g08690	#80bfbf	family node				6.38381e+18
n347	at3g21340	#ff40ff	family node				3.26705e+17
n348	at3g23250	#80bfbf	family node				6.38381e+18
n349	at3g25730	#80bfbf	family node				6.38381e+18
n350	at3g29000	#80bfbf	family node				6.38381e+18
n351	at4g33050	#80bfbf	family node				6.38381e+18
n352	at5g01380	#80bfbf	family node				6.38381e+18
n353	at5g45630	#80bfbf	family node				6.38381e+18
n354	at5g47070	#80bfbf	family node				6.38381e+18
n355	at5g49520	#80bfbf	family node				6.38381e+18
n356	at5g57010	#80bfbf	family node				6.38381e+18
n357	at3g02875	#00bfff	family node				4.88017e+18
n358	at3g10040	#bfff40	family node				4.3173e+18
n359	at3g19000	#bf00bf	family node				1.31088e+18
n360	at5g48100	#00ff80	family node				7.91761e+18
n361	at1g06840	#008040	family node				7.42401e+18
n362	at1g74650	#40bf40	family node				-7.18553e+18
n363	at1g77370	#00ffbf	family node				-3.55639e+18
n364	at2g24430	#bf0080	family node				3.60799e+18
n365	at2g33480	#404000	family node				2.8963e+18
n366	at3g11670	#008040	family node				7.42401e+18
n367	at3g14590	#00ffbf	family node				-3.55639e+18
n368	at3g15210	#ffbf00	family node				3.87131e+18
n369	at3g49700	#404080	family node				1.77357e+18
n370	at4g34680	#008040	family node				7.42401e+18
n371	at5g02030	#bf4080	family node				-7.9349e+18
n372	at5g02800	#00ffbf	family node				-3.55639e+18
n373	at5g64220	#008040	family node				7.42401e+18
n374	at3g25795	#bf4040	family node				2.90435e+18
n375	at1g12950	#40bfbf	family node				-5.40117e+18
n376	at1g21410	#004000	family node				-9.07445e+18
n377	at1g31814	#bf4040	family node				2.90435e+18
n378	at1g32970	#bf4040	family node				2.90435e+18
n379	at1g44130	#bf4040	family node				2.90435e+18
n380	at1g67820	#bf4040	family node				2.90435e+18
n381	at1g77640	#004000	family node				-9.07445e+18
n382	at2g02760	#004000	family node				-9.07445e+18
n383	at2g26700	#bf4040	family node				2.90435e+18
n384	at2g40130	#bf4040	family node				2.90435e+18
n385	at3g22550	#bf4040	family node				2.90435e+18
n386	at3g60330	#bf4040	family node				2.90435e+18
n387	at4g15370	#bf4040	family node				2.90435e+18
n388	at4g29230	#bf4040	family node				2.90435e+18
n389	at5g02790	#bf4040	family node				2.90435e+18
n390	at5g04370	#bf4040	family node				2.90435e+18
n391	at5g39330	#bf4040	family node				2.90435e+18
n392	at5g47000	#bf4040	family node				2.90435e+18
n393	at5g64900	#bf4040	family node				2.90435e+18
n394	at3g07360	#bfff00	family node				-7.12609e+18
n395	at3g19100	#bfff00	family node				-7.12609e+18
n396	at3g22830	#bfff00	family node				-7.12609e+18
n397	at5g62620	#bfff00	family node				-7.12609e+18
n398	at2g34650	#bf80bf	family node				5.68006e+18
n399	at2g46400	#bfbfff	family node				-2.31708e+18
n400	at5g49340	#bfbfff	family node				-2.31708e+18
n401	at1g67730	#40bf80	family node				-5.76307e+18
n402	at1g77480	#4000ff	family node				-3.68713e+17
n403	at2g22430	#40bf80	family node				-5.76307e+18
n404	at3g59210	#4000ff	family node				-3.68713e+17
n405	at4g27780	#4000ff	family node				-3.68713e+17
n406	at5g51210	#4000ff	family node				-3.68713e+17
n407	at1g31812	#80bf80	family node				3.52794e+18
n408	at2g44940	#80bf80	family node				3.52794e+18
n409	at3g48330	#80bf80	family node				3.52794e+18
n410	at4g22745	#80bf80	family node				3.52794e+18
n411	at4g39090	#80bf80	family node				3.52794e+18
n412	at5g12140	#80bf80	family node				3.52794e+18
n413	at5g18640	#80bf80	family node				3.52794e+18
n414	at5g53350	#80bf80	family node				3.52794e+18
n415	at1g05000	#bfbf00	family node				4.55956e+18
n416	at1g10480	#bfbf00	family node				4.55956e+18
n417	at1g11655	#bfbf00	family node				4.55956e+18
n418	at1g14120	#bfbf00	family node				4.55956e+18
n419	at1g16060	#bfbf00	family node				4.55956e+18
n420	at1g18590	#bfbf00	family node				4.55956e+18
n421	at1g27990	#bfbf00	family node				4.55956e+18
n422	at1g32950	#bfbf00	family node				4.55956e+18
n423	at1g52410	#bfbf00	family node				4.55956e+18
n424	at1g61080	#bfbf00	family node				4.55956e+18
n425	at1g64930	#bfbf00	family node				4.55956e+18
n426	at1g67470	#bfbf00	family node				4.55956e+18
n427	at1g69530	#bfbf00	family node				4.55956e+18
n428	at1g74100	#bfbf00	family node				4.55956e+18
n429	at1g76790	#bfbf00	family node				4.55956e+18
n430	at1g77530	#bfbf00	family node				4.55956e+18
n431	at1g80440	#bfbf00	family node				4.55956e+18
n432	at2g22540	#bfbf00	family node				4.55956e+18
n433	at2g24850	#bfbf00	family node				4.55956e+18
n434	at2g25150	#bfbf00	family node				4.55956e+18
n435	at2g29620	#bfbf00	family node				4.55956e+18
n436	at2g32510	#bfbf00	family node				4.55956e+18
n437	at3g16470	#bfbf00	family node				4.55956e+18
n438	at3g28050	#bfbf00	family node				4.55956e+18
n439	at3g44326	#bfbf00	family node				4.55956e+18
n440	at3g48610	#bfbf00	family node				4.55956e+18
n441	at3g49580	#bfbf00	family node				4.55956e+18
n442	at3g54580	#bfbf00	family node				4.55956e+18
n443	at3g54590	#bfbf00	family node				4.55956e+18
n444	at3g59750	#bfbf00	family node				4.55956e+18
n445	at3g60490	#bfbf00	family node				4.55956e+18
n446	at4g19450	#bfbf00	family node				4.55956e+18
n447	at4g22070	#bfbf00	family node				4.55956e+18
n448	at4g22080	#bfbf00	family node				4.55956e+18
n449	at4g25190	#bfbf00	family node				4.55956e+18
n450	at4g25820	#bfbf00	family node				4.55956e+18
n451	at4g26200	#bfbf00	family node				4.55956e+18
n452	at4g26830	#bfbf00	family node				4.55956e+18
n453	at4g31500	#bfbf00	family node				4.55956e+18
n454	at4g34580	#bfbf00	family node				4.55956e+18
n455	at4g35783	#bfbf00	family node				4.55956e+18
n456	at4g39770	#bfbf00	family node				4.55956e+18
n457	at5g04960	#bfbf00	family node				4.55956e+18
n458	at5g06640	#bfbf00	family node				4.55956e+18
n459	at5g12270	#bfbf00	family node				4.55956e+18
n460	at5g12840	#bfbf00	family node				4.55956e+18
n461	at5g13220	#bfbf00	family node				4.55956e+18
n462	at5g19800	#bfbf00	family node				4.55956e+18
n463	at5g20700	#bfbf00	family node				4.55956e+18
n464	at5g42510	#bfbf00	family node				4.55956e+18
n465	at5g63970	#bfbf00	family node				4.55956e+18

## Sheet: IAA-edge
edge	max_correlation
n34	(cor)	n3	0.9940355518265337	at1g49860
n72	(cor)	n3	0.9827278755006645	at4g01970
n29	(cor)	n3	0.9822675278109085	at1g29830
n60	(cor)	n3	0.978270542481022	at3g27950
n52	(cor)	n3	0.9703313859139427	at2g41810
n95	(cor)	n3	0.9631566593771829	at5g59680
n58	(cor)	n3	0.962961373760849	at3g20360
n22	(cor)	n1	0.9575725875081895	at3g56420
n9	(cor)	n0	0.9530458785966747	at5g25930
n91	(cor)	n3	0.9510474515313013	at5g43520
n69	(cor)	n3	0.9475826535220249	at3g60280
n5	(cor)	n0	0.9385809522649918	at1g13520
n25	(cor)	n3	0.9375392149836204	at1g08090
n90	(cor)	n3	0.9358669017416781	at5g33355
n94	(cor)	n2	0.926095548390427	at5g58010
n89	(cor)	n2	0.925188759991215	at5g23030
n50	(cor)	n2	0.9229842281842556	at2g29620
n77	(cor)	n2	0.9190043433092566	at4g25190
n93	(cor)	n2	0.9147812430377664	at5g57625
n38	(cor)	n2	0.9130829941630624	at1g61080
n13	(cor)	n1	0.911630912068363	at1g76800
n43	(cor)	n2	0.9108739588107084	at1g73580
n73	(cor)	n2	0.9101218641116332	at4g02270
n27	(cor)	n3	0.9092828724613973
n48	(cor)	n3	0.9028126491770553
n47	(cor)	n2	0.9007401530134312
n80	(cor)	n2	0.8990452511911082
n83	(cor)	n2	0.8959464055167531
n41	(cor)	n2	0.8953862557380191
n30	(cor)	n2	0.8926040508324659
n68	(cor)	n2	0.8925787984754897
n7	(cor)	n0	0.8902286793852486
n57	(cor)	n2	0.8898413242967175
n31	(cor)	n3	0.8885666303909097
n87	(cor)	n2	0.8870496282155591
n36	(cor)	n2	0.8869418903186037
n45	(cor)	n3	0.8867195214006937
n81	(cor)	n2	0.8865333151326525
n79	(cor)	n2	0.8864795421641841
n78	(cor)	n2	0.885795128435703
n88	(cor)	n2	0.8845008922485563
n37	(cor)	n2	0.8840223978787033
n26	(cor)	n2	0.8822245955339476
n40	(cor)	n3	0.8808088587177585
n76	(cor)	n2	0.8803154631693655
n45	(cor)	n2	-0.9500888033218347	at1g78360
n70	(cor)	n2	-0.9146827689114553	at3g61940
n90	(cor)	n2	-0.9038390951811787	at5g33355
n36	(cor)	n3	-0.8778245269757309	at1g51620
n72	(cor)	n2	-0.8742969844295384	at4g01970
n38	(cor)	n3	-0.8702034284703605	at1g61080
n66	(cor)	n2	-0.8676631069830879	at3g50460
n32	(cor)	n2	-0.8640927123671291	at1g34047
n69	(cor)	n2	-0.8587182845915058	at3g61400
n3	(cor)	n2	-0.8534706994093242
n34	(cor)	n2	-0.8512564346239635	at1g49860
n95	(cor)	n2	-0.8468928369527217	at5g59680
n60	(cor)	n2	-0.838108219708303	at3g27950
n75	(cor)	n2	-0.8307314028523712	at4g11393
n25	(cor)	n2	-0.8193139013027678	at1g08090
n82	(cor)	n2	-0.8119953276341617	at4g33720
n50	(cor)	n3	-0.8018995769718047	at2g29620
n159	(cor)	n3	-0.7982519499929148	at5g36270
n58	(cor)	n2	-0.7918306070444493	at3g20360
n105	(cor)	n3	-0.7883273480338052	at1g32950
n6	(cor)	n0	-0.7881523796512301	at1g21520
n138	(cor)	n3	-0.7870581418490417	at3g60330
n37	(cor)	n3	-0.7835208807634548	at1g60050
n164	(cor)	n3	-0.7787320705471799	at5g49520
n83	(cor)	n3	-0.7763160450695752
n29	(cor)	n2	-0.7749417689024739
n94	(cor)	n3	-0.7730017204518208
n113	(cor)	n3	-0.7721166913413092
n52	(cor)	n2	-0.7693958860449648
n86	(cor)	n2	-0.7690281422400823
n56	(cor)	n2	-0.7680087488137111
n48	(cor)	n2	-0.7662019817615091
n16	(cor)	n1	-0.7638938559869872
n87	(cor)	n3	-0.7628571050198191
n81	(cor)	n3	-0.7600426899914072
n73	(cor)	n3	-0.7599904637696604
n21	(cor)	n1	-0.759650579898465
n27	(cor)	n2	-0.7583586677589851
n57	(cor)	n3	-0.757971145187021
n89	(cor)	n3	-0.7542554295385429
n68	(cor)	n3	-0.7510339261086284
n91	(cor)	n2	-0.7467753825005411
n130	(cor)	n3	-0.742523671976741
n136	(cor)	n3	-0.7424624252927188
n77	(cor)	n3	-0.7424450526987042
n80	(cor)	n3	-0.7423570361543942
n132	(cor)	n3	-0.741931288646035
n128	(cor)	n3	-0.7394344692002137
n47	(cor)	n3	-0.738393668387155
n49	(cor)	n2	-0.7365157715024224
n40	(cor)	n2	-0.7331887076765878
n26	(cor)	n3	-0.7331336034112967
n93	(cor)	n3	-0.7330916901175987
n141	(cor)	n3	-0.7296878442427566
n41	(cor)	n3	-0.7281514703735884
n88	(cor)	n3	-0.7260276358654628
n108	(cor)	n3	-0.7258819151226602
n43	(cor)	n3	-0.7222558895326923
n166	(cor)	n3	-0.7216347698501051
n101	(cor)	n3	-0.7214878561276221
n134	(cor)	n3	-0.7202031284514825
n79	(cor)	n3	-0.719046828054273
n127	(cor)	n3	-0.717086104940136
n18	(cor)	n1	-0.7163460437058707
n12	(cor)	n1	-0.713294768828163
n30	(cor)	n3	-0.7109756225159305
n121	(cor)	n3	-0.7094895147055388
n150	(cor)	n3	-0.7068500534434577
n154	(cor)	n3	-0.706670424439627
n151	(cor)	n3	-0.7052841063983238
n147	(cor)	n3	-0.7035792224756086
n139	(cor)	n3	-0.7028800431250457
n162	(cor)	n3	-0.7028268600606687
n119	(cor)	n3	-0.7022058813267092
n146	(cor)	n3	-0.7001591310793174
n98	(cor)	n3	-0.6989085392119324
n106	(cor)	n3	-0.6984103854343834
n28	(cor)	n2	-0.697152733762337
n156	(cor)	n3	-0.6942772244233841
n97	(cor)	n3	-0.6934948959814381
n84	(cor)	n2	-0.6933772619352876
n110	(cor)	n3	-0.6933321946141823
n76	(cor)	n3	-0.6921130855402032
n155	(cor)	n3	-0.6917759319862066
n137	(cor)	n3	-0.6907307451100491
n23	(cor)	n1	-0.6874910623251291
n122	(cor)	n3	-0.6860366265525144
n109	(cor)	n3	-0.6858473052562594
n124	(cor)	n3	-0.6855964669415114
n20	(cor)	n1	-0.6851437843508963
n103	(cor)	n3	-0.6828590463962668
n23	(cor)	n3	-0.6825991206038864
n115	(cor)	n3	-0.6822830369875589
n142	(cor)	n3	-0.6821991285069805
n158	(cor)	n3	-0.6804812803607854
n31	(cor)	n2	-0.6792497684541212
n107	(cor)	n3	-0.6790360507778935
n165	(cor)	n3	-0.6781430934618968
n129	(cor)	n3	-0.6772726762923489
n78	(cor)	n3	-0.677144779932373
n46	(cor)	n2	-0.6756024682300986
n149	(cor)	n3	-0.6752415031977992
n65	(cor)	n2	-0.6752135458143467
n19	(cor)	n1	-0.6745613424446505
n102	(cor)	n3	-0.6735667097009224
n167	(cor)	n3	-0.6726869535210988
n163	(cor)	n3	-0.6719350320429465
n111	(cor)	n3	-0.6699173075712828
n33	(cor)	n2	-0.6655099114677984
n67	(cor)	n2	-0.662746077174336
n15	(cor)	n1	-0.6592155266350642
n61	(cor)	n2	-0.6563078338248548
n123	(cor)	n3	-0.6431116266071425
n74	(cor)	n2	-0.6419146891276962
n4	(cor)	n0	-0.6401543229248738
n161	(cor)	n3	-0.6391010483330707
n35	(cor)	n2	-0.6377712749922342
n19	(cor)	n3	-0.6371661892691856
n140	(cor)	n3	-0.6361665784817019
n64	(cor)	n2	-0.6309100435124912
n85	(cor)	n2	-0.6296375209128737
n145	(cor)	n3	-0.6281555415819948
n135	(cor)	n3	-0.6258901734493567
n157	(cor)	n3	-0.6235796758348956
n143	(cor)	n3	-0.6231692574148939
n8	(cor)	n0	-0.6210081611152455
n63	(cor)	n2	-0.6202280781065875
n62	(cor)	n2	-0.6183492693703514
n54	(cor)	n2	-0.6181685890550641
n133	(cor)	n3	-0.6178298454913691
n39	(cor)	n2	-0.6128598459992495
n104	(cor)	n3	-0.6125718110292903
n42	(cor)	n2	-0.6119597293179115
n117	(cor)	n3	-0.6104969931927745
n59	(cor)	n2	-0.6077592929669423
n125	(cor)	n3	-0.6071568268119072
n120	(cor)	n3	-0.6048176127526291
n118	(cor)	n3	-0.603691577357591
n10	(cor)	n0	-0.5980159667158279
n112	(cor)	n3	-0.5957694038897918
n92	(cor)	n2	-0.5944969427966188
n152	(cor)	n3	-0.5942695675611178
n14	(cor)	n1	-0.5926373431141201
n71	(cor)	n2	-0.5909984832115553
n131	(cor)	n3	-0.5907845020652477
n126	(cor)	n3	-0.5904421043908281
n100	(cor)	n3	-0.5900567498937631
n144	(cor)	n3	-0.5848205447952223
n114	(cor)	n3	-0.5792734569435398
n153	(cor)	n3	-0.578176621445479
n51	(cor)	n2	-0.5780743626286411
n99	(cor)	n3	-0.5775805883368602
n96	(cor)	n2	-0.5757529398479052
n11	(cor)	n1	-0.5742556455505398
n148	(cor)	n3	-0.5736201681335742
n17	(cor)	n1	-0.5723410352440446
n44	(cor)	n2	-0.5702364869555493
n116	(cor)	n3	-0.5701102433345788
n160	(cor)	n3	-0.5697525722123781
n55	(cor)	n2	-0.5694536969149663
n53	(cor)	n2	-0.5671777593884263
n24	(cor)	n1	-0.5643767976852193
edge	max_correlation

## Sheet: IAA_node
id	label	colour	type	bait_gene	log2FC	Condition	partition_id
n0	at2g08750	#FFFFFF	bait node	at2g08750	4.88389	IAA up-regulated	133156838395276
n1	at4g08035	#FFFFFF	bait node	at4g08035	1,2945231086	IAA down-regulated	133156838395276
n2	at3g17185	#FFFFFF	bait node	at3g17185	0.370339	IAA up-regulated	133156838395276
n3	at2g08695	#FFFFFF	bait node	at2g08695	2.09493	IAA up-regulated	133156838395276
n4	at1g05420	#ff0000	family node				8.33209e+18
n5	at1g13520	#ff0000	family node				8.33209e+18
n6	at1g21520	#ff0000	family node				8.33209e+18
n7	at3g61420	#ff0000	family node				8.33209e+18
n8	at4g34830	#ff0000	family node				8.33209e+18
n9	at5g25930	#ff0000	family node				8.33209e+18
n10	at5g65640	#ff0000	family node				8.33209e+18
n11	at1g21410	#ffff00	family node				-8.16629e+18
n12	at1g43160	#ffff00	family node				-8.16629e+18
n13	at1g76800	#ffff00	family node				-8.16629e+18
n14	at1g80840	#ffff00	family node				-8.16629e+18
n15	at2g16060	#ffff00	family node				-8.16629e+18
n16	at2g44480	#ffff00	family node				-8.16629e+18
n17	at2g45170	#ffff00	family node				-8.16629e+18
n18	at3g02550	#ffff00	family node				-8.16629e+18
n19	at3g03520	#ff00ff	family node				3.18077e+18
n20	at3g08690	#ffff00	family node				-8.16629e+18
n21	at3g29410	#ffff00	family node				-8.16629e+18
n22	at3g56420	#ffff00	family node				-8.16629e+18
n23	at4g36110	#ff00ff	family node				3.18077e+18
n24	at5g47450	#ffff00	family node				-8.16629e+18
n25	at1g08090	#0000ff	family node				6.57197e+18
n26	at1g12040	#0000ff	family node				6.57197e+18
n27	at1g24470	#0000ff	family node				6.57197e+18
n28	at1g29240	#00ffff	family node				-6.21799e+18
n29	at1g29830	#0000ff	family node				6.57197e+18
n30	at1g30870	#0000ff	family node				6.57197e+18
n31	at1g34040	#0000ff	family node				6.57197e+18
n32	at1g34047	#00ffff	family node				-6.21799e+18
n33	at1g44020	#00ffff	family node				-6.21799e+18
n34	at1g49860	#0000ff	family node				6.57197e+18
n35	at1g50580	#00ffff	family node				-6.21799e+18
n36	at1g51620	#0000ff	family node				6.57197e+18
n37	at1g60050	#0000ff	family node				6.57197e+18
n38	at1g61080	#0000ff	family node				6.57197e+18
n39	at1g62280	#00ffff	family node				-6.21799e+18
n40	at1g66930	#0000ff	family node				6.57197e+18
n41	at1g70450	#0000ff	family node				6.57197e+18
n42	at1g70520	#00ffff	family node				-6.21799e+18
n43	at1g73580	#0000ff	family node				6.57197e+18
n44	at1g77690	#00ffff	family node				-6.21799e+18
n45	at1g78360	#0000ff	family node				6.57197e+18
n46	at1g79130	#00ffff	family node				-6.21799e+18
n47	at2g02060	#0000ff	family node				6.57197e+18
n48	at2g14510	#0000ff	family node				6.57197e+18
n49	at2g16400	#00ffff	family node				-6.21799e+18
n50	at2g29620	#0000ff	family node				6.57197e+18
n51	at2g34000	#00ffff	family node				-6.21799e+18
n52	at2g41810	#0000ff	family node				6.57197e+18
n53	at3g01190	#00ffff	family node				-6.21799e+18
n54	at3g01690	#00ffff	family node				-6.21799e+18
n55	at3g10600	#00ffff	family node				-6.21799e+18
n56	at3g14060	#00ffff	family node				-6.21799e+18
n57	at3g15700	#0000ff	family node				6.57197e+18
n58	at3g20360	#0000ff	family node				6.57197e+18
n59	at3g23510	#00ffff	family node				-6.21799e+18
n60	at3g27950	#0000ff	family node				6.57197e+18
n61	at3g29430	#00ffff	family node				-6.21799e+18
n62	at3g45390	#00ffff	family node				-6.21799e+18
n63	at3g45410	#00ffff	family node				-6.21799e+18
n64	at3g46810	#00ffff	family node				-6.21799e+18
n65	at3g49940	#00ffff	family node				-6.21799e+18
n66	at3g50460	#00ffff	family node				-6.21799e+18
n67	at3g54990	#00ffff	family node				-6.21799e+18
n68	at3g60280	#0000ff	family node				6.57197e+18
n69	at3g61400	#0000ff	family node				6.57197e+18
n70	at3g61940	#00ffff	family node				-6.21799e+18
n71	at4g01630	#00ffff	family node				-6.21799e+18
n72	at4g01970	#0000ff	family node				6.57197e+18
n73	at4g02270	#0000ff	family node				6.57197e+18
n74	at4g09420	#00ffff	family node				-6.21799e+18
n75	at4g11393	#00ffff	family node				-6.21799e+18
n76	at4g22080	#0000ff	family node				6.57197e+18
n77	at4g25190	#0000ff	family node				6.57197e+18
n78	at4g25220	#0000ff	family node				6.57197e+18
n79	at4g25790	#0000ff	family node				6.57197e+18
n80	at4g25820	#0000ff	family node				6.57197e+18
n81	at4g28850	#0000ff	family node				6.57197e+18
n82	at4g33720	#00ffff	family node				-6.21799e+18
n83	at4g34580	#0000ff	family node				6.57197e+18
n84	at4g34950	#00ffff	family node				-6.21799e+18
n85	at4g36670	#00ffff	family node				-6.21799e+18
n86	at5g01840	#00ffff	family node				-6.21799e+18
n87	at5g04960	#0000ff	family node				6.57197e+18
n88	at5g05500	#0000ff	family node				6.57197e+18
n89	at5g23030	#0000ff	family node				6.57197e+18
n90	at5g33355	#0000ff	family node				6.57197e+18
n91	at5g43520	#0000ff	family node				6.57197e+18
n92	at5g48430	#00ffff	family node				-6.21799e+18
n93	at5g57625	#0000ff	family node				6.57197e+18
n94	at5g58010	#0000ff	family node				6.57197e+18
n95	at5g59680	#0000ff	family node				6.57197e+18
n96	at5g60060	#00ffff	family node				-6.21799e+18
n97	at1g06570	#00ff00	family node				-4.26962e+18
n98	at1g06923	#00ff00	family node				-4.26962e+18
n99	at1g10480	#00ff00	family node				-4.26962e+18
n100	at1g11655	#00ff00	family node				-4.26962e+18
n101	at1g12950	#00ff00	family node				-4.26962e+18
n102	at1g25240	#00ff00	family node				-4.26962e+18
n103	at1g26360	#00ff00	family node				-4.26962e+18
n104	at1g32940	#00ff00	family node				-4.26962e+18
n105	at1g32950	#00ff00	family node				-4.26962e+18
n106	at1g34510	#00ff00	family node				-4.26962e+18
n107	at1g44130	#00ff00	family node				-4.26962e+18
n108	at1g48930	#00ff00	family node				-4.26962e+18
n109	at1g54940	#00ff00	family node				-4.26962e+18
n110	at1g54970	#00ff00	family node				-4.26962e+18
n111	at1g55290	#00ff00	family node				-4.26962e+18
n112	at1g62262	#00ff00	family node				-4.26962e+18
n113	at1g64930	#00ff00	family node				-4.26962e+18
n114	at1g69240	#00ff00	family node				-4.26962e+18
n115	at1g74830	#00ff00	family node				-4.26962e+18
n116	at1g77520	#00ff00	family node				-4.26962e+18
n117	at1g77640	#00ff00	family node				-4.26962e+18
n118	at2g02250	#00ff00	family node				-4.26962e+18
n119	at2g03720	#00ff00	family node				-4.26962e+18
n120	at2g19150	#00ff00	family node				-4.26962e+18
n121	at2g20520	#00ff00	family node				-4.26962e+18
n122	at2g20880	#00ff00	family node				-4.26962e+18
n123	at2g24850	#00ff00	family node				-4.26962e+18
n124	at2g24980	#00ff00	family node				-4.26962e+18
n125	at2g29480	#00ff00	family node				-4.26962e+18
n126	at2g33480	#00ff00	family node				-4.26962e+18
n127	at2g47530	#00ff00	family node				-4.26962e+18
n128	at3g01970	#00ff00	family node				-4.26962e+18
n129	at3g07070	#00ff00	family node				-4.26962e+18
n130	at3g12540	#00ff00	family node				-4.26962e+18
n131	at3g15500	#00ff00	family node				-4.26962e+18
n132	at3g22910	#00ff00	family node				-4.26962e+18
n133	at3g29000	#00ff00	family node				-4.26962e+18
n134	at3g49960	#00ff00	family node				-4.26962e+18
n135	at3g50890	#00ff00	family node				-4.26962e+18
n136	at3g54580	#00ff00	family node				-4.26962e+18
n137	at3g54590	#00ff00	family node				-4.26962e+18
n138	at3g60330	#00ff00	family node				-4.26962e+18
n139	at3g62680	#00ff00	family node				-4.26962e+18
n140	at4g12410	#00ff00	family node				-4.26962e+18
n141	at4g13390	#00ff00	family node				-4.26962e+18
n142	at4g21745	#00ff00	family node				-4.26962e+18
n143	at4g29210	#00ff00	family node				-4.26962e+18
n144	at4g29800	#00ff00	family node				-4.26962e+18
n145	at4g36430	#00ff00	family node				-4.26962e+18
n146	at4g40090	#00ff00	family node				-4.26962e+18
n147	at5g01280	#00ff00	family node				-4.26962e+18
n148	at5g04370	#00ff00	family node				-4.26962e+18
n149	at5g06630	#00ff00	family node				-4.26962e+18
n150	at5g06640	#00ff00	family node				-4.26962e+18
n151	at5g06990	#00ff00	family node				-4.26962e+18
n152	at5g11070	#00ff00	family node				-4.26962e+18
n153	at5g13220	#00ff00	family node				-4.26962e+18
n154	at5g19560	#00ff00	family node				-4.26962e+18
n155	at5g19800	#00ff00	family node				-4.26962e+18
n156	at5g22410	#00ff00	family node				-4.26962e+18
n157	at5g24313	#00ff00	family node				-4.26962e+18
n158	at5g35190	#00ff00	family node				-4.26962e+18
n159	at5g36270	#00ff00	family node				-4.26962e+18
n160	at5g42510	#00ff00	family node				-4.26962e+18
n161	at5g45630	#00ff00	family node				-4.26962e+18
n162	at5g49080	#00ff00	family node				-4.26962e+18
n163	at5g49270	#00ff00	family node				-4.26962e+18
n164	at5g49520	#00ff00	family node				-4.26962e+18
n165	at5g57530	#00ff00	family node				-4.26962e+18
n166	at5g57540	#00ff00	family node				-4.26962e+18
n167	at5g67400	#00ff00	family node				-4.26962e+18

## Sheet: Exclusive GSNO
DE PCG	Biological role
AT2G33990	calcium regulation
AT4G38810	calcium regulation
AT2G39200	calcium regulation
AT1G32170	cell wall	Probable xyloglucan endotransglucosylase/hydrolase protein 30
AT2G15350	cell wall
AT2G18800	cell wall	Probable xyloglucan endotransglucosylase/hydrolase protein 21. Primary root development
AT2G19150	cell wall
AT2G40610	cell wall	Expansin-A8
AT3G16850	cell wall
AT3G24670	cell wall
AT3G52840	cell wall
AT4G23990	cell wall	Cellulose synthase-like protein G3
AT5G53250	cell wall
AT5G56540	cell wall	Arabinogalactan protein 14. Involved in the regulation of root hair elongation	Involved in the regulation of root hair elongation
AT2G22540	development
AT2G24430	development
AT2G33480	development
AT3G22550	development
AT3G28130	development
AT3G54220	development
AT5G43590	development
AT5G44020	development
AT5G47060	development
AT5G02790	gluthatione transferase
AT1G24120	heat shock
AT2G40130	heat shock
AT2G24850	hormone signalling
AT2G21210	hormone signalling
AT3G15450	hormone signalling
AT3G49700	hormone signalling
AT4G34770	hormone signalling
AT4G36380	hormone signalling
AT5G24140	hormone signalling
AT3G11670	lipids
AT1G05570	minor CHO
AT1G60140	minor CHO
AT5G36870	minor CHO
AT2G37130	peroxidase
AT2G39040	peroxidase
AT4G26010	peroxidase
AT5G17820	peroxidase
AT1G15670	protein degradation
AT1G22500	protein degradation
AT1G72200	protein degradation
AT2G02760	protein degradation
AT2G22920	protein degradation
AT3G05350	protein degradation
AT3G06420	protein degradation
AT3G51360	protein degradation
AT3G59210	protein degradation
AT5G01520	protein degradation
AT5G22920	protein degradation
AT5G16920	protein modification
AT5G39330	protein modification
AT1G67820	protein modification
AT2G26700	protein modification
AT3G16560	protein modification
AT3G22750	protein modification
AT5G03140	protein modification
AT1G75640	receptor kinases
AT2G28970	receptor kinases
AT3G21340	receptor kinases
AT5G39000	receptor kinases
AT1G78490	redox state
AT4G28410	redox state
AT1G07700	redox state
AT1G11530	redox state
AT1G73330	response to chemical
AT2G01520	response to chemical
AT2G20880	response to chemical
AT2G22122	response to chemical
AT2G36690	response to chemical
AT2G44380	response to chemical
AT2G47160	response to chemical
AT2G28780	secundary metabolism
AT4G39675	secundary metabolism
AT1G24100	secundary metabolism
AT1G25450	secundary metabolism
AT1G48800	secundary metabolism
AT2G18620	secundary metabolism
AT2G29340	secundary metabolism
AT3G61990	secundary metabolism
AT4G15370	secundary metabolism
AT4G27250	secundary metabolism
AT5G53990	secundary metabolism
AT5G66220	secundary metabolism
AT4G28815	transcription factor
AT5G12280	transcription factor
AT1G09540	transcription factor
AT1G10480	transcription factor
AT1G13260	transcription factor
AT1G44830	transcription factor
AT1G66470	transcription factor
AT1G68150	transcription factor
AT1G68710	transcription factor
AT1G74650	transcription factor
AT1G74840	transcription factor
AT1G77640	transcription factor
AT2G02820	transcription factor
AT2G22430	transcription factor
AT2G28160	transcription factor
AT2G30130	transcription factor
AT3G46130	transcription factor
AT3G51960	transcription factor
AT3G53200	transcription factor
AT4G01680	transcription factor
AT4G13620	transcription factor
AT4G28790	transcription factor
AT4G34680	transcription factor
AT4G38620	transcription factor
AT5G02030	transcription factor
AT5G12840	transcription factor
AT5G15830	transcription factor
AT5G67420	transcription factor
AT3G28190	transmembrane transport
AT5G40780	transmembrane transport
AT5G47450	transmembrane transport

## Sheet: Exclusive IAA
DE PCG	Biological role
AT3G22910	calcium regulation
AT3G29000	calcium regulation
AT5G62070	calcium regulation
AT2G29120	calcium regulation
AT1G30870	cell wall
AT1G34510	cell wall
AT1G54940	cell wall
AT1G54970	cell wall
AT1G60050	cell wall
AT2G02990	cell wall
AT2G20520	cell wall
AT2G24980	cell wall
AT3G54590	cell wall
AT3G62680	cell wall
AT4G02270	cell wall
AT4G13390	cell wall
AT5G04960	cell wall
AT5G06630	cell wall
AT5G06640	cell wall
AT5G22410	cell wall
AT5G35190	cell wall
AT5G50260	cell wall
AT5G57530	cell wall
AT5G57540	cell wall
AT1G76930	cell wall
AT2G03090	cell wall
AT2G15880	cell wall
AT3G59850	cell wall
AT5G51500	cell wall
AT1G27990	cell wall
AT5G49340	cell wall
AT1G48930	cell wall
AT1G08090	development
AT1G12040	development
AT1G12950	development
AT1G25240	development
AT1G73580	development
AT1G74830	development
AT2G03720	development
AT2G47530	development
AT3G15700	development
AT4G22080	development
AT4G25820	development
AT4G26260	development
AT4G34580	development	Plays a role in root hair tip elongation as a key regulator of polarized membrane trafficking
AT4G40090	development
AT5G05500	development
AT5G06990	development
AT5G19560	development
AT5G23030	development
AT5G43520	development
AT5G49270	development
AT5G57625	development
AT5G58010	development
AT1G27470	development
AT1G61340	development
AT1G76800	development
AT2G19520	development
AT3G10530	development
AT4G34950	development
AT5G16750	development
AT5G48430	endopeptidase activity
AT2G44480	Glocosinases
AT5G36890	Glocosinases
AT1G17180	gluthatione transferase
AT1G78340	gluthatione transferase
AT1G50580	hormone signalling
AT1G55020	hormone signalling
AT1G74360	hormone signalling
AT3G15210	hormone signalling
AT5G25190	hormone signalling
AT5G37970	hormone signalling
AT5G13220	hormone signalling
AT5G48880	hormone signalling
AT5G63450	hormone signalling
AT1G13420	lipids
AT2G31360	lipids
AT3G48990	lipids
AT5G57510	lipids
AT1G29830	magnesium transporter
AT1G55290	metal binding
AT5G01280	microtubule-associated protein
AT5G67400	peroxidase
AT5G47000	peroxidase
AT1G16420	protein degradation
AT1G21410	protein degradation
AT1G32970	protein degradation
AT2G02250	protein degradation
AT2G42350	protein degradation
AT3G08690	protein degradation
AT3G28540	protein degradation
AT3G51800	protein degradation
AT3G60300	protein degradation
AT5G16930	protein degradation
AT5G19430	protein degradation
AT3G28690	protein degradation
AT5G02800	protein degradation
AT5G59770	protein degradation
AT4G25790	protein secretion
AT4G33720	protein secretion
AT1G61080	protein modification
AT2G14510	protein modification
AT5G19800	protein modification
AT5G36270	protein modification
AT1G60970	protein transport
AT1G70450	receptor kinases
AT1G06840	receptor kinases
AT1G51620	receptor kinases
AT1G66930	receptor kinases
AT5G25930	receptor kinases
AT1G49860	redox state
AT3G60280	redox state
AT3G61400	redox state
AT1G13520	redox state
AT1G21520	redox state
AT1G64900	redox state
AT3G43850	redox state
AT1G63940	redox state
AT1G77370	redox state
AT1G77510	redox state
AT2G16060	redox state
AT3G28850	redox state
AT3G56420	redox state
AT4G29210	redox state
AT3G49960	root hair cell	Its expression is enriched in root hair cells (compared to non-root hair cells)
AT1G26360	secundary metabolism
AT1G69240	secundary metabolism
AT2G41810	secundary metabolism
AT3G07070	secundary metabolism
AT4G25190	secundary metabolism
AT5G42510	secundary metabolism
AT1G77530	secundary metabolism
AT1G65060	secundary metabolism
AT3G29410	secundary metabolism
AT3G63520	secundary metabolism
AT5G48100	secundary metabolism
AT4G09420	signal transduction
AT3G46810	signalling
AT1G06923	transcription control
AT3G12540	transcription factor
AT1G03530	transcription factor
AT1G47490	transcription factor
AT1G47500	transcription factor
AT1G72440	transcription factor
AT1G80840	transcription factor
AT2G46400	transcription factor
AT3G01970	transcription factor
AT3G02550	transcription factor
AT3G49940	transcription factor
AT3G53460	transcription factor
AT3G53680	transcription factor
AT3G55980	transcription factor
AT4G25730	transcription factor
AT4G32720	transcription factor
AT4G40060	transcription factor
AT5G01380	transcription factor
AT5G16540	transcription factor
AT5G17040	transferase
AT4G13420	transmembrane transport
AT4G25220	transmembrane transport
AT5G24313	transmembrane transport
AT1G70260	transmembrane transport
AT5G49080	transposable element
AT2G29620	unknown
AT5G11070	unknown
