# Supplementary material for: Noncoding RNAs responsive to nitric oxide and their protein-coding gene targets shed light on root hair formation in Arabidopsis thaliana
Source: Front Genet. 2022 Sep 27;13:958641. doi: 10.3389/fgene.2022.958641 (PMC9551039; doi:10.3389/fgene.2022.958641)
Supplement: Supplementary file 1 [file DataSheet1.zip › Data Sheet 1/TableS4.xlsx]

## Sheet: Planilha1
# background genes	# genes	category	description	FDR value	genes	network.SUID	nodes.SUID	p-value	PMID	term name	transferred FDR value	year
8453	81	GO Molecular Function	Binding	2.8E-4	AT1G04680|EXO70B2|TGA9|MYB61|ZFP5|RAV1|LAC1|MLO14|NAC010|ML5|AT1G30720|MYC2|AT1G36060|AT1G48800|GH9C1|AT1G55290|MDAR6|CML23|AT1G66930|AT1G67820|AT1G70080|AT1G74360|WRKY40|AT1G80870|BLH7|HB24|ERF53|ASL5|ZFN2|NAC041|ETT|AT2G37130|At2g41560|GBF3|AIB|WRKY45|AT3G11580|AT3G19100|AT3G22910|AT3G24670|AT3G28540|MYB48|RDUF1|SIS3|ACS9|CPR|BME3|SMZ|SZF1|AT3G59730|HA7|AT3G60490|AT3G61750|CCD1|EHD2|AT4G11680|A…	520	673|563|622|582|557|535|648|592|565|685|581|597|636|551|665|641|669|578|621|670|572|653|591|568|664|690|611|668|693|547|671|632|643|692|614|687|569|590|575|542|537|570|638|628|615|607|663|613|598|651|550|620|684|608|604|541|675|600|629|566|650|587|689|666|534|589|583|652|561|683|594|540|580|681|645|634|554|552|555|624|694	8.08E-7		GO:0005488	0.5306987961165193	0
5216	58	GO Biological Process	Biological regulation	3.6E-4	CALS1|EXO70B2|TGA9|MYB61|ZFP5|RAV1|LAC1|SKP2A|NAC010|ML5|MYC2|AT1G36060|SLAH1|CML23|WRKY40|AT1G80870|BLH7|ERF53|NAC041|ETT|At2g41560|UGT74F2|GBF3|AIB|WRKY45|AT3G11580|AT3G11630|DGD1|AT3G19100|AT3G44326|MYB48|RDUF1|SIS3|ACS9|CPR|BME3|SMZ|SZF1|AT3G56420|AT3G59730|HA7|AT3G60490|EHD2|NAC075|PC-MYB1|BEE2|HB16|AT5G01380|AIRP2|RPL|AT5G22920|VIM3|AT5G45580|WRKY48|AT5G63710|NAC102|HEC1|LBD37	520	616|563|622|582|557|535|648|646|565|685|597|636|639|578|591|568|664|611|547|671|643|612|692|614|687|569|680|606|590|546|570|638|628|615|607|663|613|598|562|651|550|620|604|566|587|689|666|534|589|583|561|594|540|634|552|555|624|559	8.8E-7		GO:0065007	0.5143955552075118	0
5413	58	GO Molecular Function	Heterocyclic compound binding	7.8E-4	TGA9|MYB61|ZFP5|RAV1|NAC010|ML5|AT1G30720|MYC2|AT1G36060|MDAR6|AT1G66930|AT1G74360|WRKY40|AT1G80870|BLH7|HB24|ERF53|ASL5|ZFN2|NAC041|ETT|AT2G37130|At2g41560|GBF3|AIB|WRKY45|AT3G11580|AT3G19100|AT3G22910|AT3G28540|MYB48|ACS9|CPR|BME3|SMZ|SZF1|AT3G59730|HA7|AT3G60490|EHD2|AT4G22820|NAC075|CNGC9|PC-MYB1|BEE2|HB16|AT5G01380|RPL|AT5G39000|VIM3|AT5G45580|AT5G47070|WRKY48|AT5G59700|AT5G63710|NAC102|HEC1…	520	622|582|557|535|565|685|581|597|636|669|621|653|591|568|664|690|611|668|693|547|671|632|643|692|614|687|569|590|575|537|570|615|607|663|613|598|651|550|620|604|600|566|650|587|689|666|534|583|683|594|540|681|634|554|552|555|624|694	2.98E-6		GO:1901363	0.46423726902193246	0
5434	58	GO Molecular Function	Organic cyclic compound binding	7.9E-4	TGA9|MYB61|ZFP5|RAV1|NAC010|ML5|AT1G30720|MYC2|AT1G36060|MDAR6|AT1G66930|AT1G74360|WRKY40|AT1G80870|BLH7|HB24|ERF53|ASL5|ZFN2|NAC041|ETT|AT2G37130|At2g41560|GBF3|AIB|WRKY45|AT3G11580|AT3G19100|AT3G22910|AT3G28540|MYB48|ACS9|CPR|BME3|SMZ|SZF1|AT3G59730|HA7|AT3G60490|EHD2|AT4G22820|NAC075|CNGC9|PC-MYB1|BEE2|HB16|AT5G01380|RPL|AT5G39000|VIM3|AT5G45580|AT5G47070|WRKY48|AT5G59700|AT5G63710|NAC102|HEC1…	520	622|582|557|535|565|685|581|597|636|669|621|653|591|568|664|690|611|668|693|547|671|632|643|692|614|687|569|590|575|537|570|615|607|663|613|598|651|550|620|604|600|566|650|587|689|666|534|583|683|594|540|681|634|554|552|555|624|694	3.38E-6		GO:0097159	0.4634108643955998	0
4671	56	GO Biological Process	Regulation of biological process	3.6E-4	CALS1|EXO70B2|TGA9|MYB61|ZFP5|RAV1|SKP2A|NAC010|ML5|MYC2|AT1G36060|SLAH1|CML23|WRKY40|AT1G80870|BLH7|ERF53|NAC041|ETT|At2g41560|UGT74F2|GBF3|AIB|WRKY45|AT3G11580|AT3G11630|DGD1|AT3G19100|AT3G44326|MYB48|RDUF1|SIS3|ACS9|CPR|BME3|SMZ|SZF1|AT3G56420|AT3G59730|AT3G60490|EHD2|NAC075|PC-MYB1|BEE2|HB16|AT5G01380|AIRP2|RPL|AT5G22920|VIM3|AT5G45580|WRKY48|AT5G63710|NAC102|HEC1|LBD37	520	616|563|622|582|557|535|646|565|685|597|636|639|578|591|568|664|611|547|671|643|612|692|614|687|569|680|606|590|546|570|638|628|615|607|663|613|598|562|651|620|604|566|587|689|666|534|589|583|561|594|540|634|552|555|624|559	1.26E-7		GO:0050789	0.5143955552075118	0
5174	54	GO Biological Process	Response to stimulus	0.0037	EXO70B2|TGA9|ZFP5|RAV1|SKP2A|MLO14|AT1G30720|MYC2|AT1G36060|FBS1|SLAH1|MDAR6|AT1G74360|WRKY40|AT1G80870|ERF53|GSTU7|GSTU2|ETT|AIR9|AT2G37130|At2g41560|GBF3|AIB|NPC3|AT3G11630|DGD1|AT3G19100|GAE6|RDUF1|SIS3|CEP3|CPR|SMZ|SZF1|AT3G59730|AT3G60490|PRP3|STS|AT4G22820|RMA2|HB16|AIRP2|AT5G20700|AT5G39000|AT5G47060|AT5G47070|ROF2|WRKY48|AT5G63710|NAC102|CMPG2|PROPEP1|RHS19	520	563|622|557|535|646|592|581|597|636|672|639|669|653|591|568|611|536|659|671|544|632|643|692|614|531|680|606|590|623|638|628|564|607|613|598|651|620|677|647|600|629|666|589|652|683|580|681|645|634|552|555|633|644|694	1.72E-5		GO:0050896	0.36324509472157224	0
4214	52	GO Biological Process	Regulation of cellular process	3.6E-4	EXO70B2|TGA9|MYB61|ZFP5|RAV1|SKP2A|NAC010|ML5|MYC2|AT1G36060|SLAH1|CML23|WRKY40|AT1G80870|BLH7|ERF53|NAC041|ETT|At2g41560|GBF3|AIB|WRKY45|AT3G11580|AT3G11630|DGD1|AT3G19100|MYB48|RDUF1|SIS3|ACS9|CPR|BME3|SMZ|SZF1|AT3G56420|AT3G59730|AT3G60490|EHD2|NAC075|PC-MYB1|BEE2|HB16|AT5G01380|AIRP2|RPL|AT5G22920|VIM3|AT5G45580|WRKY48|AT5G63710|NAC102|HEC1	520	563|622|582|557|535|646|565|685|597|636|639|578|591|568|664|611|547|671|643|692|614|687|569|680|606|590|570|638|628|615|607|663|613|598|562|651|620|604|566|587|689|666|534|589|583|561|594|540|634|552|555|624	1.79E-7		GO:0050794	0.5143955552075118	0
3770	45	UniProt Keywords	Nucleus	4.8E-4	EXO70B2|TGA9|MYB61|ZFP5|RAV1|SKP2A|NAC010|MYC2|AT1G36060|WRKY40|BLH7|HB24|ERF53|ZFN2|NAC041|ETT|AT2G42660|GBF3|AIB|WRKY45|AT3G11580|MYB48|RDUF1|CPR|BME3|SMZ|SZF1|AT3G60490|MYB55|EHD2|NAC075|PC-MYB1|BEE2|HB16|AT5G01380|RPL|AT5G20700|AT5G22920|VIM3|AT5G45580|AT5G47060|ROF2|WRKY48|NAC102|HEC1	520	563|622|582|557|535|646|565|597|636|591|664|690|611|693|547|671|588|692|614|687|569|570|638|607|663|613|598|620|682|604|566|587|689|666|534|583|652|561|594|540|580|645|634|555|624	4.08E-6		KW-0539	0.4957330766364785	0
2590	39	GO Biological Process	Response to chemical	3.6E-4	EXO70B2|TGA9|ZFP5|RAV1|SKP2A|AT1G30720|MYC2|AT1G36060|FBS1|SLAH1|MDAR6|WRKY40|ERF53|GSTU7|GSTU2|ETT|AIR9|AT2G37130|GBF3|AIB|AT3G11630|DGD1|RDUF1|SIS3|CPR|SMZ|SZF1|AT3G60490|PRP3|RMA2|AIRP2|AT5G20700|AT5G39000|AT5G47060|WRKY48|NAC102|CMPG2|PROPEP1|RHS19	520	563|622|557|535|646|581|597|636|672|639|669|591|611|536|659|671|544|632|692|614|680|606|638|628|607|613|598|620|677|629|589|652|683|580|634|555|633|644|694	7.59E-8		GO:0042221	0.5143955552075118	0
2854	38	GO Molecular Function	Nucleic acid binding	7.2E-4	TGA9|MYB61|ZFP5|RAV1|NAC010|ML5|MYC2|AT1G36060|WRKY40|BLH7|HB24|ERF53|ASL5|ZFN2|NAC041|ETT|GBF3|AIB|WRKY45|AT3G11580|MYB48|CPR|BME3|SMZ|SZF1|AT3G60490|AT4G22820|NAC075|PC-MYB1|BEE2|HB16|AT5G01380|RPL|VIM3|AT5G45580|WRKY48|NAC102|HEC1	520	622|582|557|535|565|685|597|636|591|664|690|611|668|693|547|671|692|614|687|569|570|607|663|613|598|620|600|566|587|689|666|534|583|594|540|634|555|624	2.39E-6		GO:0003676	0.46942979041888266	0
2886	37	GO Biological Process	Regulation of metabolic process	0.002	TGA9|MYB61|ZFP5|RAV1|NAC010|MYC2|AT1G36060|CML23|WRKY40|BLH7|ERF53|NAC041|ETT|GBF3|AIB|WRKY45|AT3G11580|DGD1|AT3G44326|MYB48|ACS9|BME3|SMZ|SZF1|AT3G60490|NAC075|PC-MYB1|BEE2|HB16|AT5G01380|RPL|VIM3|AT5G45580|WRKY48|NAC102|HEC1|LBD37	520	622|582|557|535|565|597|636|578|591|664|611|547|671|692|614|687|569|606|546|570|615|663|613|598|620|566|587|689|666|534|583|594|540|634|555|624|559	7.95E-6		GO:0019222	0.4031533472897028	0
1956	36	GO Molecular Function	DNA binding	9.33E-7	TGA9|MYB61|ZFP5|RAV1|NAC010|MYC2|AT1G36060|WRKY40|BLH7|HB24|ERF53|ASL5|ZFN2|NAC041|ETT|GBF3|AIB|WRKY45|AT3G11580|MYB48|BME3|SMZ|SZF1|AT3G60490|AT4G22820|NAC075|PC-MYB1|BEE2|HB16|AT5G01380|RPL|VIM3|AT5G45580|WRKY48|NAC102|HEC1	520	622|582|557|535|565|597|636|591|664|690|611|668|693|547|671|692|614|687|569|570|663|613|598|620|600|566|587|689|666|534|583|594|540|634|555|624	1.78E-9		GO:0003677	0.9007370945105231	0
3261	36	UniProt Keywords	Metal-binding	0.0138	AT1G04680|ZFP5|AT1G14120|LAC1|AT1G48800|AT1G55290|CYP89A7|CML23|AT1G67820|AT1G70080|HB24|ZFN2|AT2G37130|At2g41560|WRKY45|AT3G19100|AT3G22910|AT3G24670|RDUF1|SIS3|BME3|SZF1|AT3G60300|HA7|AT3G61750|CCD1|AT4G11680|AT4G13210|AT4G22820|RMA2|AIRP2|AT5G20700|AT5G22920|VIM3|AT5G47060|RHS19	520	673|557|532|648|551|641|655|578|670|572|690|693|632|643|687|590|575|542|638|628|663|598|576|550|684|608|541|675|600|629|589|652|561|594|580|694	2.4E-4		KW-0479	0.27785191072007115	0
1896	35	UniProt Keywords	DNA-binding	1.36E-6	TGA9|MYB61|RAV1|NAC010|MYC2|AT1G36060|WRKY40|BLH7|HB24|ERF53|ZFN2|NAC041|ETT|AT2G42660|GBF3|AIB|WRKY45|AT3G11580|MYB48|BME3|SMZ|SZF1|AT3G60490|MYB55|NAC075|PC-MYB1|BEE2|HB16|AT5G01380|RPL|VIM3|AT5G45580|WRKY48|NAC102|HEC1	520	622|582|535|565|597|636|591|664|690|611|693|547|671|588|692|614|687|569|570|663|613|598|620|682|566|587|689|666|534|583|594|540|634|555|624	2.91E-9		KW-0238	0.87629111180774	0
2661	35	GO Biological Process	Regulation of cellular metabolic process	0.002	TGA9|MYB61|ZFP5|RAV1|NAC010|MYC2|AT1G36060|CML23|WRKY40|BLH7|ERF53|NAC041|ETT|GBF3|AIB|WRKY45|AT3G11580|DGD1|MYB48|ACS9|BME3|SMZ|SZF1|AT3G60490|NAC075|PC-MYB1|BEE2|HB16|AT5G01380|RPL|VIM3|AT5G45580|WRKY48|NAC102|HEC1	520	622|582|557|535|565|597|636|578|591|664|611|547|671|692|614|687|569|606|570|615|663|613|598|620|566|587|689|666|534|583|594|540|634|555|624	8.62E-6		GO:0031323	0.4031533472897028	0
2025	34	UniProt Keywords	Transcription regulation	1.19E-5	TGA9|MYB61|ZFP5|RAV1|NAC010|MYC2|AT1G36060|AT1G73230|WRKY40|BLH7|HB24|ERF53|NAC041|ETT|AT2G42660|GBF3|AIB|WRKY45|AT3G11580|MYB48|BME3|SMZ|AT3G60490|MYB55|NAC075|PC-MYB1|BEE2|HB16|AT5G01380|RPL|AT5G45580|WRKY48|NAC102|HEC1	520	622|582|557|535|565|597|636|567|591|664|690|611|547|671|588|692|614|687|569|570|663|613|620|682|566|587|689|666|534|583|540|634|555|624	5.1E-8		KW-0805	0.7355805077107409	0
2307	34	GO Biological Process	Regulation of gene expression	3.6E-4	TGA9|MYB61|ZFP5|RAV1|NAC010|MYC2|AT1G36060|WRKY40|BLH7|ERF53|NAC041|ETT|GBF3|AIB|WRKY45|AT3G11580|MYB48|ACS9|BME3|SMZ|SZF1|AT3G60490|NAC075|PC-MYB1|BEE2|HB16|AT5G01380|RPL|VIM3|AT5G45580|WRKY48|NAC102|HEC1|LBD37	520	622|582|557|535|565|597|636|591|664|611|547|671|692|614|687|569|570|615|663|613|598|620|566|587|689|666|534|583|594|540|634|555|624|559	1.03E-6		GO:0010468	0.5143955552075118	0
2484	34	GO Biological Process	Regulation of nitrogen compound metabolic process	0.0014	TGA9|MYB61|ZFP5|RAV1|NAC010|MYC2|AT1G36060|CML23|WRKY40|BLH7|ERF53|NAC041|ETT|GBF3|AIB|WRKY45|AT3G11580|MYB48|ACS9|BME3|SMZ|SZF1|AT3G60490|NAC075|PC-MYB1|BEE2|HB16|AT5G01380|RPL|VIM3|AT5G45580|WRKY48|NAC102|HEC1	520	622|582|557|535|565|597|636|578|591|664|611|547|671|692|614|687|569|570|615|663|613|598|620|566|587|689|666|534|583|594|540|634|555|624	5.15E-6		GO:0051171	0.4262915235457043	0
2541	34	GO Biological Process	Regulation of primary metabolic process	0.002	TGA9|MYB61|ZFP5|RAV1|NAC010|MYC2|AT1G36060|WRKY40|BLH7|ERF53|NAC041|ETT|GBF3|AIB|WRKY45|AT3G11580|AT3G44326|MYB48|ACS9|BME3|SMZ|SZF1|AT3G60490|NAC075|PC-MYB1|BEE2|HB16|AT5G01380|RPL|VIM3|AT5G45580|WRKY48|NAC102|HEC1	520	622|582|557|535|565|597|636|591|664|611|547|671|692|614|687|569|546|570|615|663|613|598|620|566|587|689|666|534|583|594|540|634|555|624	8.34E-6		GO:0080090	0.4031533472897028	0
3023	34	GO Molecular Function	Metal ion binding	0.0391	AT1G04680|ZFP5|LAC1|AT1G48800|AT1G55290|CML23|AT1G67820|AT1G70080|HB24|ZFN2|AT2G37130|At2g41560|WRKY45|AT3G19100|AT3G22910|AT3G24670|RDUF1|SIS3|BME3|SZF1|HA7|AT3G61750|CCD1|EHD2|AT4G11680|AT4G13210|AT4G22820|RMA2|AIRP2|AT5G20700|AT5G22920|VIM3|AT5G47060|RHS19	520	673|557|648|551|641|578|670|572|690|693|632|643|687|590|575|542|638|628|663|598|550|684|608|604|541|675|600|629|589|652|561|594|580|694	2.6E-4		GO:0046872	0.21029083381300073	0
2113	33	GO Biological Process	Regulation of cellular macromolecule biosynthetic process	3.6E-4	TGA9|MYB61|ZFP5|RAV1|NAC010|MYC2|AT1G36060|WRKY40|BLH7|ERF53|NAC041|ETT|GBF3|AIB|WRKY45|AT3G11580|MYB48|ACS9|BME3|SMZ|SZF1|AT3G60490|NAC075|PC-MYB1|BEE2|HB16|AT5G01380|RPL|VIM3|AT5G45580|WRKY48|NAC102|HEC1	520	622|582|557|535|565|597|636|591|664|611|547|671|692|614|687|569|570|615|663|613|598|620|566|587|689|666|534|583|594|540|634|555|624	4.3E-7		GO:2000112	0.5143955552075118	0
1868	32	GO Biological Process	Regulation of transcription, dna-templated	3.6E-4	TGA9|MYB61|ZFP5|RAV1|NAC010|MYC2|AT1G36060|WRKY40|BLH7|ERF53|NAC041|ETT|GBF3|AIB|WRKY45|AT3G11580|MYB48|BME3|SMZ|SZF1|AT3G60490|NAC075|PC-MYB1|BEE2|HB16|AT5G01380|RPL|VIM3|AT5G45580|WRKY48|NAC102|HEC1	520	622|582|557|535|565|597|636|591|664|611|547|671|692|614|687|569|570|663|613|598|620|566|587|689|666|534|583|594|540|634|555|624	8.72E-8		GO:0006355	0.5143955552075118	0
1969	32	GO Biological Process	Regulation of molecular function	3.6E-4	TGA9|MYB61|ZFP5|RAV1|NAC010|MYC2|AT1G36060|SLAH1|WRKY40|BLH7|ERF53|NAC041|ETT|GBF3|AIB|WRKY45|AT3G11580|MYB48|BME3|SMZ|SZF1|AT3G60490|NAC075|PC-MYB1|BEE2|HB16|AT5G01380|RPL|AT5G45580|WRKY48|NAC102|HEC1	520	622|582|557|535|565|597|636|639|591|664|611|547|671|692|614|687|569|570|663|613|598|620|566|587|689|666|534|583|540|634|555|624	2.81E-7		GO:0065009	0.5143955552075118	0
1317	31	GO Molecular Function	DNA-binding transcription factor activity	2.02E-7	TGA9|MYB61|ZFP5|RAV1|NAC010|MYC2|AT1G36060|WRKY40|BLH7|ERF53|NAC041|ETT|GBF3|AIB|WRKY45|AT3G11580|MYB48|BME3|SMZ|SZF1|AT3G60490|NAC075|PC-MYB1|BEE2|HB16|AT5G01380|RPL|AT5G45580|WRKY48|NAC102|HEC1	520	622|582|557|535|565|597|636|591|664|611|547|671|692|614|687|569|570|663|613|598|620|566|587|689|666|534|583|540|634|555|624	9.62E-11		GO:0003700	1.0	0
2640	31	GO Biological Process	Cellular response to stimulus	0.0387	TGA9|ZFP5|RAV1|SKP2A|AT1G30720|MYC2|AT1G36060|FBS1|AT1G80870|ERF53|ETT|AT2G37130|AIB|NPC3|AT3G11630|DGD1|AT3G19100|RDUF1|SIS3|CPR|SMZ|SZF1|AT3G59730|AT3G60490|PRP3|RMA2|AT5G47060|ROF2|AT5G63710|NAC102|RHS19	520	622|557|535|646|581|597|636|672|568|611|671|632|614|531|680|606|590|638|628|607|613|598|651|620|677|629|580|645|552|555|694	2.5E-4		GO:0051716	0.21095790278456322	0
1719	30	GO Biological Process	Response to organic substance	3.6E-4	EXO70B2|TGA9|ZFP5|RAV1|SKP2A|MYC2|AT1G36060|FBS1|WRKY40|ERF53|GSTU7|ETT|AIR9|GBF3|AIB|DGD1|RDUF1|SIS3|CPR|SMZ|SZF1|AT3G60490|PRP3|RMA2|AIRP2|AT5G20700|AT5G47060|WRKY48|CMPG2|PROPEP1	520	563|622|557|535|646|597|636|672|591|611|536|671|544|692|614|606|638|628|607|613|598|620|677|629|589|652|580|634|633|644	1.61E-7		GO:0010033	0.5143955552075118	0
1409	24	GO Biological Process	Cellular response to chemical stimulus	0.0014	ZFP5|RAV1|SKP2A|AT1G30720|MYC2|AT1G36060|FBS1|ERF53|ETT|AT2G37130|AIB|AT3G11630|DGD1|RDUF1|SIS3|CPR|SMZ|SZF1|AT3G60490|PRP3|RMA2|AT5G47060|NAC102|RHS19	520	557|535|646|581|597|636|672|611|671|632|614|680|606|638|628|607|613|598|620|677|629|580|555|694	4.92E-6		GO:0070887	0.4262915235457043	0
1892	24	UniProt Keywords	Glycoprotein	0.0241	AT1G04680|CALS1|LAC1|AT1G30720|XTH30|GH9C1|AT1G66930|AT1G74360|EXPB1|AT2G37130|AT3G22800|AT3G24670|AT3G27950|CEP3|AT3G59730|AT4G13210|HAK5|GH9B17|XGD1|AT5G39000|FLA1|AT5G59700|AT5G63710|RHS19	520	673|616|648|581|574|665|621|653|656|632|605|542|619|564|651|675|593|586|579|683|674|554|552|694	4.7E-4		KW-0325	0.24168302874640785	0
741	22	GO Molecular Function	Sequence-specific dna binding	8.34E-7	TGA9|MYB61|ZFP5|NAC010|MYC2|AT1G36060|WRKY40|BLH7|ERF53|GBF3|WRKY45|AT3G11580|MYB48|BME3|NAC075|PC-MYB1|HB16|AT5G01380|RPL|VIM3|WRKY48|HEC1	520	622|582|557|565|597|636|591|664|611|692|687|569|570|663|566|587|666|534|583|594|634|624	1.19E-9		GO:0043565	0.9080138906199454	0
1414	21	GO Biological Process	Response to oxygen-containing compound	0.0253	EXO70B2|ZFP5|RAV1|MYC2|AT1G36060|FBS1|SLAH1|WRKY40|GSTU7|GBF3|AIB|DGD1|RDUF1|SIS3|SZF1|AIRP2|AT5G20700|AT5G47060|WRKY48|CMPG2|PROPEP1	520	563|557|535|597|636|672|639|591|536|692|614|606|638|628|598|589|652|580|634|633|644	1.4E-4		GO:1901700	0.23853073804893396	0
1146	18	GO Biological Process	Positive regulation of biological process	0.0387	EXO70B2|SKP2A|NAC010|ML5|MYC2|SLAH1|ERF53|ETT|UGT74F2|AT3G19100|BME3|NAC075|PC-MYB1|HB16|AIRP2|VIM3|WRKY48|HEC1	520	563|646|565|685|597|639|611|671|612|590|663|566|587|666|589|594|634|624	2.2E-4		GO:0048518	0.21095790278456322	0
501	12	UniProt Keywords	Activator	0.0061	TGA9|NAC010|MYC2|AT1G36060|ERF53|NAC041|AIB|BME3|SMZ|AT3G60490|NAC075|PC-MYB1	520	622|565|597|636|611|547|614|663|613|620|566|587	6.51E-5		KW-0010	0.3308120092937826	0
439	11	UniProt Keywords	Calcium	0.007	AT1G04680|CML23|AT2G37130|At2g41560|AT3G19100|AT3G22910|AT3G24670|EHD2|AT4G13210|AT4G38810|RHS19	520	673|578|632|643|590|575|542|604|675|640|694	8.96E-5		KW-0106	0.3218842509748895	0
450	11	UniProt Keywords	Cell wall biogenesis/degradation	0.0074	CALS1|XTH30|GH9C1|EXPB1|AT2G43880|AT3G22800|GH9B13|NAC075|GH9B17|XGD1|EXPA14	520	616|574|665|656|661|605|543|566|586|579|556	1.1E-4		KW-0961	0.3182793299329431	0
490	11	GO Biological Process	Cell wall organization	0.0387	CALS1|EXO70B2|XTH30|GH9C1|EXPB1|AT3G22800|GH9B13|NAC075|GH9B17|XGD1|EXPA14	520	616|563|574|665|656|605|543|566|586|579|556	2.3E-4		GO:0071555	0.21095790278456322	0
301	9	GO Molecular Function	Ubiquitin-protein transferase activity	0.0232	SKP2A|RDUF1|SIS3|AT4G22820|RMA2|AIRP2|AT5G22920|VIM3|CMPG2	520	646|638|628|600|629|589|561|594|633	1.1E-4		GO:0004842	0.24415202429735172	0
353	9	GO Biological Process	Plant organ morphogenesis	0.0497	ZFP5|DTX31|SKP2A|ASL5|AIR9|PRP3|EXPA14|HEC1|LBD37	520	557|553|646|668|544|677|556|624|559	3.5E-4		GO:1905392	0.19472920584913644	0
212	8	GO Biological Process	Response to organonitrogen compound	0.0111	MYC2|FBS1|WRKY40|RDUF1|SZF1|RMA2|WRKY48|CMPG2	520	597|672|591|638|598|629|634|633	5.67E-5		GO:0010243	0.2919760437153473	0
186	8	STRING Clusters	Mostly uncharacterized, incl. plant-type cell wall, and dc1	0.0179	DTX31|GH9C1|MES15|PRP3|MOP10|EXT13|AT5G47950|RHS19	520	553|665|630|677|688|602|626|694	2.32E-5		CL:30250	0.26097664947587973	0
263	8	GO Biological Process	Response to ethylene	0.0387	ZFP5|RAV1|AT1G36060|ERF53|SMZ|AT3G60490|PRP3|PROPEP1	520	557|535|636|611|613|620|677|644	2.4E-4		GO:0009723	0.21095790278456322	0
199	7	GO Biological Process	Cellular response to ethylene stimulus	0.0387	ZFP5|RAV1|AT1G36060|ERF53|SMZ|AT3G60490|PRP3	520	557|535|636|611|613|620|677	2.5E-4		GO:0071369	0.21095790278456322	0
169	7	STRING Clusters	Mixed, incl. plant-type cell wall, and dc1	0.0428	DTX31|GH9C1|PRP3|MOP10|EXT13|AT5G47950|RHS19	520	553|665|677|688|602|626|694	9.53E-5		CL:30251	0.2044254010196953	0
176	7	STRING Clusters	Mixed, incl. pectin lyase fold, and pectinacetylesterase	0.0468	AT1G04680|AT2G43880|AT3G24670|AT4G13210|EXPA14|CMPG2|AT5G66220	520	673|661|542|675|556|633|530	1.2E-4		CL:34919	0.19862941586763444	0
93	6	STRING Clusters	Mostly uncharacterized, incl. extensin-like region, and secretory peroxidase	0.02	GH9C1|PRP3|MOP10|EXT13|AT5G47950|RHS19	520	665|677|688|602|626|694	2.96E-5		CL:30268	0.25378030993025885	0
119	6	GO Biological Process	Response to chitin	0.0205	MYC2|WRKY40|RDUF1|SZF1|WRKY48|CMPG2	520	597|591|638|598|634|633	1.1E-4		GO:0010200	0.25217845358445584	0
121	6	GO Molecular Function	Ubiquitin protein ligase activity	0.0232	RDUF1|AT4G22820|RMA2|AIRP2|AT5G22920|VIM3	520	638|600|629|589|561|594	1.2E-4		GO:0061630	0.24415202429735172	0
175	6	UniProt Keywords	Ethylene signaling pathway	0.0309	ZFP5|RAV1|AT1G36060|ERF53|SMZ|AT3G60490	520	557|535|636|611|613|620	7.9E-4		KW-0936	0.22555948846718576	0
107	6	STRING Clusters	Mixed, incl. flowering, and homeobox kn domain	0.0337	FRL2|BLH7|ETT|SMZ|RPL|LOB	520	660|664|671|613|583|538	6.24E-5		CL:24070	0.21993239382407379	0
114	6	STRING Clusters	Pentose and glucuronate interconversions, and Glycosyl hydrolases family 28	0.0428	AT1G04680|AT2G43880|AT3G24670|AT4G13210|CMPG2|AT5G66220	520	673|661|542|675|633|530	8.71E-5		CL:34922	0.2044254010196953	0
18	5	STRING Clusters	Mixed, incl. pollen proteins ole e i like, and carbohydrate binding domain cbm49	0.0012	GH9C1|PRP3|MOP10|EXT13|RHS19	520	665|677|688|602|694	2.22E-7		CL:30281	0.43629156885429277	0
111	5	UniProt Keywords	Calmodulin-binding	0.0288	MLO14|At2g41560|AT3G22910|CNGC9|ROF2	520	592|643|575|650|645	6.8E-4		KW-0112	0.23012522348218048	0
13	4	STRING Clusters	Mixed, incl. pollen proteins ole e i like, and regulation of cell wall pectin metabolic process	0.005	PRP3|MOP10|EXT13|RHS19	520	677|688|602|694	2.77E-6		CL:30283	0.3437118395075171	0
25	3	UniProt Keywords	Cellulose degradation	0.0288	GH9C1|GH9B13|GH9B17	520	665|543|586	6.2E-4		KW-0136	0.23012522348218048	0
